# Supplementary material for: Deep Sequencing Discovery and Profiling of Known and Novel miRNAs Produced in Response to DNA Damage in Rice
Source: Int J Mol Sci. 2021 Sep 15;22(18):9958. doi: 10.3390/ijms22189958 (PMC8472271; doi:10.3390/ijms22189958)
Supplement: Supplementary file 1 [file ijms-22-09958-s001.zip]

Archive with 8 entries (8 files):
- Figure S1.pdf
- Figure S2.pdf
- Table S1.xls
- Table S2.xls
- Table S3.xlsx
- Table S4a and S4b.xlsx
- Table S5.xlsx
- Table S6.xlsx
