# Supplementary material for: Deep Sequencing Discovery and Profiling of Known and Novel miRNAs Produced in Response to DNA Damage in Rice
Source: Int J Mol Sci. 2021 Sep 15;22(18):9958. doi: 10.3390/ijms22189958 (PMC8472271; doi:10.3390/ijms22189958)
Supplement: Supplementary file 1 [file ijms-22-09958-s001.zip › Table S1.xls]

## Sheet: Sheet1
Table S1. Detailed information of known miRNAs in two libraries
Family	No of members	miRNA name	precursor of miRNA	Size (nt)	miRNA sequence(5'–3')	Size (nt)	miRNA reads		Normalized reads
							CK	Bleomycin	CK	Bleomycin
miR171	29	mtr-miR171e-5p	AAAGCGAUGUUGGUGAGGUUCAAUCCGAAGACGGAUUUACAUGUAUAGAGUUGUAAAAUACGAUCUCAGAUUGAGCCGCGCCAAUAUCACUUU	93	CGAUGUUGGUGAGGUUCAAUC	21	1	0	0.0780062	0
		osa-miR171b	GCGACGACGGGAUAUUGGGGCGGUUCAAUCAGAAAGCUUGUGCUCCGGAAGCGAGGAGCUCUACUCUUUUGAUUGAGCCGUGCCAAUAUCACGUCGCAUC	100	UGAUUGAGCCGUGCCAAUAUC	21	52	11.6667	4.05632	2.4631
		osa-miR171c-5p	GUGGGAACGGGAUAUUGGUGCGGUUCAAUCAGAAAGCUUGUGCUCCGAAGGCGAGGGGCUCCACUCUUUGAUUGAGCCGUGCCAAUAUCACGUCGCCUU	99	GGAUAUUGGUGCGGUUCAAUC	21	1	0	0.0780062	0
		osa-miR171f-5p	GGGAGAGUGCGAUGUUGGCAUGGUUCAAUCAAACCGGGCAAACUUAUGCACUAGCUAAGCAAGAUGCAGGGAUAUGCAGUAUGGUUUUGUUUGGUCUGAUUGAGCCGUGCCAAUAUCACAAGCUUGC	127	UGUUGGCAUGGUUCAAUCAAA	21	1	0	0.0780062	0
		osa-miR171g	GACAUGGCAUGGUAUUGACUUGGCUCAUCUCAGCAACAGCAAACUGCAUGCAGCGCUGGAGGUGAGCCGAGCCAAUAUCACUUCAUGUC	89	GAGGUGAGCCGAGCCAAUAUC	21	17.6667	1	1.37811	0.211123
		osa-miR171h	AGAAGAAGAGGACAUGGUUUGGUAUUGUUUCGGCUCAUGUCGUUCACACAGAUGUGAGCCGAACCAAUAUCACUCAUGUAUUCUUCAUUCAGAGAACUUCU	101	GUGAGCCGAACCAAUAUCACU	21	42	3	3.27626	0.633369
		osa-miR171i-3p	UAAAAAGAGGUAUUGGCGUGCCUCAAUCCGAAGGCAUGGCUGAUUACAGGCACCUCGACCGAUCUAGCGCAUGCAGCCAUGUUUCUUGGAUUGAGCCGCGUCAAUAUCUCUCCUUGCUUC	120	GGAUUGAGCCGCGUCAAUAUC	21	13.6667	1	1.06608	0.211123
		sbi-miR171f	UGAGAGAAUAAGACGACAUGGCGUGAUGUUGUUUCGGCUCAUGCAUAUCCUUCUUGAGUGUAUCAUCAGGAAAGAGGCGAUGAGCCGAACCAAUAUCACUCAUGUAUUCUUCAUUCAUA	119	AUGAGCCGAACCAAUAUCACU	21	41.3333	3	3.22426	0.633369
		sly-miR171d	AUGGAAGAAGCGAUGUUGGUGAGGUUCAAUCCGAAGACGAAUUUAUGCUUAUUUUCGUAAAGAACGAUCUCAGAUUGAGCCGCGCCAAUAUCACUUCUUAUUUUCAUUCCGU	112	UUGAGCCGCGCCAAUAUCAC	20	1	0	0.0780062	0
		smo-miR171b	UGUGUCUGUGAUAUUGACAAGGCUCAAUCAGGCUGCAAUGCUACUCGAGCUAAUUAGUGAUGCUGCCAGCUUGAGCCGUGCCAAUAUCACAUAGAUAGCUAGC	103	UGAGCCGUGCCAAUAUCACAU	21	8	1	0.624049	0.211123
		stu-miR171b-3p	AGAUAUUGAUGUGGCUCAAUCUGAAGACAUGGCUAAAUAUGUAAUUAGCCAUGUGAUUUUGGAUUGAGCCGCGUCAAUAUCUCU	84	UUGAGCCGCGUCAAUAUCUCU	21	13.6667	1	1.06608	0.211123
		vvi-miR171g	GCCAGCCUCUCCAUGUUGGUUCCAUCGGUGGGGGACACCAACUCCUUGAGCCGAACCAAUAUCACCCGAGCCAAAU	76	UUGAGCCGAACCAAUAUCACC	21	1	0	0.0780062	0
		zma-miR171b-3p	CGGGAUAUUGGCGCGGUUCAAUCAGAAAGCUUGCGCUCCAGGCCCGAGGGGCUCCACUCUUUGAUUGAGCCGUGCCAAUAUCACG	85	UUGAGCCGUGCCAAUAUCAC	20	13.3333	0	1.04008	0
		zma-miR171c-3p	GGGGAAUCGAAAACCUACGGGAUAUUGGUGCGGUUCAAUCAGAAAGCUUGCGCUCCAAAGCCCAGGGGCUCCACUCUUUGACUGAGCCGUGCCAAUAUCACGUCCUCGCUUUGCUUGC	118	UGACUGAGCCGUGCCAAUAUC	21	1	0	0.0780062	0
		zma-miR171k-5p	GGGAGGAAGAAGACGACAUGGCGUGGUAUUGUUUCGGCUCAUGUCCUUCUUGACUGGAUGUGAUGUGAGCCGAACCAAUAUCACUCAUGUAUUCUUCAUUCUGA	104	UGGUAUUGUUUCGGCUCAUGU	21	2.33333	0	0.182014	0
		aqc-miR171f	ACGAGAUAUUAGUGCGGUUCAAUUAGAAAACAGUUGCUCAUAAGUUUUGAGCUUUGUUAUUUAAUUGAGCCGUGCCAAUAUCACGUUG	88	UAAUUGAGCCGUGCCAAUAUC	21	10	0	0.780062	0
		ata-miR171a-5p	GACGACAUGCUGGUAUUGUUUCGGCUCAUGUCCUCGUCGAGCACAUCGUCGGAUGAGAUGUGAGCCGAACCAAUAUCACUCAUGUAUUCUU	91	UGGUAUUGUUUCGGCUCAUG	20	2.33333	0	0.182014	0
		ath-miR171a-3p	AUGAGAGAGUCCCUUUGAUAUUGGCCUGGUUCACUCAGAUCUUACCUGACCACACACGUAGAUAUACAUUAUUCUCUCUAGAUUAUCUGAUUGAGCCGCGCCAAUAUCUCAGUACUCUCUCGU	123	UGAUUGAGCCGCGCCAAUAUC	21	0.666667	0	0.0520041	0
		ath-miR171b-3p	UGCAAGGUAACGCGAGAUAUUAGUGCGGUUCAAUCAAAUAGUCGUCCUCUUAACUCAUGGAGAACGGUGUUGUUCGAUUGAGCCGUGCCAAUAUCACGCGGUAAACCAAAAAUGGCA	117	UUGAGCCGUGCCAAUAUCACG	21	13.3333	0	1.04008	0
		bdi-miR171f	ACGACAUGGCAUGGUAUUGUUUCGGCUCAUGUCCUUCUCGAGCUGAUGGUCGGAUGAGAUGUGAGCCGAACCAAUAUCACCCAUGUAUUCU	91	UGAGCCGAACCAAUAUCACCC	21	1	0	0.0780062	0
		ctr-miR171	AUCGACGGUUGAAGGGGAGAGUUGUAAAAUGAAAUCAUCAAGGUAUUGGCGCGCCUCAAUUUAAAGACGUGGUUAAAUGGGCAUGAUUAGCCAUGUAUUUUCAUUGAGCCGCGUCAAUAUCUCCUUAAUUAUUUUGUAACUCUCUCCUCUAUAUCCUCGCCUUCGGUAUGCAGCUGCUCCUCGAUACAUAUGAGGAUUCAGAAACAGACAAAGGCGGUAGAAGUAAUCUUCAUCAAUAUUAUUGAAGCAGGAAACAUAACGGCAAGUUUUAAGACCCGUUUGGGGCAUGUGGGGUCUCAUUUUGAUGUUAAUGAAGUGAAAACUUGUAUUUUCCCUCAAACAUUCACUCACUCCAGGCCGGCAGGAACAAC	371	UUGAGCCGCGUCAAUAUCUCC	21	0	1	0	0.211123
		gma-miR171a	GUUCAACGGGAUAUUGGUCCGGUUCAAUAAGAAAGCAAUGCUCAAAAUGUUUUUGGGUCCUGUUUUUUCAUUGAGCCGUGCCAAUAUCACGAACCACUGCUC	102	UGAGCCGUGCCAAUAUCACGA	21	10	0	0.780062	0
		gma-miR171m	GAAGUGUUGUAUGAAGCACAAAUCAAGGUAUUGGCGUGCCUCAAUUUGAAGACAUGGUUAAGAUGAAAACCAGCCAUGUAAUUUUAAUUGAGCCGCGUCAAUAUCUCAUCUUGCACUUCUUUCCAUCUUCAUC	133	UUGAGCCGCGUCAAUAUCUCA	21	0	1	0	0.211123
		gma-miR171n	AUACGAAUUAGCACAUGACAAAUUAAGGUAUUGGCGUGCCUCAAUUUGAAUACAUGGCUAUUAUGACAAAUCCAGCCUUGUAGUUUGAUUGAGCCGCGUCAAUAUCUUAUUUUGCUCUUCUUUUCCAUCUCCUA	134	UUGAGCCGCGUCAAUAUCUUA	21	0	1	0	0.211123
		htu-miR171a	UGAGAGGGAGCUGUUGAACGAGAUGUUGGUUCGGUUCAAUAAGAACUCAACGUUCAAAUGGUGCAUUGAACGUUGCUUUUUGAUUGAGCCGUGCCAAUAUCACGUGCAUGUUGCU	115	UGAUUGAGCCGUGCCAAUAU	20	52	11.6667	4.05632	2.4631
		mdm-miR171i	UGCAAAAGCAAACAUGGUGUGAUAUUGGUUUUGGCUCAUAUCUCUGAUAAUUAGCUUAUCUUCGAUCAUAAAUCGUCAUGAUGCACAACAAAGACUAGUACUACGUACUCUUUGAGAUGAGCCGAACCAAUAUCACUCUUGUAUGCUUCUUUGCA	155	UGAGCCGAACCAAUAUCACUC	21	42.6667	3.33333	3.32826	0.703743
		mes-miR171d	GUGAUAUUGGUUCGGCUCGUCGUCUUCUUCUUCAUUUUAUCAAGAAAUGGAUCCUGGCUAGUUAUGGAAGAUCCAGUAGAAGAUGAGCCGUGCCAAUAUCACG	103	AUGAGCCGUGCCAAUAUCACG	21	1	0	0.0780062	0
		mtr-miR171b	AGCAAGGUAUUGGCGCGCCUCAAUUUGAAUACAUGGCUAUAAAAAUGCAUCAUAUCAGCCAUGUAGUUUGAUUGAGCCGCGUCAAUAUCUUGUU	94	UGAUUGAGCCGCGUCAAUAUC	21	0	1	0	0.211123
		mtr-miR171c	AUUGAGAUAUUGGCUUGGUUCACUCAGAAGAAACAAAAAAUAACACUACUUGUGAAUGUUUUGAUUUUGAUUUUGAUUUUGAUUGAGCCGUGCCAAUAUUUCAAA	105	UGAUUGAGCCGUGCCAAUAUU	21	0	3	0	0.633369
miR156	27	ahy-miR156a	GAAGAGAUUAUAAAUGUUGACAGAAGAGAGAGAGCACAACCCGAGAAAUGGUCAAAGAAUCUUUUACCUUUGUUGGGAGUGUGCUCUCUACUCUUCUGUCAUCAUCUUUAUCUUUA	116	UGACAGAAGAGAGAGAGCAC	20	0	1	0	0.211123
		ata-miR156d-3p	CUCGAGAGAUUGACAGAAGAGAGUGAGCACAUGGCGUGAUGCCGGCAUAACAUGUAUGCCGUCUUCGCCGCGUGCUCACUCCUCUUUCUGUCAGCCUCUUUCUCU	105	GCUCACUCCUCUUUCUGUCAGC	22	1	1	0.0780062	0.211123
		ath-miR156a-3p	CAAGAGAAACGCAAAGAAACUGACAGAAGAGAGUGAGCACACAAAGGCAAUUUGCAUAUCAUUGCACUUGCUUCUCUUGCGUGCUCACUGCUCUUUCUGUCAGAUUCCGGUGCUGAUCUCUUU	123	UGACAGAAGAGAGUGAGCAC	20	1	0	0.0780062	0
		ath-miR156a-5p	CAAGAGAAACGCAAAGAAACUGACAGAAGAGAGUGAGCACACAAAGGCAAUUUGCAUAUCAUUGCACUUGCUUCUCUUGCGUGCUCACUGCUCUUUCUGUCAGAUUCCGGUGCUGAUCUCUUU	123	UGACAGAAGAGAGUGAGCAC	20	871.667	572.333	67.9954	120.833
		ath-miR156g	AUAACGAAGGCGACAGAAGAGAGUGAGCACACAUGGCUCUUUUUCUAGCAUGCUCAUGCUCGAAAGCUCUGCGUGCUUACUCUCUUCUUGUCUCCUGCUCUCU	103	CGACAGAAGAGAGUGAGCAC	20	72.3333	14.3333	5.64245	3.02609
		bdi-miR156b-3p	GUGUUGUGGCAGGUGUGGCAAGGCUAUGGGUGACAGAAGAGAGUGAGCACACAGCGGCCAGACUGCAUCUAUUCCUUCGGCGGCGGACACGGCCGGGCAUGGCCGGCCAUGGCAUGGCAUACACGAAAACGAAUGAUGCUGCUGCUGCUGCGUGCUCACUUCUCUCUCUGUCACCUCUCGCACACACGGCUAGCCCGCCAGCCUC	205	GCUCACUUCUCUCUCUGUCACC	22	0	1	0	0.211123
		bdi-miR156d-3p	GCCGGCCGGCAGGGUCAUGUGUGCGCGCGGUGACAGAAGAGAGUGAGCACACGGCCGGGCGGGACGGCACCCGGCGGAUUGGUGCCGUCGCGGCCGCGUGCUCACUGCUCUGUCUGUCACCUUUGCCCAGAAGGCCGCCUCUUCACGGACA	151	GCUCACUGCUCUGUCUGUCACC	22	1.33333	1	0.104008	0.211123
		cca-miR156b	AAGAAAGCUGACAGAAGAGAGUGAGCAUAUGCAAAGCAAUUGUAUAGAGAACUAUACACUUGUUGGACUUAUGCGUGUGCUCACUUCUCUUGCUGUCAGCUA	102	UGACAGAAGAGAGUGAGCAUA	21	76.6667	442.667	5.98047	93.4571
		gma-miR156g	UGAACAAUAUCUUGAACAGUUUGUUGACAGAAGAUAGAGAGCACAGGUGAUCAUACCCAAAAAAGCUUUUGUGUGUGAGCAGUUUUGUGCUCUCUAUCUUCUGUCAAUGUACUUCUCA	118	ACAGAAGAUAGAGAGCACAG	20	1	0	0.0780062	0
		gma-miR156r	UUGUUAAUUGCUUUUUUCUCUUCUAGUUAUAUGGGGUUCGUGAUCAUAAUAUGAUGACAAUCCUAAUGCAUAAUAUUCUUUCGUAUUUUAUGCAGAGAGAGUGAAGGAUCAAGCACAUGCAUAAGAUAGAGCCUGCUGACAGAAGAUAGAGAGCAUAGCUGAACAU	166	CUGACAGAAGAUAGAGAGCAU	21	1	0	0.0780062	0
		hbr-miR156	GGGCACUGGUGGUGAUGUUGUUGACAGAAGAUAGAGAGCACAGAUGAUGAUAUGCAAUUAAUGGACUCUGCAUCUCACUCCUUUGUGCUCUCUAUGCUUCUGUCAUCACCUUCAGCCCU	119	UUGACAGAAGAUAGAGAGC	19	1.66667	0	0.13001	0
		hci-miR156a	AAAGAGGGUUUGGUUGAGAACUGACAGAAGAGAGUGAGUACACGCAGGCAAUUGUAUAGUGGACUAUACUCUUGUUUGAGUUAUGCGUGUGCUCACUUCUCUUCCGUCAGCCCUUGCUCUUUUUUUUCUC	130	UGACAGAAGAGAGUGAGUAC	20	0.666667	67.6667	0.0520041	14.286
		mdm-miR156ad	GGUUUGGAAAGAAGGUGACAGAAGAAAGUGAGCACACGUGGUUCUUUUCUUGCAUGAAUCCAUGUCAGAAGCUCUAUGUGUUCAUUCUCUAUCUGUCACCUACCAUCCUUAACC	114	UGACAGAAGAAAGUGAGCAC	20	1	1	0.0780062	0.211123
		mtr-miR156j	ACAUAGAAAUUGACAGAAGAGGGUGAGCACAAAAAAAGUCUUUAGUAUAUAAUGUUUAUACCAUUAUUUUUGUGUGCUCAUACUCUUCUGACAAUUUUCAAUG	103	UGACAGAAGAGGGUGAGCAC	20	1	4.66667	0.0780062	0.98524
		nta-miR156f	UUAAAGGAGGUGACAGAAGAGAAUGAGCACACAUGGUGUUUUCUUACAUGAGAUAUAUAUAUUCAUGCUUGAAACUAUGCGUGCUCACUCUCUAUCUGUCACCCACUUUCUUU	113	UGACAGAAGAGAAUGAGCAC	20	0	1.66667	0	0.351871
		osa-miR156b-3p	UUGUCUUGAGAGGGGAAGAGAUCUCUAUGGGUUUUGGAGGUCUGACAGAAGAGAGUGAGCACACACGGUGCUUUCUUAGCAUGCAAGAGCCAUGCUGGGAGCUGUGCGUGCUCACUCUCUAUCUGUCAGCCGUUCACCAUGCCCAAUAUGAUUAAUCUCCUUCUCUCAGUUGACAG	176	GCUCACUCUCUAUCUGUCAGC	21	0.666667	1.66667	0.0520041	0.351871
		osa-miR156c-3p	GGAGGAAGAGAGGGGUGAGAGGUGAGGCUGACAGAAGAGAGUGAGCACACAUGGUGACUUUCUUGCAUGCUGAAUGGACUCAUGCUUGAAGCUAUGUGUGCUCACUUCUCUCUCUGUCAGCCAUUUGAUCUCUCUUUCUCUCUUUCUCC	149	GCUCACUUCUCUCUCUGUCAGC	22	3.66667	1	0.286023	0.211123
		osa-miR156f-3p	AGUUGACAGAAGAGAGUGAGCACACAGCGGCCAGACUGCAUCGAUCUAUCAAUCUUCCCUUCGACAGGAUAGCUAGAUAGAAAGAAAGAGAGGCCGUCGGCGGCCAUGGAAGAGAGAGAGAGAGAGAGAUGAAAUGAUGAUGAUGAUACAGCUGCCGCUGCGUGCUCACUUCUCUUUCUGUCAGCU	186	GCUCACUUCUCUUUCUGUCAGC	22	1.66667	0.666667	0.13001	0.140749
		osa-miR156j-3p	UUGGGGCGGGGCGGGAUCGAGCAUAUGAAAGGCGAGAUUGUUGACAGAAGAGAGUGAGCACACGGCGCGGCGGCUAGCCAUCGGCGGGAUGCCUGCCCCCGCCGCGUGCUCGCUCCUCUUUCUGUCAGCAUCUCUCAUCACUCCCUCCCGCAUCCCCCGCCCCGA	165	GCUCGCUCCUCUUUCUGUCAGC	22	204.667	16.6667	15.9653	3.51871
		osa-miR156l-5p	GCUAGGGAGCCGACAGAAGAGAGUGAGCAUAUAUAGUUCUUUCCUUGCAUAUGUGGUCAUAUGUGUGUUGACUGAAGAGAUACAUAUAUAUAGAGAGAGAGAGUUCAUGUGCUUGAAGCUAUAUGUGCUCACUUCUCUUUCUGUCAGCAAAUUAUC	156	CGACAGAAGAGAGUGAGCAUA	21	30.3333	21.3333	2.36619	4.50395
		ptc-miR156k	UUAUGCAUGCUGACAGAAGAGAGGGAGCACAACCCUGUAAUAGCUAAAGAGAGUCUUUGCUUUUGUUGGACUGUGCUUUCUCUUCUUCUGUCACCAACCAA	101	UGACAGAAGAGAGGGAGCAC	20	1	1	0.0780062	0.211123
		stu-miR156f-5p	CUGACAGAAGAGAGUGAGCAUACACAUAUAAUUAUAUAAAUAUUUUUACUUAAUUUUCUUGAUAUAUAUUGUAUAUAUAAUUUUGCGAGUGCUCACUUCUCUUUCUGUCAAUC	113	CUGACAGAAGAGAGUGAGCA	20	76.6667	442.667	5.98047	93.4571
		vvi-miR156e	GUAUGGUAGGUGACAGAGGAGAGUGAGCACUCAUGGUUCUUUUCUUGCAUGAAGUUUCUAUGCUUGAAGCUCUGUGUGCUUACUCCCUAUCUGUCACCCCUCAAGCAU	108	UGACAGAGGAGAGUGAGCAC	20	0	2	0	0.422246
		vvi-miR156h	UGCCUCACAAUGACAGAAGAGAGAGAGCAUGCUGGUGGGAAAACAAUUACAACUUUUGAUCAUCUGAUCUGGAAAUGCUUGUAAGCGGCAUUCUCUUGGAUUGUAAUCUGAAUUCUGCCUCUAUCAUCAACCUGCCCACAAACGAUUUCCUUCAACUGAGUGCCUUUCCGGCUUGAGCCUUCUGCAUGAUCAGCUGAGUUCUUUCUGCGCCUUUCAUUGUGUCCUGCC	228	UGACAGAAGAGAGAGAGCAU	20	0	0.333333	0	0.0703743
		zma-miR156a-3p	UUCGUUCCGUGGCUAACUGACAGAAGAGAGUGAGCACACAGCGGGCAGACUGCAUCGAUCGAUCUGCAUCCGAGACGGCGCACGUACGAAUGAUGAUGCAGCUGCUGCUGCGUGCUCACUUCUCUCUCUGUCAGUCCUCUAGCUGCUACGGC	152	GCUCACUUCUCUCUCUGUCAGU	22	2.33333	1	0.182014	0.211123
		zma-miR156h-3p	CGGGCUCGCGCGCGCGCGGUGACAGAAGAGAGUGAGCACACGGCCGGGCGUGACGGCACGUGCCGUCGCGGCCGCGUGCUCACUGCUCUUUCUGUCAUCCGCUGGUCCGGGCCUC	115	GCUCACUGCUCUUUCUGUCAUC	22	2.33333	0	0.182014	0
		zma-miR156k-5p	GGCUUAGGCCCCGAAGAGAUUGACAGAAGAGAGCGAGCACCUGGCGCGGCGACCGGCAUGGAACGCAUGCCGUCCCCGCCGCGUGCUCGCUUCUCUUUCUGUCAGCCUCUCCCUCGUCCUGAG	123	UGACAGAAGAGAGCGAGCAC	20	1	1.66667	0.0780062	0.351871
miR166	24	gra-miR166c	GAUGGGAAUGUUGUUUGGCUCGAGGUCAUAUAGGUUGAUCUUUUAUAUAUAAUUUCCAUGAAAUUUUCUUGGAUUUAUUUAAAUUUUCCGGGAAAGUUUCUGGAUAUGUGUAUAUAUAUAGCCUUAUAUGAUCUCGGACCAGGCUUCAUUCCCGU	155	UAUAUGAUCUCGGACCAGGCU	21	2	1	0.156012	0.211123
		osa-miR166k-5p	AUUAGGUUAAGGGGUUUGUUGUCUGGCUCGAGGCAUCCGGGACUCCGGUUUCUCCUUUCCUACUGGAGGCGCCUAAUUUCCGGCGAGCUCGGAGCCUCGGACCAGGCUUCAAUCCCUUUAACCAUGC	127	GGUUUGUUGUCUGGCUCGAGG	21	1	0	0.0780062	0
		ptc-miR166p	UAAGGUUGAGAGGAACGCUGUCUGGGUCGAGGUCAUGGAGGCCAUGAUUAUACAUAAAUGGCAUUAUCUGAUGACAGCCCAGAUAAUCGAUGCACCUGUCUUGAACCUAAAUGAUUCUCGGACCAGGCUCCAUUCCUUCCAACCAU	146	UCGGACCAGGCUCCAUUCCUU	21	1	1	0.0780062	0.211123
		osa-miR166e-3p	UGUUUCUGGGUGGAAUGUUGUCUGGUUCAAGGCCCCUUAGGAUGUGUGAUUUUUGAUGGUUUAUGCAUUCAUCUUGAUGCGAACAUCUAUCUCGGAUCUUUGGGUUCUCGAACCAGGCUUCAUUCCCCUCAGAGAUA	137	UCGAACCAGGCUUCAUUCCCC	21	2.66667	1	0.208016	0.211123
		osa-miR166g-5p	AGCAUGGUGUCUGGAAUGGAGGCUGAUCCAAGAUCAUUGCUUGGUGCAAAAUACUAGGGCAUUGUUGUAAGUGCCAUUAGUUCUUUUUUGUUUCCGAGUUUGUUAUCGAGGAUCUCGGACCAGGCUUCAUUCCUCACACCGUGCU	145	AAUGGAGGCUGAUCCAAGAUC	21	3.66667	0.333333	0.286023	0.0703743
		osa-miR166b-5p	GGGAGCCUUUUCAUUUUGAGGGGAAUGUUGUCUGGCUCGGGGCUACUUUUAAUUUCUCUCUCUUUUGAUAUCUUCUUUUCUCGAUCUCCUAGCUUGAUCUUUUGAUCUCUCAAAUCGAUCUUAAGAAAAAGAUCAGUCAAAGAGAUGAGAGUAGAUGUCUGUAGAUCUCGGACCAGGCUUCAUUCCCCCCAAACAGAAGGGCUCCC	206	GGAAUGUUGUCUGGCUCGGGG	21	14	1	1.09209	0.211123
		osa-miR166j-5p	UGAUCCAUGGCUGUUGAGAGGAAUGACGUCCGGUCUGAAGAUCGCCGUCCCCAGGCGGUGGCUUCGGACCAGGCUUCAUUCCCCAUGACUCAUGGAACCC	100	GAAUGACGUCCGGUCUGAAGA	21	13.3333	4.33333	1.04008	0.914866
		osa-miR166d-5p	GAAGCUUUUUCACUUUGAGGGGAAUGUUGUCUGGCUCGAGGUGCAUGGAGAAACCUCUGAUCGAUCAGGUUUGAUCUGUAGAGACUGAUCUCGGACCAGGCUUCAUUCCCCUCAAGUAAAGCUCC	125	GGAAUGUUGUCUGGCUCGAGG	21	29	0.333333	2.26218	0.0703743
		cme-miR166i	UGAGGAGAAUGGAAACUGGUUCGAGAACGUUUGUAUGGAUGAACAUAAAAAGAGAGUCUUUCAUCCGAACGAUCUCGGACCAGGCUUCAUUCUCGCCAGCU	101	UCGGACCAGGCUUCAUUCUC	20	116	74.6667	9.04872	15.7638
		mes-miR166i	AUGGUUGUUUUUGAAGGGAAUGUUGGCUGGCUCUAGGCAUUCACAAGUGUGGGAGAAGAAAUCGAUCAGAAGCAGUGGAAGCUUUGGACCAGGCUUCAUUCCCCUCAAUAUAAUUACCAU	120	UUGGACCAGGCUUCAUUCCCC	21	137.333	2.66667	10.7128	0.562994
		osa-miR166a-5p	UGAAGCUAUUUGCUUCUGAGUGGAAUGUUGUCUGGUUCAAGGUCUCAUGCACCUUGCGGUUUUGAGGAUGAUUUGUGCAAGGUUUUUCAUUCCUCUCAUCCGUGGGAUCUCGGACCAGGCUUCAUUCCCCUCAGAGAUAGCUUCA	145	GGAAUGUUGUCUGGUUCAAGG	21	230.667	7.66667	17.9934	1.61861
		osa-miR166k-3p	AUUAGGUUAAGGGGUUUGUUGUCUGGCUCGAGGCAUCCGGGACUCCGGUUUCUCCUUUCCUACUGGAGGCGCCUAAUUUCCGGCGAGCUCGGAGCCUCGGACCAGGCUUCAAUCCCUUUAACCAUGC	127	GGUUUGUUGUCUGGCUCGAGG	21	274.667	1.33333	21.4257	0.281497
		osa-miR166i-3p	AGAUAGGUGUUUGGAAUGCAGUUUGAUCCAAGAUCUGCCUAUAUAUAUGGUGUGUAUAUCAUAUCUUGUGAUAUGGGGGAUAUGCAACAGGUGUGUGACAGGGGUAGGUAGAUCUCGGAUCAGGCUUCAUUCCUCACACCAAUAC	145	UCGGAUCAGGCUUCAUUCCUC	21	308.667	16.6667	24.0779	3.51871
		ppt-miR166j	GAAGAUGUUAUAUAUAUGUGACAUUGCCGUGAGGAAUGACGUGUGGCCCGAAGCCAUAUCUUGGGUUGCCUUGAUGAAGCUCCGGACCAGGCUUCAUUCCCCUCGGCAGAGUUGCAACAAGUGGGAAAGGG	131	UCCGGACCAGGCUUCAUUCCC	21	2123.67	4.66667	165.659	0.98524
		gma-miR166m	UUUCGUUGCAAAGGUGAGGUUGAGAGGAAUGUUGUCUGGCUCGAGGUCAUGGAGGAGGAGGAGAGUAUUGAGAUGAGUGAAAGUUUCCAAUGGAAAUUUACCCUCUUAACACAAAAAAAAAAAUUGAUUCGCGGACCAGGCUUCAUUCCCCACACCCAACUUUUUUUUUUAUUCCU	176	CGGACCAGGCUUCAUUCCCC	20	2082.67	2	162.461	0.422246
		osa-miR166m	CUCUGCUUUGGUGGUUGGCUGAUGUUCUCGGUUAAGGGGUUUGUUGUCUGGUUCAAGGCCUCCUGCUGUCCUACAUCACAUUUUUUUUUCUUUGUUCUGAAUUUCUGAUGGAUGUGUGUGUGCAUGAUGCAUGGCUGGUGGUGACCUCGGACCAGGCUUCAUUCCCUUUAACCAGCAUUUGCGUUAAUACCAUCAGGCAU	200	UCGGACCAGGCUUCAUUCCCU	21	1758	1159.67	137.135	244.832
		vvi-miR166a	GCGGGUGUUUGGAAUGAGGUUUGAUCCAAGAUCCUUCCUUUUUCUCCAUUAAUUCCUUCAGUACUGGUCAUGAUUUAGUUACUUCAUAAUCGGUUGAUCUCGGACCAGGCUUCAUUCCUGACACCAAGCU	130	UCGGACCAGGCUUCAUUCC	19	3029.67	130.667	236.333	27.5867
		mtr-miR166b	GUUGAUGGGAAUGUUGUUUGGCUCGAGGUAAUAACUAACUCAAUUUCUUUGUCUUUGAAAGCUUUUCUUUGUUUCACUCUUUUUGAUUCUUAGAAAGUUGAAACUAAGUGAGCUUUAAAGGUUUGAUUUUGAUGUGUGAUUAUCUCGGACCAGGCUUCAUUCCUACCAAC	170	UCGGACCAGGCUUCAUUCCUA	21	3030	131.667	236.359	27.7978
		ptc-miR166n	AAGGGGUGUUUGGAAUGAAGUUUGAUCCAAGAUCCUUGUCUCUCCCGUUAACUUAGUCUCUGUUACUGUUAGGUUUUCAUUACUGAGUGUAUUUGCAGCCCCCUUGUCUGAUUUUAGCAUCAUGAGAGUAGGAAGUGCUGGUGAUCAUAGGGUUUGGUUCAAGAUCCAUUUGACUCUUCUCUUUAUAUCUCUCCUGUGUCCUAGCUGGUAAUCUGUAGUAGUCUUAAUUAUCCCUUACUUCUUGUUAAUUUUAAGGUUUGAUCUUGCAAGUAAUUAUAUUUGGAAAAUAUCAUAAAAUGAUCUCGGACCAGGCUUCAUUCCUUACACCUUG	331	UCGGACCAGGCUUCAUUCCUU	21	3047	139.333	237.685	29.4165
		osa-miR166g-3p	AGCAUGGUGUCUGGAAUGGAGGCUGAUCCAAGAUCAUUGCUUGGUGCAAAAUACUAGGGCAUUGUUGUAAGUGCCAUUAGUUCUUUUUUGUUUCCGAGUUUGUUAUCGAGGAUCUCGGACCAGGCUUCAUUCCUCACACCGUGCU	145	AAUGGAGGCUGAUCCAAGAUC	21	3183	138.333	248.294	29.2053
		gma-miR166u	GAGGUUGAGAGGAAUGUUGUCUGGCUCGAGGUCAUGGAGGAGGAGGAGAGUACUGAGAUGAGUGAAAGUUUCCAAUGGAAAUUUACCCUCUUAACACAAAAAAAAAUUGAUUCUCGGACCAGGCUUCAUUCCCCACACCCA	141	UCUCGGACCAGGCUUCAUUC	20	36923.7	1479	2880.27	312.251
		ath-miR166a-3p	AGGGGCUUUCUCUUUUGAGGGGACUGUUGUCUGGCUCGAGGACUCUGGCUCGCUCUAUUCAUGUUGGAUCUCUUUCGAUCUAACAAUCGAAUUGAACCUUCAGAUUUCAGAUUUGAUUAGGGUUUUAGCGUCUUCGGACCAGGCUUCAUUCCCCCCAAUUGUUGCUCCCU	170	UCGGACCAGGCUUCAUUCCCC	21	34522.3	1272.33	2692.96	268.619
		cpa-miR166e	GGAAUGUUGGCUGGCUCGAGGCUUUGACAAAACAGGGUUCUUCUGCAACAAGAACUUCAAAAAGGCUUCGGACCAGGCUUCAUUCCCC	88	GGACCAGGCUUCAUUCCCC	19	34455	1244.33	2687.7	262.707
		zma-miR166h-3p	GGGGAAUGACGUCCGGUCCGAACGAGCCACGGCUGCUGCUGCGCCGCCGCGGGCUUCGGACCAGGCUUCAUUCCCC	76	UCGGACCAGGCUUCAUUCCC	20	34476.7	1244.33	2689.39	262.707
miR159	21	aqc-miR159	GGAGUCUUUCCAGCCCAAAACAGCUUCUUGAUCUUCUUGAAAACUUCUGUUUGGACUGAAGGGAGCUCUAA	71	UUUGGACUGAAGGGAGCUCUA	21	0	1	0	0.211123
		ath-miR159a	GUAGAGCUCCUUAAAGUUCAAACAUGAGUUGAGCAGGGUAAAGAAAAGCUGCUAAGCUAUGGAUCCCAUAAGCCCUAAUCCUUGUAAAGUAAAAAAGGAUUUGGUUAUAUGGAUUGCAUAUCUCAGGAGCUUUAACUUGCCCUUUAAUGGCUUUUACUCUUCUUUGGAUUGAAGGGAGCUCUAC	184	UUUGGAUUGAAGGGAGCUCUA	21	713.667	436.333	55.6704	92.12
		ath-miR159b-3p	GGAAGAGCUCCUUGAAGUUCAAUGGAGGGUUUAGCAGGGUGAAGUAAAGCUGCUAAGCUAUGGAUCCCAUAAGCCUUAUCAAAUUCAAUAUAAUUGAUGAUAAGGUUUUUUUUAUGGAUGCCAUAUCUCAGGAGCUUUCACUUACCCCUUUAAUGGCUUCACUCUUCUUUGGAUUGAAGGGAGCUCUUCAUCUCUC	196	UUUGGAUUGAAGGGAGCUCUU	21	561.667	219.333	43.8135	46.3063
		ath-miR159c	GUGUAACAGAAGGAGCUCCCUUCCUCCAAAACGAAGAGGACAAGAUUUGAGGAACUAAAAUGCAGAAUCUAAGAGUUCAUGUCUUCCUCAUAGAGAGUGCGCGGUGUUAAAAGCUUGAAGAAAGCACACUUUAAGGGGAUUGCACGACCUCUUAGAUUCUCCCUCUUUCUCUACAUAUCAUUCUCUUCUCUUCGUUUGGAUUGAAGGGAGCUCCUUUUCUUCUUC	225	UUUGGAUUGAAGGGAGCUCCU	21	46	92.6667	3.58828	19.5641
		bdi-miR159a-3p	GGGCAAGCGAAAGAUAUAGACAAGAAGAAGAGCUCCCUUCGAUCCAAUCCAGGAGGGGAAGUGGUCGGAUGCAGCUGCCGGUUCAUGGAUACCUGUCUGGUGCAUGCAGUGUGGUAAUAGCCUGCGCACCUGCAUCGGUUUGCAUGACCCGGGAGAUGAACCUGCCAGCGUCUUUCCCUCGUGCUUGGAUUGAAGGGAGCUCUCUCUCCCCCCUCUCUCUCUCUCCCUCUCUCU	234	AGCUCCCUUCGAUCCAAUC	19	38	8.66667	2.96423	1.82973
		bdi-miR159a-5p	GGGCAAGCGAAAGAUAUAGACAAGAAGAAGAGCUCCCUUCGAUCCAAUCCAGGAGGGGAAGUGGUCGGAUGCAGCUGCCGGUUCAUGGAUACCUGUCUGGUGCAUGCAGUGUGGUAAUAGCCUGCGCACCUGCAUCGGUUUGCAUGACCCGGGAGAUGAACCUGCCAGCGUCUUUCCCUCGUGCUUGGAUUGAAGGGAGCUCUCUCUCCCCCCUCUCUCUCUCUCCCUCUCUCU	234	AGCUCCCUUCGAUCCAAUC	19	2.33333	0	0.182014	0
		bdi-miR159b-5p.3	UGGUUUUGAGGUGGAGCUCCUAUCAUUCCAAUGAAAGGUCUGUCAGAAGGGUGAUACAGCUGCUUGUUCAUGGUUCCCACUUAUCCUAUCUCCAUUAGAAAGGAGGAGGUAGGCUUGUGGUUUGCAUGACCGAGGAGCCGCAUCCACCCCUUGCCGACCGCUGUUUGGAUUGAAGGGAGCUCUGCAUCUUGAUCUUUC	198	AGCUGCUUGUUCAUGGUUCCC	21	18.6667	7	1.45612	1.47786
		lus-miR159b	AAGAGAGCUCCUUUGGGUCCAAACAGAGGGUGUGGAUAGGGUGAGAUGGAAGCUGCUGAGCUAUGGAUUCCACAACCCCACCCUUUUGAUUAUUGAUCCGGUGGGUUGUGGCUCGUUUUGCAUAUCUCAGGAGCCUCCGUUCCCUGUUUUCUUCUCUUCCCUCCUUUGGAUUGAAGGGAGCUCUCUU	187	UUUGGAUUGAAGGGAGCUCUC	21	283.333	187.667	22.1017	39.6207
		mdm-miR159a	GGAGCUCCUUUUGAUUCAAAAGCAGGAGGGAGAGAGGGUUUUACACUGCUGCUGGUUCAUGGAUGCCCCUGAGGUGCGCACGAUAAGGAAACUGCGCAGCUUAAGGGUUUGCAUGGCCCAGGAGAUGUGAAUUCCUUCUCCUCUCCUUUCUUGGAUUGAAGGGAGCUCC	169	CUUGGAUUGAAGGGAGCUCC	20	2.66667	2	0.208016	0.422246
		mes-miR159c	GGGUUUUUGGUGAGGUUUAAUGGAGCUCUCUUCCCUCCUACUGUAAAGGAGGCGAAGGUAGGUAGGCCAUGGCUGCCAGUUCAUGAAUACCCCUGGGUGUGCAGGAUAAGCAGAGAGAGUGCGCAGGCUAAGGGUUUGCAUGACCUGGGAGACGUGGUUAUCUUGGCCAUUUUUAUAUUGGAGUGAAGGGAGCUCUGUUGUCUUUCUAACAAUCU	215	AUUGGAGUGAAGGGAGCUCUG	21	1	0	0.0780062	0
		osa-miR159a.1	GUUGUGGACGUUGAGCUCCUUUCGGUCCAAAAAGGGGUGUUGCUGUGGGUCGAUUGAGCUGCUGGGUCAUGGAUCCCGUUAGCCUACUCCAUGUUCAUCAUUCAGCUCGAGAUCUGAAAGAAACUACUCCAAUUUAUACUAAUAGUAUGUGUGUAGAUAGGAAAAUGAUGGAGUACUCGUUGUUGGGAUAGGCUUAUGGCUUGCAUGCCCCAGGAGCUGCAUCAACCCUACAUGGACCCUCUUUGGAUUGAAGGGAGCUCUGCAUCUUUUGU	272	UUGCAUGCCCCAGGAGCUGCA	21	112169	2172	8749.85	458.559
		osa-miR159a.2	GUUGUGGACGUUGAGCUCCUUUCGGUCCAAAAAGGGGUGUUGCUGUGGGUCGAUUGAGCUGCUGGGUCAUGGAUCCCGUUAGCCUACUCCAUGUUCAUCAUUCAGCUCGAGAUCUGAAAGAAACUACUCCAAUUUAUACUAAUAGUAUGUGUGUAGAUAGGAAAAUGAUGGAGUACUCGUUGUUGGGAUAGGCUUAUGGCUUGCAUGCCCCAGGAGCUGCAUCAACCCUACAUGGACCCUCUUUGGAUUGAAGGGAGCUCUGCAUCUUUUGU	272	UUGCAUGCCCCAGGAGCUGCA	21	9.66667	1	0.75406	0.211123
		osa-miR159c	GAGGAGGAAGAGGAGCUCCUUUCGAUCCAAUUCAGGAGAGGAAGUGGUAGGAUGCAGCUGCCGAUUCAUGGAUACCUCUGGAGUGCAUGGCAGCAAUGCUGUAGGCCUGCACUUGCAUGGGUUUGCAUGACCCGGGAGAUGAACCCACCAUUGUCUUCCUCUAUUGAUUGGAUUGAAGGGAGCUCCACAUCUCUCUC	197	AUUGGAUUGAAGGGAGCUCCA	21	6.33333	0.333333	0.494039	0.0703743
		osa-miR159d	UGAUGUGAGGAGGAGCUCCUUUCGAUCCAAUUCAGGAGAGGAAGUGGUGGGAUGCAGCUGCCGGUUCAUGGAUACCUCUGCAGUUCAUGCCGGUAGGCCUGCACUUGCAUGGGUUUGCAUGACCUGGGAGAUGAACCUGCCAUUGUGUUCCUCUAUUGAUUGGAUUGAAGGGAGCUCCGGCUACACCUA	189	AUUGGAUUGAAGGGAGCUCCG	21	8.66667	0.333333	0.676054	0.0703743
		osa-miR159e	GAUGAAGAAGAAGAGCUCCCUUUCGAUCCAAUUCAGGAGAGGAAGUGGUAGGAUGCAGCUGCCGGUUCAUGGAUACCUCUGGAGUGCAGGGCAAAUAGUCCUACCCUUUCAUGGGUUUGCAUGACUCGGGAGAUGAACCCGCCAUUGUCUUCCUCUAUUGAUUGGAUUGAAGGGAGCUCCUCUAGCUACAU	191	AUUGGAUUGAAGGGAGCUCCU	21	5.33333	0.333333	0.416033	0.0703743
		osa-miR159f	GAAGAAGAAGACGAGCUCCCUUCGAUCCAAUCCAGGAGAGGAAGUGGUAGGAUGCAGCUGCCGGUUCAUGGAUACCUCUGCAGUGCAUGUCGUAGGCUUGCACUUGCAUGGGUUUGCAUGACCCGGGAGAUGAACCCACCAUUGUCUUCCUCUUAUGCUUGGAUUGAAGGGAGCUCUACACCUCUCUC	188	CUUGGAUUGAAGGGAGCUCUA	21	63.6667	12	4.96639	2.53347
		pta-miR159a	GAUGUGUUGGAGCUCCCUUCAGUCCAACCAAAGCUUGUGCAGCGGUGGUUCAGCUGCUGAUUCAUGCAUUCUACUUCCCUGUCCGUGACUCUCCAGCAGCCUGAACAAAUCAAUCAAUCGACCUGCAUGACAGGAUAGUGGUGUGCAUGACGCAGGAGAUGUACUGUCACUAAACACGCAUUUCUUGGAUUGAAGGGAGCUCCACUUAUC	210	UUGGAUUGAAGGGAGCUCCA	20	4.33333	2	0.338027	0.422246
		pta-miR159c	GAUGUGUGAAUGAUGCGGGAGCUGAUUUUGUCCAGGAAAUGUCUUUUCCUUGGAUUGAAGGGAGCUCCCUUAUGUAGCAUACAUU	85	CUUGGAUUGAAGGGAGCUCCC	21	2.66667	2	0.208016	0.422246
		sof-miR159c	UGAAGACGACGACGAAGAAGAAGAUGGCGAAGAAAAGUGAUCGAAGAGCUCCCUUCGAUCCAAUCCAGGAGGGGAAGUGGUCGGUUGCAGCUGCCGGUUCAUGGAUGCCUCUCUGGUGCAGCAAUGACUAAUGCUCACCUGCACUUGCAUGGGUGUGCAUGACCCGGGAGAUGAACCCACCAUCAUCUUUCCCUCGUGCUUGGAUUGAAGGGAGCUCCUCUCUCUUUCCUCUCUCUCU	238	CUUGGAUUGAAGGGAGCUCCU	21	2.66667	2	0.208016	0.422246
		zma-miR159c-5p	AUGAUUAAGAAAGGCGAUCGAAGAGCUCCCUUCGAUCCAAUCCAGGAGGGGAAGUGGUCGGUUGCAGCUGCCGGUUCAUGGAUACCUCUCUGGUGCAGCAAUGGCCGCUGCUCACCUCUGCACUUGCAUGGGUGUGCAUGACCCGGGAGAUGAGCCCGCCAUCAUCUUUCCCUCGUGCUUGGAUUGAAGGGAGCUCCUCUCUGUCUGUCUGUCUGUC	217	GAGCUCCCUUCGAUCCAAUCC	21	2.33333	0	0.182014	0
		zma-miR159h-3p	GGUGCUCCCUUCACACCAAUAAACGGUCGAUCUGAUGGGUGGUACAGCUGCUCGUUCAUGGUUCCCACUGUCCCAUCUCAUCAGAGAGAGAGAAGAUCGUGAGAGAGCGAGAGAUGCUUGAGAUGGGCUUGUGGUUUGCAUGACCGAGGAGCUGCCUCGUCCCCUUCGUUGACCGCUGUUUGGAGUGAAGGGAGCUCUGC	200	UUUGGAGUGAAGGGAGCUCUG	21	4.66667	1	0.364029	0.211123
miR169	20	ath-miR169a-5p	GUGACGAAAGUAGUGUGCAGCCAAGGAUGACUUGCCGAUUUAAAUGAUCUUUCUUUAUACUCUAUUAAGACAAUUUAGUUUCAAACUUUUUUUUUUUUUUUUUUUUGAAGGAUUCAGGAAGAAAUUAGGAUAUAUUAUUCCGUAUAAAAUACAAGAUAUAUAAAACCAAAAAGAAAAAGUAACAUGAUCGGCAAGUUGUCCUUGGCUACACGUUACUUUGUGUCGC	226	CAGCCAAGGAUGACUUGCCGA	21	0	1	0	0.211123
		ath-miR169d	GUAUCAUAGAGUCUUGCAUGGAAAAAUUAAAGAAUGAGAUUGAGCCAAGGAUGACUUGCCGAUGUUAUCAACAAAUCUUAACUGAUUUUGGUGUCCGGCAAGUUGACCUUGGCUCUGUUUCCUUCUUUUCUUUUCAAUGUCAAACUCUAGAUAU	154	UGAGCCAAGGAUGACUUGCCG	21	0	1	0	0.211123
		bdi-miR169m	CUCUUCGUGUAGCCAAGGAUGACUUGCCGGCCGGCCUGCAUAUAUGUCUCCAAAUUAACAAGCUUAACAAGCUAGGUCGGCAAGUUGUUUGCUUUGGCUACAUGACUGCC	110	UAGCCAAGGAUGACUUGCCG	20	1	1	0.0780062	0.211123
		gma-miR169c	AAGUGGGAUGAAGCCAAGGAUGACUUGCCGACAUUAAUUUGCCAUUAAGCUAACGAGUUAGGUAGAAUCAUUUGUUAGAUUUUCCCGGCAGGUCAUCCUCUGGCUAUAUUUGGCU	115	AAGCCAAGGAUGACUUGCCGA	21	0	1	0	0.211123
		gma-miR169e	GUCUUGCAUGAAGAGGUAGAGAGAGUGCUUUUGAGCCAAGGAUGACUUGCCGGCGUAAUUACGGGUAUUGCCAGCGAGACAUCCUUGUUCACUUAUGCUCUCUUUUCACUCAUAUAAGAC	120	AGCCAAGGAUGACUUGCCGG	20	1	1	0.0780062	0.211123
		gma-miR169u	UCUUGUAGUGCAGCCAAGGAUGACUUGCCGUUAAACUUGUUUUGGCAUUAUUAUUAUGAUGAAGACCUACUUCUCAUGCCAUCAUGUUCCUAUAUAUGCUAACUAGUUAACCGGCAAGUCAACUCUGGCUACACAAUGGCC	141	CAGCCAAGGAUGACUUGCCGU	21	0	1	0	0.211123
		gma-miR169v	CAUGUAAUGCAGCCAAGGAUGACUUGCCGGCAAGCUUCUUUUGGCAUUGUGAAUCAAGUUUUAAACCGUGGUUGCAGUUUCAUUGUGAUAAAUUGCGGAUAAAUGCGGCCAAUGUGCAGCAUUUUGGUCACAGUAACACCAAAAAUCUUGAUGCUGUGGUUGAAAUCAGGACAUGUGGACCGGUUUUUAAAACCUUGAUUGUGAAGACCUAAUCACAUUAGUUAUGCUCAAAUGCACAUUAUGCUGCCUUAGAAGUCAAGUGUAACUAGUUGCCCGGCAAGUCGUCUCUGGCUACAUAAAGG	302	CAGCCAAGGAUGACUUGCC	19	1	1	0.0780062	0.211123
		mtr-miR169d-5p	AGAUGAAGCCAAGGAUGACUUGCCGGUAUAAUAGUAAUUUGCCACAAAUCUAGAUAGCUAUUAGCUAUGUUUGGAUGGGCGGUGAGAUUAACAAAAUUACAGCAGCAUUGUGAUUUUGUUGAUGCUUUAAAGUGUAGUUUUUAUCAAAAUUACAGUGGUUCACUGUAAUUAUGAGAAUCUCACCGUCAAUCUAAAUAUGCAUUUAGUUUCAUUUCCGGCAGGUCAUCCUUCGGCUAUAUU	240	AAGCCAAGGAUGACUUGCCGG	21	0	1	0	0.211123
		osa-miR169e	GCUGGUUGUGUAGCCAAGGAUGACUUGCCGGCCUGGUUUGUGUUCAUCAGCAAUCCAGCAUAUGCUGUAUUGCCGUGUGUGAUCGAUCGAUGCAUGGACCGGCAAGUUAUUUUCUUUGGCUACAUUACAACC	132	UAGCCAAGGAUGACUUGCCGG	21	1	1	0.0780062	0.211123
		osa-miR169f.2	GGGCCUUCCAUGAGGACAAGAGCUGAUUCGGUAGCCAAGGAUGACUUGCCUAAUGCCUAUGUGCAUGUGUUUAUACGCUGCUCAUCUGCAUUUUGAUUAUCCCCUGAUCAGUCCUGUCGUCAAUUAUAUGUGUGUGUAGUACUCUGUACUCAUACAUAUAUAGGCAUGUCUUCCUUGGCUAUUCGGAGCGGCUCUUGUCUCUCGUGGAAGGCUG	214	UGAGGACAAGAGCUGAUUCGG	21	89.3333	7	6.96855	1.47786
		osa-miR169i-3p	GGAAGAGAGCAAGGCUUGCAUGGUGAUAAGGGUGUAGCUCUGGUAGCCAAGGAUGACUUGCCUGUGUCCUUGUGUAGAGGAUCAUUCAGAAAAUGAGCCUUGAACUGGUUCAUAGGCAGUCUCCUUGGCUAGUCUGAGUCGCUCUUAUCACUCAUGUUAGGCUUGCAUCUCGUUGA	176	UGGUGAUAAGGGUGUAGCUCUG	22	151.667	41	11.8309	8.65604
		osa-miR169i-5p.2	GGAAGAGAGCAAGGCUUGCAUGGUGAUAAGGGUGUAGCUCUGGUAGCCAAGGAUGACUUGCCUGUGUCCUUGUGUAGAGGAUCAUUCAGAAAAUGAGCCUUGAACUGGUUCAUAGGCAGUCUCCUUGGCUAGUCUGAGUCGCUCUUAUCACUCAUGUUAGGCUUGCAUCUCGUUGA	176	UGGUGAUAAGGGUGUAGCUCUG	22	75	9	5.85046	1.90011
		osa-miR169q	CCACUCAGGCUAGCCAAGGAGACUGCCCAUGAACCAGCUUAAAGGAUCAUUAAAUUGCUAAUCCUUCAGGGAGGACACAGGCAAGUCAUCCUUGGCUAUCAGAGAUAA	108	UAGCCAAGGAGACUGCCCAUG	21	1	1	0.0780062	0.211123
		osa-miR169r-5p	AGGCCAUCUUCGAUAGCCAAGGAUGAUUUGCCUGUAGCCCCAUUGUCAUCAGCUCUCUCCGUCGAGAGCGACAACCGGGCUCUACUGGCAAGUCUCCUCGGCUACCCGAGUACCUCUUAUGCUAUCCCA	129	UAGCCAAGGAUGAUUUGCCUG	21	1	1	0.0780062	0.211123
		ptc-miR169s	AGAGUGUGAUUCAGCCAAGGAUGACUUGCCGGCAGCAGGUAAGAGCAAAGCUCCGUUUUUGGAAGUUCAAGGAUAUCUUAACUUUUCCGGCCGGCAAGCUGUCCUUGGCUACAUUGUACU	120	UCAGCCAAGGAUGACUUGCCG	21	1	1	0.0780062	0.211123
		vvi-miR169l	AGGGUGGAAUUGAGCCAAGGAUGACUUGCCGUCCUUUGCAUCAAGCAUUGAAGCUUUAACUGGGCAUGCACGGCUAGUUAUUCUUGGCUCAUUUGGCCCCUCU	103	GAGCCAAGGAUGACUUGCCGU	21	0	1	0	0.211123
		vvi-miR169o	AGGGUGGAUUUGAGCCAAGGAUGACUUGCCGCCAUCAGCAGCAAGCAUUGAAGCUUUAACUGGGCAUGGACAGCGAGUUAUUCUUGGCUCAUGCGGCCCCUCU	103	GAGCCAAGGAUGACUUGCCGC	21	0	1	0	0.211123
		zma-miR169m-5p	UUAGCCAAGAAUGGCUUGCCUAUCUCCAUUAUUUUGUUCAUCGCAGGAAGCCCUUCCGUGAUGGAUGAAAUGUGGAUGAUGGCAUCCAUUCUUGGCUAAGU	101	UAGCCAAGAAUGGCUUGCCUA	21	1	1	0.0780062	0.211123
		ath-miR169b-5p	CCCAACGGAGUAGAAUUGCAUGAAGUGGAGUAGAGUAUAAUGCAGCCAAGGAUGACUUGCCGGAACGUUGUUAACCAUGCAUAUGAAUAAUGUGAUGAUUAAUUAUGUGAUGAACAUAUUUCUGGCAAGUUGUCCUUCGGCUACAUUUUGCUCUCUUCUUCUCAUGCAAACUUUCCUUGGG	181	CAGCCAAGGAUGACUUGCCGG	21	0	1	0	0.211123
		mtr-miR169e-5p	GAAAUGGAGCCAAGGAUGACUUGCCGGUAUAUUAGUUUGUCGCUAAAGCUAACUAGCUUUAGUUGUUGGGUACUCCCGGCAGGUCAUCCUUCGGCUAUAUU	101	GAGCCAAGGAUGACUUGCCGG	21	0	1	0	0.211123
miR167	19	ata-miR167f-3p	UGUGAGAGACUGAAGCUGCCAGCAUGAUCUGCUCAUCCAGCAUGCGCCGAAACCGCGUUCGGUUGCGCGGGGUUAUCUUGGAAUUUUUGCUCCAUCAGAUCAUGCUGCAGCUUCAUUUUCUCACGG	126	CAGAUCAUGCUGCAGCUUCAU	21	0.333333	0.666667	0.0260021	0.140749
		ath-miR167a-5p	UGGUGCACCGGCAUCUGAUGAAGCUGCCAGCAUGAUCUAAUUAGCUUUCUUUAUCCUUUGUUGUGUUUCAUGACGAUGGUUAAGAGAUCAGUCUCGAUUAGAUCAUGUUCGCAGUUUCACCCGUUGACUGUCGCACCC	138	UGAAGCUGCCAGCAUGAUCUA	21	44.3333	29.6667	3.45827	6.26331
		ath-miR167d	UGUUGGUUUUUAGAAGCUGAAGCUGCCAGCAUGAUCUGGUAAUCGCUACAUACGACAUACACACAUCACUAAACUUCUUUAUAAUUUAUGCACACACAUACAGCUCUUAAUGGCCACAACUCAAAGUUAUAAUUAGUGCAUGAUCUCUAGUUAUUUGACUGCUUUUAAUAUAUGUUUAUGGAUUCACGCAUGUGUGUGUAUGUACAUAAUUUACAUGCAUGCACUUUGUGUAUGGUACACAUCAAUUUGAACCCGUUCAAAAUUCUGUUUUUAUUAGUAUAUAUAUAGAUGUAUGUGGUGUGUGUGUCAGUGUGUGUGUGUGUUUAUAGAUAGUAGUACUAGGUCAUCCUGCAGCUUCAGUCACUAAAUCACCAACA	377	UGAAGCUGCCAGCAUGAUCUGG	22	852.333	91.3333	66.4873	19.2826
		bna-miR167d	UUUUGGGAGGCUGAAGCUGCCAGCAUGAUCUGUGUAUAGAUAGUGGUACCAGAUCAUCCUGCGGCUUCAUUCACUCAAAUCACCAACAAU	90	UGAAGCUGCCAGCAUGAUCU	20	855.667	90.6667	66.7473	19.1418
		gma-miR167h	AACUACUAGGUGAAACUGCCACAUGAUCUGAUCUUUCCACAGCAAGUGAGGGAAGUUAAGAUCAUGCUGGCAGCUUCAACUGGUAGUGG	89	AUCAUGCUGGCAGCUUCAACUGGU	24	26.6667	19	2.08016	4.01133
		gma-miR167i	CAACUACUAGGUGAAACUGCCACAUGAUCUGAUCUUUCCACGGCAAGUGAGGGAAGUUAAGAUCAUGCUGGCAGCUUCAACUGGUAGUGGUGCAUGAUGGUAGACAGAUAUUGGGAAGAACAAGAACCAGAACAAGUGUUCUAAAAGGUAA	151	UCAUGCUGGCAGCUUCAACUGGU	23	8	10.6667	0.624049	2.25198
		gra-miR167c	UGCUCCAUCAUCAGAUGAAGCUGCCAGCAUGAUCUUAAUUUCCCUCUGUUUUAUCGAGGAAAAAUCAGAUCAUGUGGCAGUUUCACCUGUUGCUGCUUGCAC	102	UCAGAUGAAGCUGCCAGCAUGA	22	28	21	2.18417	4.43358
		osa-miR167d-3p	CAUUAGGAGCUGAAGCUGCCAGCAUGAUCUGAUGAGUGCUUAUUAGGUGAGGGCAGAAUUGACUGCCAAAACAAAGAUCAGAUCAUGCUGUGCAGUUUCAUCUGCUUGUG	110	UGAAGCUGCCAGCAUGAUCUG	21	1.66667	0.333333	0.13001	0.0703743
		osa-miR167d-5p	CAUUAGGAGCUGAAGCUGCCAGCAUGAUCUGAUGAGUGCUUAUUAGGUGAGGGCAGAAUUGACUGCCAAAACAAAGAUCAGAUCAUGCUGUGCAGUUUCAUCUGCUUGUG	110	UGAAGCUGCCAGCAUGAUCUG	21	4535.33	345.667	353.784	72.9781
		osa-miR167e-3p	UGUGAGAGAAUGAAGCUGCCAGCAUGAUCUGGUUGUCAGGCAUGAGCCAAAUCUAUCCAUGGUGUUGGUGGUACUGAAAUUACCGCGUUUUCGAGGUUUUUCGUCGUGUCAACUUGCGAAGGGAAUUACGGGUUCUUGAUGAGCAUUGGUGAUAGGAGGUGUGGGCUUGGUUAGUAGAGGUAGAAUUAUGAUUGUUCUUGUGAGUUUCAGUAAGAGGUGGGAGUGAUUGGAAUUUGGCUCCAUCAGAUCAUGUUGCAGCUUCACUCUCUCACC	273	AGAUCAUGUUGCAGCUUCACU	21	1	0	0.0780062	0
		osa-miR167h-3p	CACAAGUUGGUGAAGCUGCCAGCAUGAUCUGAUGAUGAUGAUGAUCCACCUCUCUCAUCUGUGUUCUUGAUUAAUUACGGAUCAAUCGAUCAGGUCAUGCUGUAGUUUCAUCUGCUGGUU	120	AGGUCAUGCUGUAGUUUCAUC	21	33.3333	1	2.60021	0.211123
		ppt-miR167	ACCAAAAGUUGGAAGCUGCCAGCAUGAUCCUUUAACUUUUCUAGAGGGAAAGAUCAGAUCAUCUGGCUGCUUUCAUCCUGUU	82	GGAAGCUGCCAGCAUGAUCCU	21	1	0	0.0780062	0
		ptc-miR167f-5p	CUCUAUCAGUUGAAGCUGCCAGCAUGAUCUUAGCCUUCCUCCUUUGUUGAGGAAAGAAACAGAUCAUGUGGCAGUUUCACCUGUUGU	87	UGAAGCUGCCAGCAUGAUCUU	21	28	21	2.18417	4.43358
		ptc-miR167h-5p	CGCUAUUAGUUGAAGCUGCCAACAUGAUCUGAGCUUUCCUUAAUUUUCCUAUACAGGAAAGACUAGAUCAUGUGGCAGUUUCACCUAUUGA	91	UGAAGCUGCCAACAUGAUCUG	21	3.66667	0	0.286023	0
		sly-miR167b-5p	UCUCACUUCUGUAUGUUGGUUUUUUGAGAGGUUAAAGCUGCCAGCAUGAUCUGGUAAGAACAAAAUCCUAUUAUAUUUCAUCUAUAUUUUCUUAUAAAAAGAAGAAAUGAAUUUAAAUUUGAAUUUUUUGUAAAAAAAAAAUGUUGAGGUUUUUAAUUUCCUUCUUUUGGAUUUGAAAAAAAGAAAAUUAAAUUUUUGUAAGGAUUUUAUUUCUUUGAAGAAAAUAUAGAUAGAUAGCUUUGGUUCCAUCAGGUCAUCUAGCAGCUUCAAUCACUCACCAACAAUACACACAAAGGA	297	UAAAGCUGCCAGCAUGAUCUGG	22	0	1	0	0.211123
		vvi-miR167c	CAGUAGCAGUUGAAGCUGCCAGCAUGAUCUCAACUUCCCUAUACAAGUCAAGGAAAGAUCAGAUCAUGUGGUAGCCUCACCUGUUGAUGGG	91	UGAAGCUGCCAGCAUGAUCUC	21	28.3333	20	2.21017	4.22246
		zma-miR167b-3p	AGUGCCCAAGAUAAAGGGUGAAGCUGCCAGCAUGAUCUAACGACGGCAUUGCUCUGCUGCUGCAGUGAGGCUUGCGAGUGAUGGUUAGAUCAUGCUGUGACAGUUUCACUCUUUCCCUUUGGGCACA	127	GAUCAUGCUGUGACAGUUUCACU	23	5.66667	0.333333	0.442035	0.0703743
		zma-miR167g-3p	AGUGGUGCACCACGAGUUGGUGAAGCUGCCAGCAUGAUCUGGUUAUGAUGGUGGUGGUAUAUGUAAGAUGGAUGUAAUCUAUACUACUACCGGCCCCUGUCACUCUCUCUCUCUCCCCCGUCCCUGACUGUCAUAUAUGGAUCGACGAAUCCAAGAUGAGAGGGGAAGGGAGAGAGAGAGAGGGUAAUUAAUGAGCACCAGGACCAGGUCAUGCUGUAGUUUCAUCUGCUGGUGGCCGCACAU	243	GGUCAUGCUGUAGUUUCAUC	20	33.3333	1	2.60021	0.211123
		zma-miR167h-3p	ACUUUGCUGCUGUGAGAGGUUGAAGCUGCCAGCAUGAUCUGGCUGCUCAGACGCCGGCGGGCGUCUCGAGUGCUCGCUCGAUCGUCGGUGACGCUUGGAUUCACCAGAUCAUGUUGCAGCUUCACUCUCUCGCAGCCAGCAAA	143	GAUCAUGUUGCAGCUUCAC	19	1	0	0.0780062	0
miR396	19	ath-miR396a-3p	CUCUGUAUUCUUCCACAGCUUUCUUGAACUGCAAAACUUCUUCAGAUUUUUUUUUUUUUCUUUUGAUAUCUCUUACGCAUAAAAUAGUGAUUUUCUUCAUAUCUCUGCUCGAUUGAUUUGCGGUUCAAUAAAGCUGUGGGAAGAUACAGAC	151	UUCCACAGCUUUCUUGAACUG	21	5	0	0.390031	0
		ath-miR396a-5p	CUCUGUAUUCUUCCACAGCUUUCUUGAACUGCAAAACUUCUUCAGAUUUUUUUUUUUUUCUUUUGAUAUCUCUUACGCAUAAAAUAGUGAUUUUCUUCAUAUCUCUGCUCGAUUGAUUUGCGGUUCAAUAAAGCUGUGGGAAGAUACAGAC	151	UUCCACAGCUUUCUUGAACUG	21	235.333	43.6667	18.3575	9.21903
		ath-miR396b-5p	GGUCAUACUUUUCCACAGCUUUCUUGAACUUUCUUUUUCAUUUCCAUUGUUUUUUUCUUAAACAAAAGUAAGAAGAAAAAAAACUUUAAGAUUAAGCAUUUUGGAAGCUCAAGAAAGCUGUGGGAAAACAUGACA	135	UUCCACAGCUUUCUUGAACUU	21	102.667	46.3333	8.00863	9.78203
		atr-miR396a	GGAACAUGGAAGAUUUGAUCUUUUCCAUGCUCUCCACAGGCUUUCUUGAACAUGCUGCUCAAACCCGUCUUCUGCCAUGUUCUUGGAGAAGCAAAGUUGAGUGACAAGUUUAAGAAUGCCUGGGGAAAACAUGGAAAUGAAUUACAAGGUCGGUCACAAUGCAUAUUCC	169	UCCACAGGCUUUCUUGAACAU	21	58.6667	67.6667	4.57636	14.286
		atr-miR396d	AUGGUGGUUUAAGGAAACAAGGAGGAAGGUUUAGGGCUUUUUAUUGGCAAAUAUGGAAGGUUUAUCUCAACUGAUGGCUUCAUGCUUCUCCACGGCUUUCUUGAACUUAGUUUGAAUAAGGUGAGCCUUCUUACAAGAUCAAGAAAGCUGCGGAAAAACAUAGAUCCACUCAAAAUUAUGAACUUUCAACAGAGAGAUAGAUCUCCAAGGUAAGUUAUCUAGCCAUUGU	229	CUCCACGGCUUUCUUGAACUU	21	1	0	0.0780062	0
		gma-miR396a-3p	UCAUGGCUCUCUUUGUAUUCUUCCACAGCUUUCUUGAACUGCAUCCAAAGAGUUCCUUUGCAUGCAUGCCAUGGCACUCUUACUCCCAAAUCUUGUUUUGCGGUUCAAUAAAGCUGUGGGAAGAUACAGAUAGGGUCAAC	140	UUCAAUAAAGCUGUGGGAAG	20	5	0	0.390031	0
		gma-miR396h	GAAUGGUCUUUUUCGUGAUCUUCCACAGCUUUCUUGAACUGUGUUGUGUGAGGUUUCUCCAAGUGAAGGUUUAAGAUCCCUUAUGCAACAUAAAUUCUUUGAGCACAAUUCAAGAUAGCUGUGGAAAAUCACUGAGAUGAUCUCGUUC	148	UCCACAGCUUUCUUGAACUG	20	235.333	43.3333	18.3575	9.14866
		mdm-miR396a	GAUCCUCUUUGUAUUCUUCCACAGCUUUCUUGAACAGCAUCCAUGUAUGACGAGAUCGACCGAUCUUUGGAGUGAGUCGACUCAGUCUCUCUAUUCCUCUUAACUUGGUUUGCGGUUCAAUAAAGCUGUGGGAAGAUACAGAUAGGCUC	149	UUCCACAGCUUUCUUGAACAG	21	0.666667	5.33333	0.0520041	1.12599
		osa-miR396a-3p	CUUUGUGAUCUUCCACAGCUUUCUUGAACUGCACGCAUGAUGAAUAAUCCCUUUGGUUAAUUGUGAUCUGGUCUCUGAGAGAUCGUAGUUAGACUCGAUCGGUUGCAUUGGCAUCAGAGAGAGCAGUUCAAUAAAGCUGUGGGAAAUUGCAGAG	154	GUUCAAUAAAGCUGUGGGAA	20	1.66667	0	0.13001	0
		osa-miR396e-5p	GCGGGCAUGCUUUCCACAGGCUUUCUUGAACUGUGAACUCGUGGGGGUGUAUGUGCUCAUGUUGGGAUUGUGGUCGGUGGCCUCCAAUUCUCUGAAAAGAAAGCUGAAUUGUCGAGCUCCCCGUUCUGUCUUUGGUCGUCUCUACCUGUUGAUGGUUCAAGAAAGCCCAUGGAAACCAUGCCGC	184	UCCACAGGCUUUCUUGAACUG	21	5603.33	574.667	437.095	121.325
		osa-miR396f-5p	GCCAUGCUCUCCACAGGCUUUCUUGAACUGUGAACUCGUGUGUGCAUGCUCCUCAUAUAUUGUUCUAGAUCCCAUGCAUGAUGCAUAUCGAUCGAUCUGAUCUGAAUUAGGUCAUCGAUGCGCAUCUGGAUCCCCAUCUUGUUGAUAGUUCAAGAAAGUCCUUGGAAAACAUGGUG	176	UCUCCACAGGCUUUCUUGAACU	22	5609	575.667	437.537	121.536
		osa-miR396g	GGCGACGUCGAGGCGUGGAAGGAGUCGAGGUGGAGCUGGAGAGGAGCGCCGGCGCCGGCGCCGUAGCUGGGCGCGUCGGCGUCGUGCGGCGGCGGCGAGAUGGAGAGCGCGGACGGGCGGUAGACGGCGGCGGCGGCGGGGGGCGGCAUUUCCACAGGCUUUCUUGAACGGUUCUUGCCGC	181	UCCACAGGCUUUCUUGAACGG	21	56	62.6667	4.36835	13.2304
		ppe-miR396a	UUCCACAGCUUUCUUGAACGUCUGUGCCCUUUCAGGAACUAUCAGAUAAUUUUCAUGCAGUUCCAAUAGCACAAAAACAGUUCAAGAAAGCUGUGAAA	98	UUCCACAGCUUUCUUGAACGU	21	0.666667	7	0.0520041	1.47786
		ptc-miR396f	CUUGGUGAUUUUCCACGGCUUUCUUGAACUGUAUAUAUUAUCAAUGGCUUUUUACAAGACUGGAAGAUGGUUUCCAUGGAGAAGAAUUGUCACAAAAACAGUUCAAGAAAGCCCUGAAAAAUUAUUU	127	UUCCACGGCUUUCUUGAACUG	21	1	0.333333	0.0780062	0.0703743
		ptc-miR396g-5p	UUGCAUGCUUUUCCACGGCUUUCUUGAACUUGGCACUCAAGAGACAUGAGAGUAAAGGGCUAGGCUUUCUUUUCUAUUCCUUUCGUUCUUUGAAAUUUUCCUGUUCAAAGAAUCCAUACAUAUCAGUCUCUUUAGUACAAAGCUCAAGAAAGCCGUGGGAAAAUAUGA	168	UUCCACGGCUUUCUUGAACUU	21	1	0	0.0780062	0
		smo-miR396	UCUCAUGCUUUUCCACGGCUUUCUUGAACCUGGUGCUCUUCCAAGGCAGGAGGAUCAGAAAACGUUGUGGUAUUUCUCAUCUCCUCGUCUCGUCCUUGGUCUCCCCUUGAAAGAAACUCACCAGUAAGAGUACGAAGUUCAAGAAAGCUGUGGGAAACAAUGGCCGGA	168	UUCCACGGCUUUCUUGAACC	20	1	0	0.0780062	0
		vvi-miR396a	UCCUGUCAUGCUUUUCCACAGCUUUCUUGAACUACUUUUCCAUCUACCUGUUUGAUGAUCUUCUUCAUAAGGAGUGUGAAAUAGAAGCUCAAGAAAGCUGUGGGAGGACAUGGCAA	116	UUCCACAGCUUUCUUGAACUA	21	70	40.3333	5.46043	8.51529
		vvi-miR396b	UCCUGCCAUGCUUUUCCACAGCUUUCUUGAACUUCUUCUCCCUGUUUGGUGGUCUCCUACGUUUACCCAUCCACUGAAGUUCAAGAAAGCUGUGGGAAACCAUGGCUU	108	UUCCACAGCUUUCUUGAACU	20	89.3333	42.3333	6.96855	8.93754
		zma-miR396g-3p	UUCCCACAGCUUUAUUGAACUGCCCUCUUGCUUGCUUGGAUCAAUUGAAACUCGAUCAGGUCCACAGCACAGCCUGCUGCAUGCAUGAUGCAGUUCAAGAAAGCUGUGGAAGAU	114	GUUCAAGAAAGCUGUGGAAGA	21	235.333	43.3333	18.3575	9.14866
miR812	13	osa-miR812s	UGGGUUUUCGUGUACAACAUGAUCGUUCGUCUUAUUUGAAAAUUUUAUGAAAAAAUUAAAAAAAUCACACAUAAAGUACUAUUCAUAUUUUAUCAUCCAAUAAUAAUAAAAAUACUAAUCACAAAAGAAUUUUUAAUAAGACGGACAAUCAAACGUUGGACACAGAAAUUC	171	AAGACGGACAAUCAAACGUUGGAC	24	3	1	0.234019	0.211123
		osa-miR812p	CCUAUUUUAAGUGCAGCCAUGAUUUUCCGUGCACAACUUUAAUCGUCCGUUUUACUUGAAUUUUUUUUGAAAAAAAUGAAAAAGUAAGUCACGUAUAAAGUACUAUUCAUAUUUUAUCAUCCCAUAACAAUAAAAAUGCAAAUUAUAAAAAAAAUUCAAAUAAGACGGACGAUUAAAGUUGGGCAUGAAAACUUAUGGUUGCACUUAAAAUGGG	214	GACGGACGAUUAAAGUUGGGCAUG	24	14.3333	4.66667	1.11809	0.98524
		osa-miR812q	UACUCCAUCCGUCUCAAAAUAAGUGCAGUUUUGCACUAUUCAUACUUAACAUUUGAACGUUCGUCUUAUUUGAAAAUUUUUUAUGAUUAGUAUUUUUAUUGCUAUUAGAUGUUAAAACAUAAAUAGUACUUUAUGUGUGACUAAAUAUUUUCAAUUUUUUCACAAAAUUUUCAAAUAAGACGGACAGUCAAACGUUGGGUACGAAUAUCUACGGCUGCACUUAUUUUGGGACGGAGGUAGUA	242	ACGUUGGGUACGAAUAUCUACGGC	24	0.666667	0	0.0520041	0
		osa-miR812r	CCUAAAAUAAGUAUAGUUUUGCACUGUUCAUGUCUAACGUUUGACCGUUCGUCUUAUUUGAAAAUUUUUUAUGAUUAAUAUUUUUGUUGUUAUUAGAUAAUAAAACAUGAAUAGUAUUUUAUGUGUGACUAACUUUUUUUAAUUUUCUUAUAAAUUUUUUAAAUAAGACGGACGGUCAAACGUUAGACACGAAUUUCUACGGCUGCACUUAUUUUAGG	218	ACGUUAGACACGAAUUUCUACGGC	24	1	0	0.0780062	0
		osa-miR812o-5p	GGUUUUCGUGUUCAACGUUUGACUGUCUAUCUUAUAUGAAAAUUUUUUUAUUAGUAUUUUUAUUAUUGUUAGAUGAUAAAACAUGAAUAAUACUUUAUGCAUGACUUAUCUUUUUAAUUUUUUUCAUAAUUUUUUUAAAUAAAAUGAACGGUCAAAUGUUAGACACGGAAACU	173	CGUGUUCAACGUUUGACUGUC	21	3	3.66667	0.234019	0.774117
		osa-miR812o-3p	GGUUUUCGUGUUCAACGUUUGACUGUCUAUCUUAUAUGAAAAUUUUUUUAUUAGUAUUUUUAUUAUUGUUAGAUGAUAAAACAUGAAUAAUACUUUAUGCAUGACUUAUCUUUUUAAUUUUUUUCAUAAUUUUUUUAAAUAAAAUGAACGGUCAAAUGUUAGACACGGAAACU	173	CGUGUUCAACGUUUGACUGUC	21	1	3.33333	0.0780062	0.703743
		osa-miR812n-5p	CUUAAGUGCAGCCAUGAGUUUCCGUGCCCAACUUUAUCGUUCGUCUUAUUUGAAAUUUUUUUAUGAUUAGUAUUUCUAUUGUUAUUAGAUGAUAAAACAUGAAUAGUACUUUAUGUGUGACUUAUGUUUUUAUUGUUUUUAAAAAAAAUUCAAAUAACACAGACGAUCAAAGUUGGGCACGGAAAAUCAUGGCUGCACUUAAA	203	AAGUGCAGCCAUGAGUUUCCGUGC	24	23.3333	2.33333	1.82014	0.49262
		osa-miR812n-3p	CUUAAGUGCAGCCAUGAGUUUCCGUGCCCAACUUUAUCGUUCGUCUUAUUUGAAAUUUUUUUAUGAUUAGUAUUUCUAUUGUUAUUAGAUGAUAAAACAUGAAUAGUACUUUAUGUGUGACUUAUGUUUUUAUUGUUUUUAAAAAAAAUUCAAAUAACACAGACGAUCAAAGUUGGGCACGGAAAAUCAUGGCUGCACUUAAA	203	AAGUGCAGCCAUGAGUUUCCGUGC	24	5.66667	1.33333	0.442035	0.281497
		osa-miR812k	CUCCGUUUCAUAAUAAGUGCAGCCAUGAGUUUCCGCGCUCAAUUUUGAUCGUCCGUCUUAUUUGAAAUUUUUUUAUAAUUAGCAUUUUUGUUGUUAUGAGAUGAUAAAACAUGAAUAGUACUUUACUUGUGACUUAUGUUUUUAAAUUUUUUCAAAAAAUUUUUAAUAAGACGAACGGUUAAAGUUGGACGCGGAAAACCAUGGCUACACUUAUUUUGAGACGGAG	226	ACGAACGGUUAAAGUUGGACGCGG	24	7.33333	2	0.572045	0.422246
		osa-miR812g	UUCCGAUGUAAUCCCUCUGUUCCAUUUUAAGUGCAGCCAUGGUUUUACGCGCUCAACUUUAAUCGUCCGUCUUAUUUAAAAAAAAUUAAAAACAUAAGUCAUGAGUAAAGUAUACUAUUCAUAUUUUAUUAUCUCAUAACAAUAAAAAUACUAAUUAUAAAAAAAUUUAAAUAAGACGGAUGAUUAAAGUUGGACAUGGAAACUCAUAGUUGUACUUAAAAUGGGACGAAGGGAGUAUCAUU	242	AAGACGGAUGAUUAAAGUUGGACA	24	23	8	1.79414	1.68898
		osa-miR812f	CAUGAGUUUUGUGUCUAACUUUGAUCGUCCGUUUUAUUUUAAAUUUUUUAUGAUUAAUAUUUUUAUUGUUAUUAGAUUAUAAAACACAAAUAGUACUUUAUGUGUGACUUAUGUUCUUUAGUUUUUUCAAAAAAAAUUAAAUAAAACGGAUGAUUAAAGUUGGACACGGAAAUUCAUGG	179	ACGGAUGAUUAAAGUUGGACACGG	24	24	9.33333	1.87215	1.97048
		osa-miR812a	ACCUCCGUCCCAAAAUAAGUGCAGUUUUACACUAUUCAUCUCCAAAGUUUGAUCGUUCGUCUUAUUUGAAAAUUUUUUAUGAUUACUAUUUUUAUUGUUAUUACAUGAUAAAACAUGAAUAGUAUUUUAUGUGUGACUAAUUUUUUUAAAAAUUUUCAUAAAUUUUUCAAAUAAGACGGACGGUUAAACGUUGGACACGGAUUUUCACGGCUGCACUUAUUUUGAAACGGAGGU	234	GACGGACGGUUAAACGUUGGAC	22	6.33333	0.333333	0.494039	0.0703743
		osa-miR812v	ACUGCAUCCUCCGUUCCAAUUUUAGUGAAACCAUAAGUUUCCGUGCUUAAUUUUAACUGUUUAUUUUAUUUAAAUUUUUUUUAUAAUUAGUAUUUUUGUUGUUAUGAGAUGAUAAAACAUAAGUAUUACUUUAUGCGUGACUUAUGUUUUUAUUUUUUUUCAAAUAAAAAGGACGAUUAAAGUUAGAUAUAAAAACUCAUGGCUGCACUUAAAAUGGGACGGAGAGAGUACU	232	AUGGCUGCACUUAAAAUGGGACGG	24	13.3333	0	1.04008	0
miR397	12	ath-miR397a	UGAAUGAACAUCAUUGAGUGCAGCGUUGAUGUAAUUUCGUUUUGUUUUUCAUUGUUGAAUGGAUUAAAAGAAUUUAUACCAGCGUUGCGCUCAAUUAUGUUUUUCUA	107	UCAUUGAGUGCAGCGUUGAUG	21	32.6667	7	2.5482	1.47786
		atr-miR397a	AACCAAUUUCAUGCUUGAGGAGGCCCAAUGGGGAGAAAAACCAUACACAUCCUUGAGUGCAGCGUUGAUGAACCCAAAACCCUAAUUUCAGCAGCGCUGUACUCAAUGAUGCCUUUGGUAUUUCAUGUAAUUUUUCUCUUAUUCCUUUUUUUGGUU	156	UCCUUGAGUGCAGCGUUGAUG	21	20843	460.667	1625.88	97.2573
		atr-miR397b	GAGGAAAACCAGAAACAUCAUUGAGUGCAGCGUUGGUGAACCCCAAAACCUAAUUUUCAUCUCUCUUGUUUGGGUUUCGGCAGCGCUGCACCCAAUUAUGCCUUUGGUAUAUCCUC	116	UCAUUGAGUGCAGCGUUGGUG	21	5	3	0.390031	0.633369
		hvu-miR397a	CGCAGAGGUGCCGUUGAGUGCAGCGUUGAUGAACCGUCCGGCCAUGGCCCGUCCGCCUCCACCGAGGCCGGAGCGGUUCACCGGCGCUGCACGCAAUGACGCCUCUGCUUUCU	113	CCGUUGAGUGCAGCGUUGAUG	21	20821.3	460	1624.19	97.1165
		hvu-miR397b-3p	GCAGAGGCGUCAUUGCGUGCAGCGCCGGUGAACCGCUCCGGCCUCGGUGGAGGCGGACGGGCCAUGGCCGGACGGUUCAUCAACGCUGCACUCAACGGCACCUCUGC	107	AUCAACGCUGCACUCAACGGC	21	2.66667	9.33333	0.208016	1.97048
		mes-miR397	UCAUUUGAGUGCAGCGUUGAUGAAUUUCCUACAAUUUUCUAAGAUUUUAAUUUUGUUGAAGGAUUUUACCAGCGCCGCACUUAAUCA	87	UUUGAGUGCAGCGUUGAUGA	20	19.6667	47	1.53412	9.92278
		nta-miR397	UAGAAACAUCAUUGAGUGCAGCGUUGAUGUCAAUUUCUGUGAAGUCUUUAAUUUGGCAUUUGGUCUUUUUGCCACUUUUUCCAAUUCGUUGUCAUCUGCGCUGCACUCAAUCAUGUUUUUAG	122	AUUGAGUGCAGCGUUGAUGU	20	32.6667	7	2.5482	1.47786
		osa-miR3979-5p	GGUUUUCUUGGAUCUCUCUCUCCCUUGAAGGCUAUCUCAUGGAGGUUUGAUGUACACCAUUGUUGCCUAAGAAACUGAGAAAGCCUUCGGGGGAGGAGAGAAGCCAAGCAAGCC	114	UCUCUCUCUCCCUUGAAGGC	20	84.6667	60	6.60452	12.6674
		osa-miR397b	AGGGAAGGCAUUAUUGAGUGCAGCGUUGAUGAACCUGCCGGCCGGCUAAAUUAAUUAGCAAGAAAGUCUGAAACUGGCUCAAAGGUUCACCAGCACUGCACCCAAUCACGCCUUUGCU	118	UUAUUGAGUGCAGCGUUGAUG	21	20944	465.333	1633.76	98.2425
		ptc-miR397b	UAAUUAUACACCAUUGAGUGCAGCGUUGAUGAAAUUCUCUUGUUAGCUUACUUAGCUAUUUUCUCACGAUGGCGUGGAAUCAUUUCACCAGCGCUGCAUUCAACCAUGUUUUUC	114	CCAUUGAGUGCAGCGUUGAUG	21	84.3333	15.6667	6.57852	3.30759
		sly-miR397	CAGAGUACUUAGAAACAUGAUUGAGUGCAGCGUUGAUGACAUAUUUGAGAAGUCCUGCAUUUGGGCCUUCCUCAUUUUUCAUCAACGCUAAACUCGAUCAUGUUUUUAAUUCUCUG	116	AUUGAGUGCAGCGUUGAUGA	20	3	11.6667	0.234019	2.4631
		osa-miR3979-3p	GGUUUUCUUGGAUCUCUCUCUCCCUUGAAGGCUAUCUCAUGGAGGUUUGAUGUACACCAUUGUUGCCUAAGAAACUGAGAAAGCCUUCGGGGGAGGAGAGAAGCCAAGCAAGCC	114	UCUCUCUCUCCCUUGAAGGC	20	1	0	0.0780062	0
miR172	10	aly-miR172e-3p	GCCAGUAGUCGCAGAUGCAGCACCAUUAAGAUUCACAAGAGAUGUGGUUCCCUUUGUUUUUGCCUCUCGAUCCGAAGAAAAGGGUUCCUUUCGAGUGGGAAUCUUGAUGAUGCUGCAUCAGCAAAUACAUGGC	133	GAAUCUUGAUGAUGCUGCAU	20	0	1	0	0.211123
		ath-miR172a	UGCUGUGGCAUCAUCAAGAUUCACAUCUGUUGAUGGACGGUGGUGAUUCACUCUCCACAAAGUUCUCUAUGAAAAUGAGAAUCUUGAUGAUGCUGCAUCGGC	102	AGAAUCUUGAUGAUGCUGCAU	21	0	1	0	0.211123
		ath-miR172c	AGCUACUGUUCGCUGUUGGAGCAUCAUCAAGAUUCACAAAUCAUCAAGUAUUCGUGUAAAUAAACCCAUUUAUGAUUAGAUUUUUGAUGUAUGUAUGAGAAUCUUGAUGAUGCUGCAGCUGCAAUCAGUGGCU	133	AGAAUCUUGAUGAUGCUGCAG	21	0	1	0	0.211123
		ath-miR172e-3p	GUAGUCGCAGAUGCAGCACCAUUAAGAUUCACAAGAGAUGUGGUUCCCUUUGCUUUCGCCUCUCGAUCCGCAGAAAAGGGUUCCUUAUCGAGUGGGAAUCUUGAUGAUGCUGCAUCAGCAAAUAC	125	GGAAUCUUGAUGAUGCUGCAU	21	0	1	0	0.211123
		gma-miR172d	AAAACAGUCGCUGAUUGCAGAUGGAGCAUCAUCAAGAUUCACAAGCUUCAGGGGUUUUUUGUUUGGGGUGGUCCCUUAUUGCUCCCAAAUGAAUUAAGCCCUUUGAUAUGGGAAUCUUGAUGAUGCUGCAGCAGCAAUAAACGACUAACA	150	GGAAUCUUGAUGAUGCUGCAGCAG	24	0	1	0	0.211123
		lus-miR172j	UGAUUGCCGCUGCAGCAUCAUCAAGAUUCCCAAUACCCCCGCCCAUGAAUGAUUUGGGCAAAAGUGAAAAAAAAAAAGCUUAUAAAGAUAAGCUCUUUUAUUUUAACUUUGCCUUUGUGGGUUUGUGAAUCUUGAUGAUGCUCCAAUAGCAAGCAGUGGCUGUUA	165	GCAGCAUCAUCAAGAUUCCCA	21	0	1	0	0.211123
		osa-miR172c	CUUGUUGCGGGUGCAGCGUCAUCAAGAUUCACGUGUGCCGCACGGCACACGUAUCGGUUUUCAAGUGUAGUCAUCGUGCGUGAAUCUUGAUGAUGCUGCACCAGCAAAGAG	111	UGAAUCUUGAUGAUGCUGCAC	21	1.33333	1	0.104008	0.211123
		sbi-miR172b	GCGUGGCAUCAUCAAGAUUCACACACUGCUUGCAAAUGCAUACAUGCAUCUCUGCCGCCUUCUUUGCCUGCCAUUAAUAGCAGUUUUACUACAUGUUUUAGCUGCUGCUGCAUCAUAUAUGCCUCUGUGAAUAUAUAUGUGUAUGUGUGGGAAUCUUGAUGAUGCUGCAU	170	GGAAUCUUGAUGAUGCUGCA	20	0	1	0	0.211123
		mes-miR172c	AGUCGUUUAUUGCCGAUGCAGCAUCAUCAAGAUUCUCACUUCAAAUAACUUUGGUUCAUGGGGAUGAAGAGAGAAAGAGAGAGAGGAUCACCACCGUGCAUUUGCAUGUGAAUCUUGAUGAUGCUACGCCCGCAAACAACGACU	144	UGAAUCUUGAUGAUGCUACGC	21	1	0	0.0780062	0
		mtr-miR172a	GCCGGUGGAGCAUCAUCAGGAUUCACAAGAUUUUGAAGGGUUUAAUUUGUUUUGAUUGUUUCAAAUAGAUUAGCCCUUUGACAUAUGAGAAUCCUGAUGAUGCUGCAGCUGCA	113	AGAAUCCUGAUGAUGCUGCAG	21	0.666667	0	0.0520041	0
miR164	10	ata-miR164a-3p	CGAACGGUGCUGGAGAAGCAGGGCACGUGCUCGAUCCAUCGACCCAAAGCGGUUGCAGCACGUGCGCUCCUUCUCCAGCAUGGCUUCUC	89	CACGUGCGCUCCUUCUCCAGC	21	1	0.666667	0.0780062	0.140749
		ath-miR164a	GGGUGAGAAUCUCCAUGUUGGAGAAGCAGGGCACGUGCAAACCAACAAACACGAAAUCCGUCUCAUUUGCUUAUUUGCACGUACUUAACUUCUCCAACAUGAGCUCUUCACCC	113	UGGAGAAGCAGGGCACGUGCA	21	18	9.33333	1.40411	1.97048
		ath-miR164c-5p	UAACACUUGAUGGAGAAGCAGGGCACGUGCGAACACAAAUGAAAUCGAUCGGUACUUGUUGAUCAUAUUUUCGCACGUGUUCUACUACUCCAACACGUGUCU	102	UGGAGAAGCAGGGCACGUGCG	21	2.66667	6.33333	0.208016	1.33711
		bdi-miR164c-3p	AUGAUUUGAGGAGAGGGGGCGAGCAAACCUUGCUGGAGAAGCAGGGCACGUGCUUGACCGGUCGGCCGGAGCCGGGUUGCAGCAUGUGCGCUCCUUCUCCAGCAUGGCUUCUCGCCCCGUCGACCGGCGUUCGGCAGG	138	CAUGUGCGCUCCUUCUCCAGC	21	2.33333	2.66667	0.182014	0.562994
		gma-miR164b	GCUCCUUGUUGGAGAAGCAGGGCACGUGCAACUCUCUAGGCUCUCUUAAGCGCCAUUGAACCCUUUGCACGUGCUCCCCUUCUCCAACAC	90	UGGAGAAGCAGGGCACGUGC	20	18	9.33333	1.40411	1.97048
		hci-miR164a	GUUGAGGAAAUUAUUGAUCAUGUUUUUUUGAGUUGUCUGGAAUUCGACCGAAUUGGAGAAGCAGGGCACGUGAAUCGAAUUGGAUAGGUUUGGAAUGAUCUUGGGUGACUCCAAUGGUGGCAGAGAAGUAGCAACCCCACCCGAAUCCGUCCUCGUUAGC	160	UGGAGAAGCAGGGCACGUGAA	21	0.666667	4	0.0520041	0.844492
		osa-miR164c	AGGUUCUUGUUGGAGAAGCAGGGUACGUGCAAAAUGCACACCGGUUGGUCGAGCUAAUUAACAAGCUCUGACGACCAUGGUGAUCGAAUGCACGUGCUCCCCUUCUCCACCAUGGCCUU	119	UGGAGAAGCAGGGUACGUGCA	21	0	1	0	0.211123
		osa-miR164d	CAAACCGUGCUGGAGAAGCAGGGCACGUGCUCGACGGCGGGGCUGGCUGGCCGGCCGGCUUGCAGCAUGUGCGCUCCUUCUCCAGCAUGGCUUC	94	UGGAGAAGCAGGGCACGUGCU	21	23.3333	17.6667	1.82014	3.72984
		osa-miR164e	UUGUGCAGGGUGGAGAAGCAGGGCACGUGAGCGGCCAUCCAGUGUAGCUUCGCUGCGCGUCCAUGGCGGCGAACGCGCGUGAUCUGGAGUUUGGAUGGUCGUUCAUGUGUCCGUCUUCUCCACCGAGCACUG	132	UGGAGAAGCAGGGCACGUGAG	21	4.66667	4	0.364029	0.844492
		zma-miR164h-5p	GUGGAGAAGCAGGGCACGUGUGAAUUCAUUCGUUCCAUCGACGGUCUGGCGCCGACUCACGCAUCGCCGGCGCGGCGAGCUGAGCGCGUGACACGGAAAGCAGGUCCGCCGCGCCGGCGCCCGCGCUGGCCGAUCGACCGGCUAACUGUAGCUCCACGAAGCAAAGCCAGGCCAGCCGGCCGAUCGAUGCGUGCGUGCAUGUGCCCUUCUUCUCCAUCG	219	UGGAGAAGCAGGGCACGUGUG	21	0.666667	5.66667	0.0520041	1.19636
miR398	10	osa-miR3981-3p	GAAUAUAAUAACUUAAAAUCGAAUGGGACGUAUCCUAUUACUAUAAGUCUGAUAAGUCUGGAUAUGAGGCAUGUCUAGAUUCGUAGUAUUAGGAUACGUCUCAUCCGGUUUUAGGGUGCUAUAUUC	126	AGUAUUAGGAUACGUCUCAUC	21	0	1	0	0.211123
		ath-miR398b-3p	UGGAUCUCGACAGGGUUGAUAUGAGAACACACGAGUAAUCAACGGCUGUAAUGACGCUACGUCAUUGUUACAGCUCUCGUUUUCAUGUGUUCUCAGGUCACCCCUGCUGAGCUCUU	116	UGUGUUCUCAGGUCACCCCUG	21	1.66667	1.33333	0.13001	0.281497
		atr-miR398	AGCCCAAAUUCGAAGAAGCAUCAGAAUGGGGAAGUCUCAACAGGAGCGAUAUGAGAACACACAAUCAUAUGCAUAAAUAUUGUGUAUGUGUGUGUGCACGUGUGCAUGUGCAUGUGCGUGCUUGUGUGUUCCCAGGUCGCCCCUGCCGAGCCUGCCCAUAUCUAUAAAUAAUUCUUCUUGCUGCU	185	UGUGUUCCCAGGUCGCCCCUG	21	1	6.33333	0.0780062	1.33711
		ahy-miR398	UAUCUCAGAGGAGUGAACCUGAGAACACAAAGUAAAUUGUUUCGGAGUUUGGAAUGCCAUAAUCACAUGCAUAAUGCAUUUAUGCUUAUGCUUGUAUAUGGUACAUAUUUUCGAAUUUUAAUUUACCUUGUGUUCUCAGGUCACCCCUUUGAG	153	UGUGUUCUCAGGUCACCCCU	20	8.66667	0	0.676054	0
		ath-miR398a-3p	UGAAAUUUCAAAGGAGUGGCAUGUGAACACAUAUCCUAUGGUUUCUUCAAAUUUCCAUUGAAACCAUUGAGUUUUGUGUUCUCAGGUCACCCCUUUGAAUCUCCC	105	UGUGUUCUCAGGUCACCCCUU	21	8.66667	0	0.676054	0
		zma-miR398a-3p	GGGGGCGAACUGAGAACACAUGAGAAUAAUGAGAUGAGAUUGCUCGCCUCGCGGUACGGUUCGUGCUGGCCUGGACCACCGUCGUCGCCGUUCAUCUUGUACGCAUAAUAAUGCUGCAUGUGUUCUCAGGUCGCCCCCGC	140	GGGGCGAACUGAGAACACAUG	21	5.66667	23	0.442035	4.85583
		stu-miR398a-3p	GGGUUGAUUUGAGAACAUAUGUAUGGGCAUAUUUUGUUUCUAACAAUUUAUUGUUUAUAAAUGUGACACAUAUGUUCUCAGGUCGCCCCUG	91	UAUGUUCUCAGGUCGCCCCUG	21	22.6667	1.66667	1.76814	0.351871
		ppe-miR398b	UGGAGCCCCACAGGGGUGACCUGAGAUCACAUGUAUGUGGCAACAGCAGAACCCAAGAGGGCCAUCGUUCGGUCCUGCUGUUCUUUGCAUUCCACGUGUUCUCAGGUCGCCCCUGCAGGGCUUUC	125	CGUGUUCUCAGGUCGCCCCUG	21	115	10	8.97071	2.11123
		lus-miR398f	CCGGGUCGACUAGAGAACACACGAAGAGAAGUCCGCAACGAGUGGGGCGCUUCGUUUCACUUUCCUGGGUGUUCUCAGGUCGCCCCUG	88	GGUGUUCUCAGGUCGCCCCUG	21	113	4	8.8147	0.844492
		osa-miR398b	GGAGUUCCUACAGGGGCGAGCUGGGAACACACGGUGAUGAGGCGGUCUGGUCUUUCGUGUGUUCUCAGGUCGCCCCUGCCGGGACUCU	88	UGUGUUCUCAGGUCGCCCCUG	21	2827.33	1386	220.549	292.616
miR395	10	ata-miR395b-3p	CUUACUGCGGGUUCCCUGCAAACACUUCACGAAGCAUUAUUUCAAACGCCAUUGCGAAGUGUUUGGAGGAACUCUUGGUGAAGUCAAGCUCCAAGAACUAAGAAGGUGAUCAAUACGAAGCAUGUUUGGUCUUACCGUGGGUUCCCUACGAGCACUCCACGAGGCAUUAUUCCAAAUACCACUGUGAAGUGUUUGGGGGAACUCUUGGUGAUGC	214	AAGUGUUUGGGGGAACUC	18	13.6667	0	1.06608	0
		ath-miR395a	AUGUCUCCUAGAGUUCCUCUGAGCACUUCAUUGGGGAUACAAUUUUUCUAAAUGAUUAUCCACUGAAGUGUUUGGGGGAACUCCCGGACCCAU	93	CUGAAGUGUUUGGGGGAACUC	21	16	0	1.2481	0
		bdi-miR395e-5p	GUUGGUUGUCACCUGGAGUUCUCCUCAAAUCACUUCAGUAGCUAGCUAGCUUGUGCCUCCUUGUUGCAUUGCCACUGUUUUAUAAGUGUGCUUGGGGCCAGAGAGCUGUGCACAGUGAAGUGUUUGGGGGAACUCUGGGUGGCAACCAGC	150	GUUCUCCUCAAAUCACUUCAGU	22	0.666667	0	0.0520041	0
		gma-miR395d	GCUGUCUCUUGGAGUUCCUCUGAGCACUUCACGUACGUGUGUGGCUAGUUCUAUUCUGUAUUACCCUUAGAUAGAAUAGUCUUAAUUAAGUGAAGUGUUUGGGGGAACUUUCGGGAACAAC	121	UGAAGUGUUUGGGGGAACUUU	21	1	0	0.0780062	0
		mtr-miR395a	UUUUUGUUGAUUGUUUCUUAGAGUUCCUUUGAACGCUUCAUGCAUGAGAAUAUGUAUUUGGUCUAAUAUCCAUUAGAAAAGAUAGUUCUUCAUCAAUGAAGUGUUUGGGGGAACUCUUGGGUUCAACCAGCACCA	135	AUGAAGUGUUUGGGGGAACUC	21	13.6667	0	1.06608	0
		mtr-miR395g	GAGUUCCUCUGAACGCUUCAUAUAAGAGGUUAUCCAUCUUCAUUGAAGUGUUUGGGGGAACUC	63	UUGAAGUGUUUGGGGGAACUC	21	13.6667	0	1.06608	0
		mtr-miR395h	GACUUUCUCUGAACACUUCAUACAAGAGGUUAUCCAUCUAAUCUAAAAGUCAUUAGAUAUUUACGAUGGGUCGUUCUUCAAUGAAGUGUUUGGGGGAACUU	101	AUGAAGUGUUUGGGGGAACUU	21	1	0	0.0780062	0
		osa-miR395b	GAGUCCCUAGGAGUUCCUUUCAAGCACUUUACGACACACUGUAUUGAGAGUUGUCGUGAAGUGUUUGGGGGAACUCUUAGUGUCGC	86	GUGAAGUGUUUGGGGGAACUC	21	14	0	1.09209	0
		osa-miR395c	GUAUUAUCAAGAGUUCUCUUUAAGCACUUCAUACGACACCAUUAUUUAUAGGGUUGUUGUGAAGUGUUUGGAGGAACUCUCGGUGUCAU	89	GUGAAGUGUUUGGAGGAACUC	21	0.666667	0.333333	0.0520041	0.0703743
		tae-miR395b	CUGAAGUGUUUGGGGGAACUCUUGGUGUCACCAAGCAUUUAGUAGACAUUGGCCACAUAUCAUAAGAGAGAUGCAUCAAUGGGCUGAAUGUUUGGUCUUACCAUGGGUUCCUUGCAAGCACUUC	124	UGAAGUGUUUGGGGGAACUC	20	15	0	1.17009	0
miR160	9	aau-miR160	AGCAUGCAUGACUCCUCGCACGCCAUUCGCUAAGGCCACCACUUCACUGAUGGGCUAUGCAAAUGGCAUACAGGGAGCCAGGCACUCC	88	UGGCAUACAGGGAGCCAGGCA	21	60.3333	84	4.70637	17.7343
		ath-miR160a-5p	GUAUGCCUGGCUCCCUGUAUGCCAUAUGCUGAGCCCAUCGAGUAUCGAUGACCUCCGUGGAUGGCGUAUGAGGAGCCAUGCAUAU	85	UGCCUGGCUCCCUGUAUGCCA	21	44.6667	62.6667	3.48428	13.2304
		csi-miR160	AUUAUACCUAUGUCUAUAUAUUUAUAAUUAUGUGCCUGGCUCCCUGUAUGCCAUUUGCAGAGUCAAUCGAAACAUCGAUGGCCUCCGUGGAUGGCGUAUGAGGAGCCAUGCAUAUUCCAUGUAUAAUAUAUACCCAUAGAUAU	143	GCCUGGCUCCCUGUAUGCCAU	21	60.3333	84	4.70637	17.7343
		gma-miR160b	AUGUGUAUGUGCCUGGCUCCCUGUAUGCCAUUUGCAUAGUUCAUUGAGCAUCAAUGAUCUUUGUGAAUGGCGUAUGAGGAGCCAAGCAUA	90	UGCCUGGCUCCCUGUAUGCC	20	60.6667	85.3333	4.73237	18.0158
		osa-miR160a-3p	GUGUGCCUGGCUCCCUGUAUGCCACACAUGUAGACCAACCCAUGGUGUCUGGUUGCCUACUGGGUGGCGUGCAAGGAGCCAAGCAUGC	88	GCGUGCAAGGAGCCAAGCAUG	21	1	0.666667	0.0780062	0.140749
		osa-miR160e-3p	GUAGGGGAUAUGCCUGGCUCCCUGUAUGCCGCUCGCAUGGCUGCCAACCCAAUGAACUCGAUCUCGUUGUUGGCCGCUGCGUACGGCGUGCGAGGUGCCAAGCAUGGCCCUCUU	114	UGCCUGGCUCCCUGUAUGCCG	21	1	0	0.0780062	0
		osa-miR160e-5p	GUAGGGGAUAUGCCUGGCUCCCUGUAUGCCGCUCGCAUGGCUGCCAACCCAAUGAACUCGAUCUCGUUGUUGGCCGCUGCGUACGGCGUGCGAGGUGCCAAGCAUGGCCCUCUU	114	UGCCUGGCUCCCUGUAUGCCG	21	81.6667	47.6667	6.3705	10.0635
		osa-miR160f-5p	GGAUUAACGCUGCCUGGCUCCCUGAAUGCCAUCCGAGAAGCGUGCCGCUGUGGCCGGCUGCUUCCUGGUUGGCAUUGAGGGAGUCAUGCAGGGUUUGCUC	100	UGCCUGGCUCCCUGAAUGCCA	21	0	1	0	0.211123
		ppt-miR160b	AUGCUAGAUCCGCCUGGCUCCCUGUAUGCCAACUGCGAGCCUUGCUAAAUAUUUGUUUGCCUUGAUUCAUAGCUGGCGUUCAGGGAGUCAAGCAGACCUUGCG	103	CGCCUGGCUCCCUGUAUGCCA	21	2	0.333333	0.156012	0.0703743
miR319	9	ath-miR319a	AGAGAGAGCUUCCUUGAGUCCAUUCACAGGUCGUGAUAUGAUUCAAUUAGCUUCCGACUCAUUCAUCCAAAUACCGAGUCGCCAAAAUUCAAACUAGACUCGUUAAAUGAAUGAAUGAUGCGGUAGACAAAUUGGAUCAUUGAUUCUCUUUGAUUGGACUGAAGGGAGCUCCCUCU	176	UUGGACUGAAGGGAGCUCCCU	21	57.3333	0	4.47235	0
		ath-miR319c	UAGAUAUAGAAGGAGAUUCUUUCAGUCCAGUCAUGGAUAGAAAAAGAAGAGGGUAGAAAUAUCUGCCGACUCAUCCAUCCAAACACUCGUGGUAGAGAAACGAUAAAUUUAAACCGCAGUGACUGUGUGAAUGAUGCGGGAGAUAUUUUUGAUCCUUCUUUAUCUGUGUUUGGACUGAAGGGAGCUCCUUCUUUUUCUA	199	UUGGACUGAAGGGAGCUCCUU	21	4	0.666667	0.312025	0.140749
		gma-miR319q	GAGAGUGAAGGAGUUUCCCUCAGCCCAUUCAUGGAUAUAAUGAAAGAUUGGGUUGCUGAAUUAACUGAUUCAUUCAUACAAUAGUAUUCAAUUAGGGUAAUAUUGUGUGAAUGAAGAGAGUAUAGUAUCUAUAUUGGAACCCCCUCUUUCUCUGUGCUUGGACUGAAGGGAGCUCCUUCUUUUU	184	UGGACUGAAGGGAGCUCCUUC	21	4.33333	0	0.338027	0
		mtr-miR319a-3p	AUUAUUAGAAAUAGAUGAAGAGAGCUUCCUUCAGUCCACUCAUGGAAGGGUAAGGGGUUUGAAUUACCUGCUGACUCAUUGAUUCAAACACAAUAGACAAUUAUGGGGUUAUGCUAUUGUGAAUGUGUGAAUGAUGCAGGAGGUGAAUUUCUUCCUUUUCUUCUUUGCUUGGACUGAAGGGAGCUCCCUUUUUCUAUUUAUAAAUUA	207	UUGGACUGAAGGGAGCUCCC	20	53.3333	0	4.16033	0
		osa-miR319a-3p	UGUGUAAGAAGAGAGCUCUCUUCAGUCCACUCUCAGAUGGCUGUAGGGUUUUAUUAGCUGCCGAAUCAUCCAUUCACCUACCAAGAAAGUUGCAGGAGUGUAUCUCUUGGUAGCGGACUGGAUGACGCGGGAGCUAAAAUUUAGCUCUGCGCCGUUUGUGGUUGGACUGAAGGGUGCUCCCUUGCUCAAGC	191	AGCUGCCGAAUCAUCCAUUCA	21	2.66667	0	0.208016	0
		osa-miR319a-3p.2-3p	UGUGUAAGAAGAGAGCUCUCUUCAGUCCACUCUCAGAUGGCUGUAGGGUUUUAUUAGCUGCCGAAUCAUCCAUUCACCUACCAAGAAAGUUGCAGGAGUGUAUCUCUUGGUAGCGGACUGGAUGACGCGGGAGCUAAAAUUUAGCUCUGCGCCGUUUGUGGUUGGACUGAAGGGUGCUCCCUUGCUCAAGC	191	AGCUGCCGAAUCAUCCAUUCA	21	885	79.6667	69.0355	16.8195
		ppt-miR319a	GUGGAGCUCCGUUUCGGUCCAAUAGUGGCUGCGACGGAAGGUGGUCCCGCUGCCGAAUCACACGUCCGGGUUGCUUAUCGGGGCAGGGCCCCGAUACGGUAUCCGAACGUUUGUCCCGGGAACUGGUCGACCUUCCGCCCGGCGUCUCUUGGACUGAAGGGAGCUCCAC	169	CUUGGACUGAAGGGAGCUCC	20	4	0	0.312025	0
		pta-miR319	GAUAAGUGGAGCUCCCUUCAAUCCAAGAAAUGCGUGUUUAGUGACAGUACAUCUCCUGCGUCAUGCACACCACUAUCCUGUCAUGCAGGUCGAUUGAUUGAUUUGUUCAGGCUGCUGGAGAGUCACGGACAGGGAAGUAGAAUGCAUGAAUCAGCAGCUGAACCACCGCUGCACAAGCUUUGGUUGGACUGAAGGGAGCUCCAACA	206	UUGGACUGAAGGGAGCUCC	19	3.33333	0	0.260021	0
		ptc-miR319e	GGAGGGGCUGAGGUGCUCCUUUUAGUCCAAUACGGAGGGCUGAGAAGCGGCUAGAGCUGCCAUCUCAUGCAUUUAGGCAAUGCUUAACAUUUGACGAAGAGAGGUUAAGCUUGGCCACUUGCAUGGUGUGGGAGCAACUCCUUCCGCAUGCUUUGCUCGCCCAUUGGACUGAAGGGAGCUCCUGGUUUUACC	192	UUGGACUGAAGGGAGCUCCU	20	4	0	0.312025	0
miR408	8	ata-miR408-3p	AGGGCAGAGGAGACAGGGAUGGAGCAGAGCAAGGGAUGGGGCAAACAACAAACUUCAACUGCUUCCUUCCACUGAUCACCUCCUGAUUAUAUGACAAGAGCGAGAGAGUUGUGAGAGAUGAGAGCUUUUGUUAUUGUUGUUGUUGUUGCUCCCUCCCUGCACUGCCUCUUCCCUGCCUCCCCUCCCA	187	UGCACUGCCUCUUCCCUGCC	20	6	5.66667	0.468037	1.19636
		ath-miR408-3p	AAGGUUAGAUUGGUAUUGCAAUGAAAGAAGACAAAGCGGUAAUGAGAGAGAGACAGGGAACAAGCAGAGCAUGGAUUGAGUUUACUAAAACAUUAAACGACUCUGUUUUGUCUCUACCCAUGCACUGCCUCUUCCCUGGCUCCCUCUUUUUUUCUCUAUAUUUCUCUCUCUCCUUUCAUUUCACAGCUUUCAAUGGAAUUUUAUUGCUACUGCUAACG	218	AUGCACUGCCUCUUCCCUGGC	21	4979.67	596.333	388.445	125.9
		bra-miR408-5p	UGAAAGGAGAGAAAAAAAAAGAGAAGGGAUAGAAAGAGGAGGGAGCCAGGGAAGAGGCAGUGCAUGGGAAGAGACCAAACAUAGUCAUUUGAUGUUUUGGUAAAAACUCAAUCCAUGCUCUGCUUGUUCCCUGUCUCUCUCUGAUUACCACUUUUGUCUUCUUCAUUU	168	GGGAGCCAGGGAAGAGGCAGU	21	4979.67	596.333	388.445	125.9
		gma-miR408d	AAGGCUGGGAACAGGCAGAGCACGAAUGGAGCUAUCAACAGAAAAUGGAGAAGUGAGAAAUGAGAGGAGAGAAAGAGAGAGAUCUGUUAGGGCUACGCUCAUGCACUGCCUCUUCCCUGGCUCUGUCUCU	130	UGCACUGCCUCUUCCCUGGC	20	4985.33	604	388.887	127.518
		osa-miR408-3p	GGGAGUUCUGUGAUUGGAGAGGAGAGGAGACAGGGAUGAGGCAGAGCAUGGGAUGGGGCUAUCAACAGAUGUAGAUUAUUCCUUGCACAAGAGAUGAUGAUGAGCUGUGAAUGAGUUCUGAGAGAUGGCUGGUGUUGUUGUUGCUCCCUCCCCUGCACUGCCUCUUCCCUGGCUCCCCUGCACACCUCUCUCUCUCUCUCUCUCUCUCUGUGU	213	CAGGGAUGAGGCAGAGCAUGG	21	16085.3	1374	1254.76	290.083
		osa-miR408-5p	GGGAGUUCUGUGAUUGGAGAGGAGAGGAGACAGGGAUGAGGCAGAGCAUGGGAUGGGGCUAUCAACAGAUGUAGAUUAUUCCUUGCACAAGAGAUGAUGAUGAGCUGUGAAUGAGUUCUGAGAGAUGGCUGGUGUUGUUGUUGCUCCCUCCCCUGCACUGCCUCUUCCCUGGCUCCCCUGCACACCUCUCUCUCUCUCUCUCUCUCUCUGUGU	213	CAGGGAUGAGGCAGAGCAUGG	21	51	8.33333	3.97831	1.75936
		ppt-miR408b	GUGGAAGAGAGAGAGUGGUGGAAGGGAGGGAAGCCAGCGUGAGGCAAUGCAUGACAACAGCAUGCCCAGGAGGUCCUGAGGGUGUUGUCCUCAUGCACUGCCUCUUCCCUGGCUUCCCUACAUAGCUCGCCAUUCUUGUGCUCU	144	UGCACUGCCUCUUCCCUGGCU	21	5176.33	692.333	403.786	146.167
		sof-miR408e	AGAAGAUGGGUAUGGUUGGAGACAGGGAUGAGGCAGAGCAUGGGAUGAGGCCAUCAACAAAAUUUCCAAUUUCUGUCCUCCGCUAGGCCGCUACUGCAUUUAUGUUUGCUUGCUCACAAAACGGAGGGAUUUGUGAGAGUUAUCAGGCAGAAAGAACAAAGAAGGUGCCUCCCUGGUGAAGUGGUGAUGGCCUGACCUGAGACGGAUGAGAGCUCAGCUGGUGUCCUGUUGUUGCUUACUUCCCUGCACUGACUCUUCCCUGGCUCCCCACCGUUGCCCUUGC	283	CUGCACUGACUCUUCCCUGGC	21	0	0.333333	0	0.0703743
miR444	7	osa-miR444d.3	AGUUAUUGCACAUGGUGGCACCAAGCAUGAGGCAACAACUGCAUUACUUGCAAGAAAGGCACAAAAUCAUUAGAUGAUUACUUGUGGCUUUCUUGCAAGUUGUGCAGUUGCUGCCUCAAGCUUGCUGCCUCCCUCUGCCAAAU	143	UUGUGGCUUUCUUGCAAGUUG	21	20.6667	9.33333	1.61213	1.97048
		osa-miR444b.2	AUGCAAGGGGAUGGUGACAAGCUUGUGGCAGCAACUGCACAUCUUGCAAGAAAAUCUUUAGGGUUUUUCAGACCAUACCGAUGAUUUUCUUGCAAGUUGUGCAGUUGUUGUCUCAAGCUUGCUGCCUCCCUUUGCCAA	138	UGCAGUUGUUGUCUCAAGCUU	21	127.667	54.3333	9.95879	11.471
		osa-miR444b.1	AUGCAAGGGGAUGGUGACAAGCUUGUGGCAGCAACUGCACAUCUUGCAAGAAAAUCUUUAGGGUUUUUCAGACCAUACCGAUGAUUUUCUUGCAAGUUGUGCAGUUGUUGUCUCAAGCUUGCUGCCUCCCUUUGCCAA	138	UGCAGUUGUUGUCUCAAGCUU	21	277	84	21.6077	17.7343
		osa-miR444a-5p	AUGCAAUUGGGGGCAGCAAGCUAGAGGUGGCAACUGCAUAAUUUGCAAGAAAUUGUUGGCUGAAGAUCAUACCGAUGAUAUUCUUGCAAGUUAUGCAGUUGCUGCCUCAAGCUUGCUGCCUCCUGUUGCCA	131	GCUAGAGGUGGCAACUGCAUA	21	1	0.333333	0.0780062	0.0703743
		osa-miR444a-3p.2	AUGCAAUUGGGGGCAGCAAGCUAGAGGUGGCAACUGCAUAAUUUGCAAGAAAUUGUUGGCUGAAGAUCAUACCGAUGAUAUUCUUGCAAGUUAUGCAGUUGCUGCCUCAAGCUUGCUGCCUCCUGUUGCCA	131	GCUAGAGGUGGCAACUGCAUA	21	31.3333	7.33333	2.44419	1.54823
		osa-miR444f	AUGGUGGCACCAAGCAUGAGGUUACAACUGCAUUACUUGCAAGGGAAUCACAAGUCACAAGAAACACAUGUUAUUACAAUGGAUAAUCAAUGGGUCAUCAUACUAUGACUUUCUUGCAAGUUGUGCAGUUGUUGCCUCAAGCUUGCUGCCUCCG	154	UGCAGUUGUUGCCUCAAGCUU	21	4.33333	0	0.338027	0
		osa-miR444a-3p.1	AUGCAAUUGGGGGCAGCAAGCUAGAGGUGGCAACUGCAUAAUUUGCAAGAAAUUGUUGGCUGAAGAUCAUACCGAUGAUAUUCUUGCAAGUUAUGCAGUUGCUGCCUCAAGCUUGCUGCCUCCUGUUGCCA	131	GCUAGAGGUGGCAACUGCAUA	21	1	0	0.0780062	0
miR1861	7	osa-miR1861h	UUCUUAGGCCCGGUCUUGAGGCAGGAACUGAGUAGUUGGUGAACUCGCUCUAUGUUGUUCGUUCACUCGCGACACGGUUCCUGUCCCAAGACUGAGUCUGUGAA	104	CGGUCUUGAGGCAGGAACUGAG	22	30.3333	7.33333	2.36619	1.54823
		osa-miR1861g	CGGUGUUGCAUAUUCUUAGGCCCAGUCUUGUGGCAAGAACUGAGUAGUUCGUUAACUCGCUACGUGGUUCUUGUCACAAGAUCGAGCCUGUGAAUAUGCAAAGUUGG	107	CAGUCUUGUGGCAAGAACUGAG	22	17	13	1.3261	2.7446
		osa-miR1861e	GCAUAUUCUUAGGCCCGGUCUUGUGGCAAGAACUGAGUAGUUCGUUAACUCGCUACGCGGUUCUUGUCACAAGACCGAGUCUGUGAAUAUGC	92	CGGUCUUGUGGCAAGAACUGAG	22	19.3333	13	1.50812	2.7446
		osa-miR1861d	UUGCAUAUUCUUAGGCCUGGUCUUGAGGCAGGAACUGAGUAGUUGGUGAACUCGCUCUAUGUUGUUCGUUCACUCGCGACGCGGUUCCUGUCCCAAGACCGAGUCUGUGAAUAUACAA	118	UGGUCUUGAGGCAGGAACUGAG	22	4.33333	0.333333	0.338027	0.0703743
		osa-miR1861b	UUGCAUAUUCUUAGGCCCGAUCUUGAGGCAGGAACUGAGUAGUUCGUGAACUCGCUCUAUGUUGUUCGUUCACCCACUAUUCGGUUCCUGUCCCAAGAUCGAGUCUGUGAAUAUACAA	118	CGAUCUUGAGGCAGGAACUGAG	22	28.6667	4.66667	2.23618	0.98524
		osa-miR1861a	UUGUGUUGCAUAUUCUUAGGCCUGAUCUUGAGGCAGAAACUGAGUAGUUGGUGAACUCGCUCUAUGUUGUUCGUUCACUCGCGACACGGUUCCUGUCCCAAGAUCGAGUCUAUGAAUAUACAAAUGUGA	129	UGAUCUUGAGGCAGAAACUGAG	22	3.33333	0	0.260021	0
		osa-miR1861c	CGGUGUUGCAUAUUCUUAGACCCGAUCUUGUAGCAAGAACUGAGUAGUUCGUUAACUCGCUACGCGGUUCUUGUCACAAGACCGAGCCUGUGAAUAUGCAAAGGUGG	107	CGAUCUUGUAGCAAGAACUGAG	22	2.66667	0	0.208016	0
miR162	6	ath-miR162a-3p	UAGUUGGAAGAAGAGUGAGAGUCGCUGGAGGCAGCGGUUCAUCGAUCUCUUCCUGUGAACACAUUAAAAAUGUAAAAGCAUGAAUAGAUCGAUAAACCUCUGCAUCCAGCGUUUGCCUCUUGUAUCUUUCUUAUUGACUU	140	UCGAUAAACCUCUGCAUCCAG	21	2609	390.667	203.518	82.4787
		bdi-miR162	GCCUGGGCGCAGUGGUUUAUCGAUCCUUUCCCUGCCUUGUGCUACUGAUCCUGGGCCGGGCGGCGAUUGGAUACUUUUUUUCUUCUUGUCACAGCUUAUGCGGGAAUCGAUCGAUAAACCUCUGCAUCCGGUU	133	UCGAUAAACCUCUGCAUCCGG	21	25	70.3333	1.95015	14.849
		cln-miR162	UUAACUGGAGGCAGGGUUUUAUCCAUCCCUUCCUGUUACUGAUUUAAGGCUCUGCUCACAAUUAACUGCAGUUAACAGGCACGGGUUGAUAAACCUCUGCAUCCAGUUUGG	111	UUGAUAAACCUCUGCAUCCAG	21	26.6667	1.66667	2.08016	0.351871
		osa-miR162b	UGGGUGAUGCCUGGGCGCAGUGGUUUAUCGAUCUCUUCCCUGCCUUGUGCUGCUCCGAUCGAUGCCCGUGCUGAUUCUUGAUAAUAUACAACGCAGGAAUCGAUCGAUAAGCCUCUGCAUCCAGAUCUCACUUU	134	UCGAUAAGCCUCUGCAUCCAG	21	49	9	3.8223	1.90011
		zma-miR162-3p	CUGGGCGCAGUGGUUUAUCGAUCUCUUCCUUGCCUUGUGCUGGUCCGGCCGGGAGUGGUGGUUCAAGCGUUUUAUUGUUGCAGCAGCUCGCAAACAACGCGGGAAUCGGUCGAUAAACCUCUGCAUCCAG	130	GGGCGCAGUGGUUUAUCGAUC	21	2605	387	203.206	81.7046
		zma-miR162-5p	CUGGGCGCAGUGGUUUAUCGAUCUCUUCCUUGCCUUGUGCUGGUCCGGCCGGGAGUGGUGGUUCAAGCGUUUUAUUGUUGCAGCAGCUCGCAAACAACGCGGGAAUCGGUCGAUAAACCUCUGCAUCCAG	130	GGGCGCAGUGGUUUAUCGAUC	21	1	0	0.0780062	0
miR393	6	ata-miR393-3p	UAGUGGAGGAUUCCAAAGGGAUCGCAUUGAUCGAUCUCUCCGUCAUCGGCGUGCAAGGUCGAUGGAUCAGUGCAAUCCCUUUGGAAUUCUCCGCUCG	97	UUCCAAAGGGAUCGCAUUGAU	21	2	0.333333	0.156012	0.0703743
		ata-miR393-5p	UAGUGGAGGAUUCCAAAGGGAUCGCAUUGAUCGAUCUCUCCGUCAUCGGCGUGCAAGGUCGAUGGAUCAGUGCAAUCCCUUUGGAAUUCUCCGCUCG	97	UUCCAAAGGGAUCGCAUUGAU	21	1.33333	0	0.104008	0
		ath-miR393a-5p	AGAGGAAGGAUCCAAAGGGAUCGCAUUGAUCCUAAUUAAGGUGAAUUCUCCCCAUAUUUUCUUUAUAAUUGGCAAAUAAAUCACAAAAAUUUGCUUGGUUUUGGAUCAUGCUAUCUCUUUGGAUUCAUCCUUC	133	UCCAAAGGGAUCGCAUUGAUCC	22	0.666667	0	0.0520041	0
		osa-miR393a	UGGGGAAGCAUCCAAAGGGAUCGCAUUGAUCCUUCAUCGCUCUCGCUCGCUUCCAUGGCGGUCGUCGUCUACAAGCAGCUUGACGGAUCAUGCGAUCCUUUUGGAGGCUUCCUCU	115	UCCAAAGGGAUCGCAUUGAUC	21	0.666667	0	0.0520041	0
		osa-miR393b-3p	UCGGCCUGAGGAAACUAGUGGAGGACUCCAAAGGGAUCGCAUUGAUCUGGCUAGCUAUCUCGAUCGAUCGCCUCAUCGAUCGACGACGACGUGCGUGAUCGAUCAGUGCAAUCCCUUUGGAAUUUUCCUCUU	132	UCAGUGCAAUCCCUUUGGAAU	21	2	0.333333	0.156012	0.0703743
		ppe-miR393a	UAGAGGAAGCAUCCAAAGGGAUCGCAUUGAUCCCAACUAGCUAUCUCUUCCAUGGUUUAAUUUGGAUCAUGCUAUCCCUUUGGAUAUCUCCUUUG	95	CAUCCAAAGGGAUCGCAUUGA	21	0.666667	0	0.0520041	0
miR390	5	ath-miR390a-5p	GUAGAGAAGAAUCUGUAAAGCUCAGGAGGGAUAGCGCCAUGAUGAUCACAUUCGUUAUCUAUUUUUUGGCGCUAUCCAUCCUGAGUUUCAUUGGCUCUUCUUACUAC	107	AAGCUCAGGAGGGAUAGCGCC	21	24	2	1.87215	0.422246
		atr-miR390.1	GUGAAAUCAAAGAAAGCGUUGAGAAUCGGUAAAGCUCAGGAGGGAUAGCGCCUCUUUUUAAUCUGCAUAUAUAACUCAGAUCAAUGUUGAGGCGCUAUCUAUCCUGAGUUUUACGGUUUCUCCUUGCUCUGUAACCUUCAU	141	UAAAGCUCAGGAGGGAUAGCG	21	24.6667	2	1.92415	0.422246
		gma-miR390e	GAAGAAUUUGUAAAGCUCAGGAGGGAUAGCGCCAUGGAAGGUCUUUCUACUAAUUUGCUCUAUCAUGGGUGCUUUGGUUUCGAUCGAUCUUCUCUAGCGCUACCCAUCCUGAGUUUCAUGGUUUCUU	127	AGCUCAGGAGGGAUAGCGCC	20	24	2	1.87215	0.422246
		osa-miR390-3p	GGUAUGGAACAAUCCUUGAAGCUCAGGAGGGAUAGCGCCUCGAAAUCAAACUAGGCGCUAUCUAUCCUGAGCUCCAUGGUUUGUUCUUACC	91	CGCUAUCUAUCCUGAGCUCC	20	2.66667	0.666667	0.208016	0.140749
		ppt-miR390c-5p	GGUAUAAUUACAGAGCUCAGGAGGGAUAGCGCCCAUCUCAGUCUUUUUUAGCAUCCAAUUGAAAUGGUUAACAUUCCUUUGGAUAGCUAGACGGCGAAGCAUGGCGCUGUCCAUUCUGAGCAUUGCAUUUGUACC	135	GAGCUCAGGAGGGAUAGCGCC	21	1	0	0.0780062	0
miR1846	5	osa-miR1846a-3p	CCGCUCCCUACCAAUGAGCCGCCGGAUCUCCCAGUGAGGAGGCCGGGGCCGCUGGAUCCGGUGACCCCGUUCUCCUCGCCGGCGGAUCCGGCGCUCCAGAGAAAGGAACGAG	112	AGUGAGGAGGCCGGGGCCGCU	21	0.666667	0	0.0520041	0
		osa-miR1846a-5p	CCGCUCCCUACCAAUGAGCCGCCGGAUCUCCCAGUGAGGAGGCCGGGGCCGCUGGAUCCGGUGACCCCGUUCUCCUCGCCGGCGGAUCCGGCGCUCCAGAGAAAGGAACGAG	112	AGUGAGGAGGCCGGGGCCGCU	21	6	3.33333	0.468037	0.703743
		osa-miR1846d-3p	UGCCUGUCCCUCCCACCGAGCAGCCGGAUCUCCCAGUGAGUAGGCCCGGGCCGCCAGAUCCGGUGACCCCGGUCUCCUCGCCGGUGUAUCCGGCGCCGCAGGGAGGGACGAGAGCC	116	UCCCACCGAGCAGCCGGAUCUC	22	0.666667	0	0.0520041	0
		osa-miR1846d-5p	UGCCUGUCCCUCCCACCGAGCAGCCGGAUCUCCCAGUGAGUAGGCCCGGGCCGCCAGAUCCGGUGACCCCGGUCUCCUCGCCGGUGUAUCCGGCGCCGCAGGGAGGGACGAGAGCC	116	UCCCACCGAGCAGCCGGAUCUC	22	1.33333	2	0.104008	0.422246
		osa-miR1846e	CGCAUCCGCCAACGAGGAGGCCGGGACCACCGGAUCCGGUGACUCCGGCCUCCUCGCCGGCAGAUCCGG	69	CAACGAGGAGGCCGGGACCA	20	3	1	0.234019	0.211123
miR1863	5	pab-miR1863	UCUUGCCAUGACAGAGAUUAUCUCCUGAUCUGCAAAACAAAUACCUAGUGUAGGAUCUACGUGGGCUCAAGGCUUCUUCUUGAGCUUCUUCACGUCCAUAGCUCUGAUACCAUGUUAGAUUUUAGGGUAAAAAUGAAAACAAUA	144	AGCUCUGAUACCAUGUUAGAUU	22	0	4.33333	0	0.914866
		osa-miR1863c	AGCAAUGCAUCAGUUAUGUUUCCUGGAUCAUUAAAUCAUUGAAUGUUUAUCUAGCACCAAUCUGCUGCUGAUCUGUUUGUAGUCAUGAAAAGCACUUUAUGAUCUGAAAGUGCUGGCUGUAUGCCAUGGUUUUCCCCAUUCUAUGGUUAUUAUUGCAAUCGUGACUUAAUAGUGAUGCAAUAAUCAGUAGUGGAUUCGUGUUGGCUCUACUUCGGGUUUAGGAUCAUAGUUAUUAGCUCUGAUACCAUGUUAUUGAUUUAGAAACUUGGCUGAUGCAUUACUUUUGGAGAC	291	UAGAAACUUGGCUGAUGCAUUACU	24	4	1.33333	0.312025	0.281497
		osa-miR1863b.2	CAAUAGCAAUGCAUCAGUUACGUUUCCUACAUAGUUACAUGGUAUCAGAGCUGAAAUCCUAAACCAAUGAAUGUUUAUCCAGCACCAAUCCCCUGCUGCUAGGAGCUGUAGCUCUCGGGGCAGUACCUAAUCCGCUGCUGAUCUGUUUCUAGUCAUGAAAAGCACUGUGAUCUGUAAGUGCUUGCUGCAUGCCAUGGUUUUGCCCAAUUCUAUGGCCAUCGUUGGAUUCGUGACCUGACAGUGAUGCAAUAAUCAGUGAUGGAUUUGUGUUGGCUCUACUUGGGGUUGAGGAUCUUAGCUGUUAGCUCUGAUACCAUGUUAACUGUUUAGAGACUUGGCUGAUGCAUUACUUUUGGAAAC	360	AGAGACUUGGCUGAUGCAUUACU	23	14	0.666667	1.09209	0.140749
		osa-miR1863b	CAAUAGCAAUGCAUCAGUUACGUUUCCUACAUAGUUACAUGGUAUCAGAGCUGAAAUCCUAAACCAAUGAAUGUUUAUCCAGCACCAAUCCCCUGCUGCUAGGAGCUGUAGCUCUCGGGGCAGUACCUAAUCCGCUGCUGAUCUGUUUCUAGUCAUGAAAAGCACUGUGAUCUGUAAGUGCUUGCUGCAUGCCAUGGUUUUGCCCAAUUCUAUGGCCAUCGUUGGAUUCGUGACCUGACAGUGAUGCAAUAAUCAGUGAUGGAUUUGUGUUGGCUCUACUUGGGGUUGAGGAUCUUAGCUGUUAGCUCUGAUACCAUGUUAACUGUUUAGAGACUUGGCUGAUGCAUUACUUUUGGAAAC	360	AGAGACUUGGCUGAUGCAUUACU	23	1	3	0.0780062	0.633369
		osa-miR1863a	CCAUAUCUCUAGUCUAAUAUGGUAUCCGAGCUUAUUGGUUAGUUGCUCUUGUUCCCUCAAUCCCGUUUGUCUCCAUCCACAACCACACGAGUGCAAAGCCUCACAUUCAUGUCAACAACAACUCUCAUGUCAUUAGCAAAUCUAGUGUCUAGCAUCAACACCUAGGUAGCACUUAUUGGUUAAAAAGGGCAUUUGCUAGGAAAAAUGAGCAACCACUAGUCCACUACACGUUUGGAUGCUUGACAAUAUGUGCGCUUUGGUGCUUGCAAUAAUAAUGUUGUGAUGGAAGGUUUGUCACUAAAUAUUGGUUAGCAAAGUUGCAGUAUGGGGAAGACCAAUAAGCUCUGAUACCAUGUUAGAUUAGUGAUAUGCCU	374	AGCUCUGAUACCAUGUUAGAUUAG	24	3.66667	2.66667	0.286023	0.562994
miR535	4	ppt-miR535a	GGAGGUGAAACGGUGGAGAACCUAGGUGACAACGAGAGAGAGCACGCUGGAAUGCUUUUCAUGCAAUACGCUUGGAUGUGUUCUAGCGUGCCCUCUACCGUUGUCGCCAAACAUCUUCUCCAUGACUUCUCCUCU	135	UGACAACGAGAGAGAGCACGC	21	42.6667	6.33333	3.32826	1.33711
		mes-miR535b	GCUUUGACAUCAUUCGUUGACAACGAGAGAGAGCACGGUUGUCAGCAUUUCAUGCAAGGGACAUGACUGUUUACAAGCGUGCUGUCUAUCGUUGUCAUAAGAAGUGCUCAGAGC	114	UGACAACGAGAGAGAGCACGG	21	1	1	0.0780062	0.211123
		mes-miR535a	GCUUUGACAUUAUUGGUUGACAACGAGAGAGAGCACGUUUGUCAGCAUUUUGUGUUAGGGUCAUGACUGUUUACAAGCGUGCUCCCUAUCGUUGUCAUAAAUGUGCUCAAAGC	113	UGACAACGAGAGAGAGCACGU	21	0.333333	4.66667	0.0260021	0.98524
		osa-miR535-3p	GGCGGUGACAACGAGAGAGAGCACGCCGGUGCGGCGGUCACGGUGAGCCGGCCCGCGGCGGCGUACCUGCGUGCUUUCUCCCGUUGUCACUGCC	94	GUGCUUUCUCCCGUUGUCACU	21	1.66667	0	0.13001	0
miR1432	4	ata-miR1432-5p	GGUCCUGUGAUCAGGAGAGAUGACACCGACGCCGAUCAGAUGGGUCGGCUUAACCAGGCCAUGCAUCCGUCUGUUCGGAGUUGGUGUCACCUCGCCUGAACAUAGGGCUC	110	UCAGGAGAGAUGACACCGACG	21	59.6667	63.3333	4.65437	13.3711
		bdi-miR1432	UCCUUUGUUCAGGAGAGAUGACACCGACAUCGAUCUGAUGGGUCGGCUCAGUUCAAUUAGUUACUAGGCCAUGUGUGUCCAUCCGCUUGGAGUGGGUGUCAUCUCCCCUGAACAUAGGACG	121	UUCAGGAGAGAUGACACCGACA	22	63.6667	17.6667	4.96639	3.72984
		osa-miR1432-5p	CCUGUGAUCAGGAGAGAUGACACCGACAUCGCCGGAAUUCGUUCUUGGUCUUGUGCCAUGAUGAAUUGAUGGUCCGUUUGAUGCAGGUGUCAUCUCCCCUGAACAUAGG	109	AUCAGGAGAGAUGACACCGAC	21	199	103.667	15.5232	21.8864
		sbi-miR1432	GAUAGGACAUAGGAGGCGAGAGGGACGACGAGCCGUUGGUUUGUGGGUGUGCGUCCUAUGCUCAGGAGAGAUGACACCGACGUCGGACGGACCGGUCGAUCCGCGCCGUGUCUGUCCGUCCGAAGUGGGUGUCAUCUCGCCUGAAGCAUAGGACUUACCAGCCCAGUACAUCUCCCUGUUUUCA	184	CUCAGGAGAGAUGACACCGAC	21	41.3333	17.3333	3.22426	3.65946
miR2118	3	osa-miR2118o	GGAAGAGGAAGAAAAGAGGGCCAAGGAGCAGUGGGCAUGGGGACAUGAAGGAAUGCUUAAGCCCCUCUCCAAUCCUCGCAUGAGAUUGGAGAUGGAGUUAUGAGUUCUCCUGAUGCCUCCCAAGCCUAUUGUUCCUUGGUGCUCCUUCCUCUUCC	155	CUCCUGAUGCCUCCCAAGCCUA	22	0	0.666667	0	0.140749
		osa-miR2118g	GUGAACUUGGGAAGAGGAAGACAGAGGGUCUAAGAGCUGUAGGAAUGGGAACAUGGAGGAAAGUGCAAGCUCCAUGUUUGUGGAGACUUGGCUUGCAACUUUCCUAAUGCCUCCCAUUCCUAUUGUUCUUAGGUGCUCCUUCCUCUUCCUUUGGUCUCAC	160	UUCCUAAUGCCUCCCAUUCCUA	22	0	1	0	0.211123
		osa-miR2118b	AUGAGCGAGGAAGAGGAAGAAAGAGGUAGUCUAAGAGCAGUGGGAAUGGGAACAUAGAGGAAAAAUGAGCUCUCAGUGUUCACUUCUGGAAGUGGAGGUGGAUAUUUGUCUCAGUAUUUUUCCCGAUGCCUCCCAUUCCUAUCGUUCUUAGGUGCUCCUUCCUCUUCCUUUCAGCUCAU	179	UUCCCGAUGCCUCCCAUUCCUA	22	1	0	0.0780062	0
miR810	3	osa-miR810a	AAUAUUCACUAUGGUUGCCAUCAUAAGCCCACCACAUGUGGCUCGCAUGCUUAAAUAACUAACGGCAUAAUUAGAUCACUUGAUGACGACGUAUAUCGGUGUUCGCUAUAUAUACUAUCUACUGGUAAGUAUAUAUAGCGAACACCGAUAUGCGUCAUCAUCAAGUGAUUUAAUUAUGCCGUUAGUUAAGCAUGCGAGCCACAUGUGGUGAGCUUACGAUGACGACCACAGUUUGUU	237	UCAUAAGCCCACCACAUGUGG	21	1	0	0.0780062	0
		osa-miR810b.2	AGCCCACCACAUGUGGCUCGCAUGCUUAAAUAACUAACGGCAUAAUUAGAUCACUUGAUGACGACGUAUAUCGGUGUUCGCUAUAUAUACUAUCUACUGGUAAGUAUAUCUUUAAUAUACUUACCAGUAGAUAGUAUAUAUAGUGAACACCGAUAUGCGUCAUCAUCAAGUGAUUUAAUUAUGCCGUUAGUUAAGCAUGCGAGCCACAUGUGGUGAGCUUACG	223	AAGUGAUUUAAUUAUGCCGUU	21	20.6667	20.3333	1.61213	4.29283
		osa-miR810b.1	AGCCCACCACAUGUGGCUCGCAUGCUUAAAUAACUAACGGCAUAAUUAGAUCACUUGAUGACGACGUAUAUCGGUGUUCGCUAUAUAUACUAUCUACUGGUAAGUAUAUCUUUAAUAUACUUACCAGUAGAUAGUAUAUAUAGUGAACACCGAUAUGCGUCAUCAUCAAGUGAUUUAAUUAUGCCGUUAGUUAAGCAUGCGAGCCACAUGUGGUGAGCUUACG	223	AAGUGAUUUAAUUAUGCCGUU	21	11.6667	8	0.910072	1.68898
miR482	3	ghr-miR482a	AUUGUUAAAGAGGGAAAGGGAGAAAGAGUUGCCGGGAGUUUAUGGAAGUGGGAUGGGUGGAAAGAUUUGUAUUUUCUCUCUUGAGUUUCUAAGAAUGUAAAGCAAAUCUUUCCUACUCCUCCCAUACCACUUAUUUCCAGUUCUUCCUCUCCACUUCUUACUUUUCUCGAU	171	UCUUUCCUACUCCUCCCAUACC	22	35.3333	0	2.75622	0
		gso-miR482a	GGGGAAGGCAUGGGUAUGGGGGGAUUGGGAAGGAAUAUCCAUAAGCAAAAUAUGCUAUUUCUUCCCUACACCUCCCAUACCACUGUUUUUCCU	93	UCUUCCCUACACCUCCCAUAC	21	2.33333	0	0.182014	0
		sly-miR482a	CGAAAAUCUAUGGGGAUUGGUGAGUUGGAAAGCUUUUCUUUUUCUUCUCUUGUGAUUAGCUUUCCAAUUCCACCCAUUCCUAUGGUUUUUCG	92	UUUCCAAUUCCACCCAUUCCUA	22	1.33333	0	0.104008	0
miR168	3	zma-miR168a-3p	GAAGCCGCGCCGCCUCGGGCUCGCUUGGUGCAGAUCGGGACCCGCCGCCCGGCCGACGGGACGGAUCCCGCCUUGCACCAAGUGAAUCGGAGCCGGCGGAGCGA	104	CCCGCCUUGCACCAAGUGAA	20	23	12	1.79414	2.53347
		osa-miR168a-5p	CGCCUCGGGCUCGCUUGGUGCAGAUCGGGACCCGCCGCCGCCGCUGCCGGGGCCGGAUCCCGCCUUGCACCAAGUGAAUCGGAGCCG	87	UCGCUUGGUGCAGAUCGGGAC	21	281.333	104.333	21.9457	22.0272
		osa-miR168a-3p	CGCCUCGGGCUCGCUUGGUGCAGAUCGGGACCCGCCGCCGCCGCUGCCGGGGCCGGAUCCCGCCUUGCACCAAGUGAAUCGGAGCCG	87	UCGCUUGGUGCAGAUCGGGAC	21	53.6667	22	4.18633	4.6447
miR399	3	ath-miR399b	UCACUAGUUUUAGGGCGCCUCUCCAUUGGCAGGUCCUUUACUUCCAAAUAUACACAUACAUAUAUGAAUAUCGAAAAUUUCCGAUGAUCGAUUUAUAAAUGACCUGCCAAAGGAGAGUUGCCCUGAAACUGGUUC	135	UGCCAAAGGAGAGUUGCCCUG	21	1.33333	0	0.104008	0
		osa-miR399a	CUGUGAAUUACAGGGCAGUUCACCUUUGGCACAAGGGCAAGCAGUAGAAACCAUGCGUGCUUGCUAGAGCUGGAAAUGAUGCUGGUAGCAUUGCAUGGUUCAGGGAUCACAGAUCUCGUGCCAAAGGAGAAUUGCCCUGCGAUUUUGUC	149	UGCCAAAGGAGAAUUGCCCUG	21	0.666667	0	0.0520041	0
		vvi-miR399i	AGUAGUUGUAGGGCUUCUCUCCUUCUGGCAGGAGAUGGCAAUAGAUUAUCCUUUGUGGCUUAUCUCCGGUGUUGAUUAACUUCCAAUGACCCGCCAAAGGAGAGUUGCCCUGUGACUACUUC	122	CGCCAAAGGAGAGUUGCCCUG	21	1	0	0.0780062	0
miR2863	3	osa-miR2863c	GGGUAUUUCUUGACCCACUUUAGUUCAACUAAAAUGAACUAAGUUUCACUUUUAGAGAGUCUAAAGUGAAAUUUAGUUCAUUUAGUAGGACUAGAAUGGGCCAAAGAAUACCCA	114	UUAGUAGGACUAGAAUGGGCCAAA	24	2.66667	1.66667	0.208016	0.351871
		osa-miR2863b	UCUUUUACCCACACUAGUUCAACUAAAUGAACUAAAUUUCACUUUUAGAAUCACAAAAAAUGAAAUGUAGUUCGUUUAUUUGGACUAGAGUGGGUCAAUUA	101	UUCGUUUAUUUGGACUAGAGU	21	19.3333	26.3333	1.50812	5.55957
		osa-miR2863a	UGGGUACCCAUUGUCCCAUUCUAGUUUAGCUAAAUGAACUACUACAGGGAGUAAAUUCUAUGGACCAGGAAAAGUGAGUUUUAGUUAAUUUAGUUGAGCUAGAAUGGGUCAAUGGGUACCU	121	UUGUCCCAUUCUAGUUUAGCU	21	9	3	0.702056	0.633369
miR1862	3	osa-miR1862e	UAUUUCCUUCAUCCCAAAAUGAAAAAAUCUAGUACAUUAUGUGUUUGACAUAUCCUGUACUAGAUUUGUUUAUUUUGGGACGGAGGGAGUAUC	93	CUAGAUUUGUUUAUUUUGGGACGG	24	1359.33	42.3333	106.036	8.93754
		osa-miR1862d	CUACUGGCUAGUCUCGUAGCUUGCUAGGUACUCCCUCUGUCCCAAAAUAAACAAAGCUAGUACGGGGAUGUGGCACUUCCUAGUCCUGUACUAGGUUUGUUUAUUUUGGGACGGAGGGAGUAUCAUAGUUUGUUACUCCUCUGGUUACUA	150	ACUAGGUUUGUUUAUUUUGGGACG	24	3161.33	423.333	246.604	89.3754
		osa-miR1862a	GUACUCCCUCCGUCCCGAAAUAACCAAACCUCGUAGGACAUGUCACAUCCUAGUACGAGGUUGGUUUAUUUUGGGACGGAGGGAGUAU	88	ACGAGGUUGGUUUAUUUUGGGACG	24	44.6667	3.66667	3.48428	0.774117
miR1120	3	tae-miR1120b-3p	UAAAUACUCCCUCUGUCCCAAAAUAUAAGAACAUUUUUGACACUAUUGUAAUGUUAAAAAUGUUCUUAUAUUGUGGGACAGAGGGAGUAGUUU	93	UUCUUAUAUUGUGGGACAGAG	21	0.333333	1	0.0260021	0.211123
		tae-miR1120a	GCGGCCGCCCGGGCAGGUACUCCCUCCGUCCCAUAAUAUAAGAACAUUUUUGACAGUGUAGUGUCAAAAACAUUCUUAUAUUAUGAGACGGAGGGAGUAUUUCCCAGCUCCUGAAUCAC	119	ACAUUCUUAUAUUAUGAGACGGAG	24	0	1	0	0.211123
		hvu-miR1120	CUACUCCCUCCUUCCCAUAUAUAAGAGUGUUUUUAAUACUACACUAGUGUGAAAAACAUUCUUAUAUUAUGGGACGGAGGAGUU	84	ACAUUCUUAUAUUAUGGGACGGAG	24	3.66667	0.333333	0.286023	0.0703743
miR529	3	osa-miR529b	AUCGUGAAGGCUAAAUGGAGAAGAGAGAGAGUACAGCUUUGGGCGGUUUAGUUGUUAGAUGGUGGAAGUACUUGCGACGCCUACUACCCUUUUCACCAAGGCUGUACGCUCCCUCUUCUUCUCUUAGCUUUUUAUGAU	138	AGAAGAGAGAGAGUACAGCUU	21	2	0	0.156012	0
		zma-miR529-5p	GAGAAGAGAGAGAGUACAGCCUUGUUGCCAUGUACACACUCAGAUAUCAACAGUCUCUUAUAUUUGCUGUUACUACCUGUUAUUAGUGUCCAGUGAUGAUGAAGGCUGUACCCUCUCUCUUCUUCU	126	AGAAGAGAGAGAGUACAGCCU	21	0.666667	0	0.0520041	0
		osa-miR529b	AUCGUGAAGGCUAAAUGGAGAAGAGAGAGAGUACAGCUUUGGGCGGUUUAGUUGUUAGAUGGUGGAAGUACUUGCGACGCCUACUACCCUUUUCACCAAGGCUGUACGCUCCCUCUUCUUCUCUUAGCUUUUUAUGAU	138	AGAAGAGAGAGAGUACAGCUU	21	1.33333	0	0.104008	0
miR1882	2	osa-miR1882e-3p	CCAAUAUCCUAGAUUGCUUUCAAGGUCAUUUCUUUAGGGAACCCCAUUCCCAUAAAUUCAGUAUCCAAAGCUGGUUGCUGUAUCUAUGGGAAUAAGGGUUCCCUUACGAAAUGAUCUUGGACGUAAUCUAGGAGUUUGCUG	141	GAAAUGAUCUUGGACGUAAUCUAG	24	9829.67	9337	766.775	1971.25
		osa-miR1882a	UCUGUUAUCGGUACCAAUAUCCUAGAUUGCUUUCAAGGUCAUUUCUUUAUGGAAGCCCAUUCCCAUAAAUUCAGUAUCCAAAGAUGGUUGUUGUAUCUAAAUAGGGGUUCCAUAACGAAAUGAUCUUGGAUGCAAUCUAGGAGUUUGCUGAUGAUAACG	159	AGAUUGCUUUCAAGGUCAUUUCUU	24	0.666667	2.33333	0.0520041	0.49262
miR3522	2	gma-miR3522	AGGAUCGUCCUGAGACCAAAUGAGCAGCUGACCACAUGAUGCAGCUAUGUUUGCUAUUCAGCUGCUCAUCUGUUCUCAGGUCGCCCU	87	AGACCAAAUGAGCAGCUGA	19	1	0	0.0780062	0
		gso-miR3522a	ACAGGAUCGUCCUGAGACCAAAUGAGCAGCUGACCACAUGAUGCAGCUAUGUUUGCUAUUCAGCUGCUCAUCUGUUCUCAGGUCGCCCUUGU	92	UGAGACCAAAUGAGCAGCUGA	21	1	0	0.0780062	0
miR1878	2	bdi-miR1878-3p	UCACUAUUGCAAACUUAGUCUGAACACUAUAAAAAAUGCUCAUGUAAAAAUAUGCGCAUCAUAGAUUUGUAGUGUUCAGAUUGAGUUUACAGUAGUUG	98	AUUUGUAGUGUUCAGAUUGAGUUU	24	4.66667	4.33333	0.364029	0.914866
		osa-miR1878	ACCACUGCAGACUUAAUCUGGACACUAUAAAAGAAAAUUGUGCAUGUGAAAAUAUGCCCAUUAUAAAUUUGUAGUGUUCAGAUUGAGUUUAGAAUGGUUG	100	ACUUAAUCUGGACACUAUAAAAGA	24	2.66667	3	0.208016	0.633369
miR1428	2	osa-miR1428e-3p	GCGCUUGGCGAAUUCACAGGCCCUAUCUUGUGGUAUGAACUGGGUACGCGAUGAUUUGCACUGCGUAUUGGGGGCUUACCAUAAGAUAAUGCCAUGAAUUUGUCAAGCGU	110	AAUUCACAGGCCCUAUCUUGUG	22	2.33333	0	0.182014	0
		osa-miR1428e-5p	GCGCUUGGCGAAUUCACAGGCCCUAUCUUGUGGUAUGAACUGGGUACGCGAUGAUUUGCACUGCGUAUUGGGGGCUUACCAUAAGAUAAUGCCAUGAAUUUGUCAAGCGU	110	AAUUCACAGGCCCUAUCUUGUG	22	0.666667	0	0.0520041	0
miR2871	2	osa-miR2871a-5p	CAUGGUGACCGUAGAAACUAGCAUAGAAAAAAGUAGAUAUCUCAAGUGACUUUGUUCAUUUACGUUGGGAUAGACAAGUAACUACCUUUUCUAUUUUAGUUUCUAUGGUCACUUUGGUGGC	121	GACCGUAGAAACUAGCAUAGAAAA	24	6.66667	3	0.520041	0.633369
		osa-miR2871a-3p	CAUGGUGACCGUAGAAACUAGCAUAGAAAAAAGUAGAUAUCUCAAGUGACUUUGUUCAUUUACGUUGGGAUAGACAAGUAACUACCUUUUCUAUUUUAGUUUCUAUGGUCACUUUGGUGGC	121	GACCGUAGAAACUAGCAUAGAAAA	24	9.66667	4.66667	0.75406	0.98524
miR1437	2	osa-miR1437b-5p	CGGAGGAAGGAGGCCGGCGCACAGAGGACGAGAGGUGACGGCGCGUGGGGAGGGAGGAAACAGUGCCUAGUGCGGCGCCGGAGCUCGCCAGCACGCGGAAGGAGGUAGCGGCGGUGGCGGAGCGCCGGCAAGCUCUCCGCGCCCUGGCCGCCGUCCUCCUCACCUCACUCCUGCGUGCUGGCGAGCUCCGGUGCCGCACUAGGCACCGUUCCCUCCCUCCCCGCGCGCCAUCACCGCUCGUCCUCUGUGCGCCGGCCUCCUUCCUCCG	268	GGGAGGAAACAGUGCCUAGUG	21	2.66667	0.666667	0.208016	0.140749
		osa-miR1437b-3p	CGGAGGAAGGAGGCCGGCGCACAGAGGACGAGAGGUGACGGCGCGUGGGGAGGGAGGAAACAGUGCCUAGUGCGGCGCCGGAGCUCGCCAGCACGCGGAAGGAGGUAGCGGCGGUGGCGGAGCGCCGGCAAGCUCUCCGCGCCCUGGCCGCCGUCCUCCUCACCUCACUCCUGCGUGCUGGCGAGCUCCGGUGCCGCACUAGGCACCGUUCCCUCCCUCCCCGCGCGCCAUCACCGCUCGUCCUCUGUGCGCCGGCCUCCUUCCUCCG	268	GGGAGGAAACAGUGCCUAGUG	21	3	0	0.234019	0
miR528	2	osa-miR528-5p	AGUGGAAGGGGCAUGCAGAGGAGCAGGAGAUUCAGUUUGAAGCUGGACUUCACUUUUGCCUCUCUCUCCUGUGCUUGCCUCUUCCAUU	88	UGGAAGGGGCAUGCAGAGGAG	21	2031.33	692.667	158.457	146.238
		osa-miR528-3p	AGUGGAAGGGGCAUGCAGAGGAGCAGGAGAUUCAGUUUGAAGCUGGACUUCACUUUUGCCUCUCUCUCCUGUGCUUGCCUCUUCCAUU	88	UGGAAGGGGCAUGCAGAGGAG	21	16.3333	5.66667	1.2741	1.19636
miR3630	2	han-miR3630-3p	UACUAACAAUUAGCAAGUGAUGAUAGACCAGACAGGGACAUCUGUAUUCUUUUUGAACAUGAUGAUUUGUCUGUGGGAAUCUCUCUGAUGCUUAGAUUUCUA	102	UGUGGGAAUCUCUCUGAUGCUU	22	76.3333	92.3333	5.95447	19.4937
		vvi-miR3630-3p	CAGUAUGGUUGUGCAAGUGACGAUAUCAGACAGGGACAUCAGCACCUCCAAUGGAGAAUGAUGAUUUGUCUUUGGGAAUCUCUCUGAUGCACAAGCAUAUUG	102	UUUGGGAAUCUCUCUGAUGCAC	22	25.3333	6.33333	1.97616	1.33711
miR1440	2	osa-miR1440a	AAAUGCCAAUGCUCAAAUACCACUCUCCUAAAUUUCCAUUCCCAAAUACCACCCGGGCCCACAUGUCAGCCUCAUCCAGCACAGGGUCCCACAUCACUUUUGUUUGAAUGGAAAGUGAGGCUGACAUGUGGGCCCGGAUGGUAUUUGGUAAUGAAAAUUUGGGAGAGUGGUAUUUGAGCACUGGCAUUU	189	UGCUCAAAUACCACUCUCCU	20	1	0	0.0780062	0
		osa-miR1440b	AAAUGCCAGUGCUCAAAUACCACUCUCCCAAAUUUUCAUUACCAAAUACCAUCCGGGCCCACAUGUCAGCCUCACUUUCCAUUCAAACAAAAGUGAUGUGGGACCCUGUGCUGGAUGAGGCUGACAUGUGGGCCCGGGUGGUAUUUGGGAAUGGAAAUUUAGGAGAGUGGUAUUUGAGCAUUGGCAUU	188	UUUAGGAGAGUGGUAUUUGAG	21	1	0	0.0780062	0
miR2873	2	osa-miR2873b	UACAUUCCCACCAAAUAUCAAGUUCAAACUCAACUUUAUUUAGGAGUAACAGAAAAGACAUUUUGGGUGAAUGGUAACAUGACACUAUUCACCUAGAAUUUCUCUUUUUUGUUUCUCUCAAAUGAAGCUAAGUUUGGACUUGAGAUUUGGUAUGAAUGUA	160	UUGGACUUGAGAUUUGGUAUG	21	4.33333	0.666667	0.338027	0.140749
		osa-miR2873a	AAUAUAUUCUUACCAAAUUUCAAGUUCAAACUCAACUUUAUUUGUGAGAAUUUUUGUUUCUCUCAAAUGAAGUUAAGUUUGGACUUAAAUUUGGUAACAAU	101	AAGUUUGGACUUAAAUUUGGUAAC	24	1.33333	0.666667	0.104008	0.140749
miR5143	1	osa-miR5143a	CCUCAUACUUCCUCAUUGACCAAUAUACCACAAAACACUACAAUGUUGGCCUCUUUACCACUAUCAAGACACUUCUCCCAGUCCAUUUUGUCUGUUGAGCAUCAGGACAUUAAUAAGUGUGGAGUGCCUUGCUCUACAUCAUCCUCUGUAAACAGUCUGGGGUUGCAGUUUUAUGUGGUAUGUUGGCAAUGUAGGAAGUCUGAAUCGUA	209	UGUGGUAUGUUGGCAAUGUAGGAA	24	14	2.66667	1.09209	0.562994
miR5160	1	osa-miR5160	CUUUUUGCAGAAAUAUACCGUCGAUCUCACAUAACCAUUGAGCAUGACGUCGUGGGCGGUAUCGUGCAGGGAAAGCCGGUCUCGCUGAUUGAAAUAGCGAUACCGGACUGCCACCGAUUCAAUUAGUGAUUAAUUAUCAUGAUUAGCGAUUAAUUAAUUAAUUAUUAAUCACUAAUCAGGAUAAUUAGUCACUAAAUAUUAUUAGUUAAUAGUUAAUUAGGUAAUUAAUCACUAAUUAAAAAGUGGAGAUCAUUGCAUCAGUGAGACAGUGUCGCUGUUUCAAUCAGCGAGACCGCUCUUCCGUUCCGCGAGACUGCGCGGUCUCGCCCUUUUGCGCAACGGUUGUGCGAGAUCGAUGGUAUAUUUCUGCAAAACAAUUU	380	CGAGAUCGAUGGUAUAUUUCUG	22	0.333333	1	0.0260021	0.211123
miR1122	1	tae-miR1122c-3p	GUGAACUACUCUCUCCAUCCCAUAAUGUAAGACGUUUUUGCAAACUAUAUUAGCUUGCAAAAACGUCUAAUAUUAUGGGACGGAGGGAGUAGUACA	96	UCUAAUAUUAUGGGACGGAGG	21	0.666667	0.666667	0.0520041	0.140749
miR439	1	osa-miR439a	UACCCUGUCGAACUGACGCAGUUCGACAUGUACCUGUCGAACUGUGGUUGUUCGAUAGGUAUCCCUGUCGAACCGCGGUUGUUCGACAGGGUG	93	UGUCGAACCGCGGUUGUUCGA	21	1.66667	1.66667	0.13001	0.351871
miR2275	1	osa-miR2275d	UUGUUCAGGCACUGGAAGUGAGAAUUGGAGGAAAACAAACUGAUUGCUGGUUGUUGUUUGCAACAGUGUGGCAAACAAUGUUCAGCUUGUUUUUCUCCAAUAUCUCACCUUCAGGUUGAUUGCUUGA	127	CUUGUUUUUCUCCAAUAUCUCA	22	0	1	0	0.211123
miR2121	1	osa-miR2121a	GUGCUAAUCUAUCGCUCCGUUUUCCGUGCGGAACACAGCCGCGGCCUUAGGCUGUGUUCCCAUCUACCAGAUGGGAACUCAUUUCCCCUGCACGGAAAACGGAGCGGUCCAUUAGCGCGU	120	AAAACGGAGCGGUCCAUUAGCGCG	24	2	0.666667	0.156012	0.140749
miR814	1	osa-miR814a	ACCUAGUACCGGACGAGACACUUCAUAGUACAACGAAUCUGGACAGUAAGCCUGUCCAGAUUCGUUGUACUAUGAAGUGUCAUAUCCGGUCCUAAGU	97	CACUUCAUAGUACAACGAAUCU	22	3.66667	7.33333	0.286023	1.54823
miR5539	1	osa-miR5539a	GAUUCAAAGCAAGAAAACGGAUGCGCGUGCUAACGCUUUCGCGCUAGUGCGCUCAAUCCGUUGCUUGUUUGGAACA	76	AAGAAAACGGAUGCGCGUGCUA	22	1	0	0.0780062	0
miR820	1	osa-miR820a	UGCGUCGGCCUCGUGGAUGGACCAGGAGCUCAACAUUCCUUAAGGUUGUUCUUUCAAACCCAUACAAGGUUCCACCGCCUGCAUUGUUCCAAGAGUGUCUUGGAUGAAAGUAGGAAGUGGAACCUUGUUAGGGUUGGAACGAACUGCCUUAAGGAAGUCGAUGCUCCAGGUCCGUCCAGGAGGACGACUCA	191	UCGGCCUCGUGGAUGGACCAG	21	1066	197	83.1546	41.5912
miR827	1	osa-miR827	UUUUGUUGCUGGUCAUCUAGCUACCCGUGCAUGCCUGGAGAUUGGAGAAUAAUUGACGAUGCAGCAGUCGGCUUAUUGGCUCUUGGGCACGCGUGGUUAGAUGACCAUCAGCAAACA	117	UUAGAUGACCAUCAGCAAACA	21	2.33333	0.333333	0.182014	0.0703743
miR1511	1	ppe-miR1511-3p	AUCGUGGUAUCAGAGUCAUGUUAUUUGCAUGUUGCCACCACAUAUGUGUUGCUCAUAUAAAUAACCUGGCUCUGAUACCAUAAC	84	ACCUGGCUCUGAUACCAUAAC	21	10	0	0.780062	0
miR5157	1	osa-miR5157a-5p	GCCUUAAGAACUUUUUAAUAGCUACAACUUCUCUCUUAGAAUCAACUCUUCUAAGAGAGAAGUUGUGGCUAUCAAAAAGUUCCUGAGGCCCUA	93	AACUUUUUAAUAGCUACAACUUCU	24	1	0	0.0780062	0
miR1883	1	osa-miR1883a	ACCCGUCACUGGUAUCUAGUCACCUGUGACGGGCCGAGAAUGGAACCCGUCAAAGGGACACCUCUGACGGGUUCCAUUCUCGAUCCGUCACAGGUGACUAGAUGCCUGUGACGGCCCG	118	ACCUGUGACGGGCCGAGAAUGGAA	24	185.333	2.33333	14.4571	0.49262
miR1319	1	osa-miR1319a	UAUGGGUGUCGGUUUUUAAGAAAAAACCGGCAUCUGUAAUAUAUUAUAGGUGUCGGUUAAUUAAAAACCGAGACCUAUAAUAUAUUAUAAGUGCCGGUUUUUUUAAAACCGACACCUAUCU	121	AACCGGCAUCUGUAAUAUAUUAUA	24	5.66667	1	0.442035	0.211123
miR5534	1	osa-miR5534a	AACUUUAGCGCCUUGACGACAACAGCUAGAAUGGUCGCGGCGACGAAGGAUUGUCCCCCGAUGAGGCCGCCAUUCUAGCUGUUGUCGUCGAGGCGCUAAAGU	102	UGACGACAACAGCUAGAAUGG	21	1	0	0.0780062	0
miR8155	1	cpa-miR8155	GAUAUCAUCGGGUUCUUUGAGGGUAUGUUAAUUUUCUGGUCCCUUAAUAACCUGGCUCUGAUACCA	66	UAACCUGGCUCUGAUACCA	19	10	0	0.780062	0
miR5148	1	osa-miR5148a	CACGAUAUGACGUUUGUACCCCUCACAAGUACAAAUAUAAUGCAUGUCAAUGAGGGGUAGAAAUGUCAUAUCAUGU	76	UGAGGGGUAGAAAUGUCAUAUCAU	24	4	1	0.312025	0.211123
miR5079	1	osa-miR5079a	UUUCUUAUAAUUUGGAUCUGUUAUUUUGGUAUCAAUCUAUUAGGAAUAGGUUUACAUAGUUAUGGUUCAUUUACAUUACCCAUCUAAAUGAUUACAUAACAUAAAACCUUAAUGAAAUGGAAAAAACUUCCAUUUUUGUGUUUGAUUUGAGAACCCCUUGAACGCCUUCUCAAAGGGUUCUCAAAAAUUCGAGAUAGAUCUAAUUAGACUCUUUUACUUUUUUCUGAAUUUUUUAGUAUUUCCACUAUGGAAUAUAGAGCGGACUAGUAGAAGAAAAAAAAUCCUAUUUAGGAUAAUAAUUGGAUAACAGAGCCUCUACCCUGUCAACGGAUAGCGAGAGAACAAAAUCUGGAUAAAUACCGAUUCCUAUUACUGGUAAAAAGAUACAGAUUAAAAGAA…	406	UUUGGAUCUGUUAUUUUGGUAU	22	30	71.3333	2.34019	15.0601
miR394	1	ath-miR394a	CUUACAGUCAUCUUUGGCAUUCUGUCCACCUCCUUCUAUACAUAUAUGCAUGUGUAUAUAUAUAUGCGUUUCGUGUGAAAGAAGGAGGUGGGUAUACUGCCAAUAGAGAUCUGUUAG	117	UUGGCAUUCUGUCCACCUCC	20	35	2.66667	2.73022	0.562994
miR9863	1	ata-miR9863a-3p	UUGUCGCUCAAUUGUUAUGAUCUGCUUCUCAUCUGAAGACUAGUUUAUUACAUAUAAGCAUAUUUUUGAAAGUUUGAGAGAGAGAUCACAAGCAGAUCCCGUGCAGAAGGGAACAUCAUUGCUACAACUACAAUAAUUCUUCCACUUCAAGAGCCAUUGGGCCGCUAAACAAGUCUUUAGAUGAGAAGGUAGAUCAUAAUAGCUGAGCGAAAU	213	UGAGAAGGUAGAUCAUAAUAGC	22	1	0	0.0780062	0
miR530	1	osa-miR530-5p	GUGAUAGAGCUGCAUUUGCACCUGCACCUACAGAGAGGAAGAUGAAGCAGCAAGCUAGCAAUACGUGCUUGAUCGCUAUACGCUAGCUUCUUGCACACAAUGUUGUUCCUGGUCUCUUCCUGAUCCCUAGGUGCAGAGGCAGAUGCAACUAUGUCAU	157	UGCAUUUGCACCUGCACCUA	20	1	0.666667	0.0780062	0.140749
						0
unknown		tae-miR1130b-3p	AUUGUACUCCUCCAUCCCACAAUAUAAGACGUUUUUGCAAACUACUUGAACAUCUUGUAUAAACAGCUUGCCAAAACAUCUUAUAUUAUGGGACGGAGGGAGCACU	106	UCUUAUAUUAUGGGACGGAGG	21	2.66667	0.666667	0.208016	0.140749
unknown		osa-miR1320-5p	UUAGGCCUACUUUGGAACGGAGGAAUUUUAUAGGAUUUUUGCGGGAAUUUUAACAGAUUCCUGUAAAAUUCAUUCGUUCCAAUGUAGCCCUAUUAG	96	UGGAACGGAGGAAUUUUAUAG	21	76.6667	2.33333	5.98047	0.49262
unknown		osa-miR1423-5p	GCACAACACUAGUAUUUGGGAGGCAACUACACGUUGGGCGCUCGAUCCAGGGGUGGGAAAAUCGGGCGCCCACGUUUUCCCCACCCCCGGAUCGAGCGCCCAAGCGGUAGUUGUCUCCCAAAUACUUGUGCUGUGC	136	AGGCAACUACACGUUGGGCGCUCG	24	303.667	8.33333	23.6879	1.75936
unknown		osa-miR1425-5p	CUGUUGACUGCAUUAGGAUUCAAUCCUUGCUGCUAAAUGUAUUGCUUAUAUUCAGCAAUAUAAUGUUCAGCAGCAAGAACUGGAUCUUAAUAUAGUCGAUAG	102	UAGGAUUCAAUCCUUGCUGCU	21	695	124.667	54.2143	26.32
unknown		osa-miR1436	AGUUUAUGUGCUACUCCCUCCGUCCCAUAAUAUUAAAACCUAGGACUGGAUAGGACGUUUCAUAGUACAAUGACUCAGAGUCAUUGUACUAUGAAACGUCCUAUCCAGUCCUAGGUUUUAACAUUAUGGGACGGAGGGAGUAGUCUCAACCUAUAUAAACU	161	ACAUUAUGGGACGGAGGGAGU	21	1	1	0.0780062	0.211123
unknown		osa-miR1442	UCUAUAUUCAUAGUACUAGAUGUGUCACAUCCAGUACUAGGUUGGUGUUUUAUGGGACGAAGGGAGUAGAUCUUUUGCUAAGUGGAGGCUAAAUUCUCAUCAUCAGAGGAGUAUACUACUCCAUCCGUCCCAUAAUAUAAGGGAUAAUGGGUGGAUGCGACACAUCCUAGUAAAAUGAAUCUGGA	185	AUUCAUAGUACUAGAUGUGU	20	0.666667	1.33333	0.0520041	0.281497
unknown		aly-miR165a-3p	AUCAUGAGAAUUAAGCUAUUUCAGUUGAGGGGAAUGUUGUCUGGAUCGAGGAUAUUAUACAUAUAUACAUGUGUAUGUUGAUACAUGUGAUCAUAGAGAGUAUCCUCGGACCAGGCUUCAUCCCCCCCAACAUGUUAUUGCCUCUGAU	148	UCGGACCAGGCUUCAUCCCC	20	21.3333	6.33333	1.66413	1.33711
unknown		osa-miR1848	CCGCGGGCCCCCUCGCCGGCGCGCGCGUGCAGGUGUGCGCGCGGCCGUCGAGUGGCUCCUAGG	63	CCUCGCCGGCGCGCGCGUGCA	21	0	1	0	0.211123
unknown		osa-miR1849	AAAUAAGCUAACCUAGGAUAUGAUGGGACAUUACCUAUCUAGAUUCGUUGUACUAGGUAAUGCCCUAUCGUAUCCUAGGUUGGUUUAUUU	90	UAUCGUAUCCUAGGUUGGUUU	21	2.66667	0.666667	0.208016	0.140749
unknown		osa-miR1850.3	AUGUGAUGGAGAUGCGAUGGAAAGUUGGGAGAUUGGGGGAAGUUGUGUGUGAACUAAACGUGGAUUGGGGCCCUGUUUAGUUCACAUCAAUCUUCCUCCAAAUUCCCAACUUUUCAUCACAUCACAAUCACAU	133	CUGUUUAGUUCACAUCAAUCUU	22	1.66667	1	0.13001	0.211123
unknown		osa-miR1851	CAGAGUGUCUUCGCCAAAAUGCCAUCCCGAACAGAAAUGCCACUUCCUCUUCUUCCUCCAUCCUGCGCGUGAAGAGCUCGCCUGCGGCCAUGGCUAGCUCCCUCCCUGCCAUCGCCGCCGCACGGGCAGCGGAGCCCGCGGCGCAGUGGCGACUCUUCGGUUGACGGCGGCUGGCUACGCGGUGGCAACGAGGAGGCGGCGGCGGCCAGGAGCUGCUCCACCGGCCCCACGCGCACGCGCGCCGGCGGGAUCCGCGCGUCGUCGCCGGAGUCCUUCCGCGACGACCUCAGCUGCACAGGCGUUGGCGGGGAUGGCAGGGAGGGCAGCGCCCCGAUCGCCGUCGGCAAGGCGGCAUCGGCGCGGCGGUGGAGAUGGCCAUGGCCGCCGGCGAGCUCUUCA…	471	CGUCUGGGAUGGCAUUUUGGC	21	0.666667	0.666667	0.0520041	0.140749
unknown		osa-miR1854-3p	CGUUUUAAAUGGUGAAAUUUGUAGAUUGGAGGGUAACCCUAGAACCCCAUUUUUGCCCAAAUUUGUGAUUUUCAACAUCCAAUUUGGGGAUUUGCUGAUUAUAGUGCU	108	UCCAAUUUGGGGAUUUGCUGAU	22	0	1	0	0.211123
unknown		osa-miR1857-5p	GUUUUUAUCCUGGUUUUUUUGGAGCAUGAGGUUAUCUCUCAGUUUUUCCGUGUCCAAAAUAAAAGGACAAAAACUGUUCUUGAAAACCGAGAGAUAACCUCAUGCUCCAAGAAAACCAGGAUAAAAAAUU	130	UGGUUUUUUUGGAGCAUGAGG	21	3	1	0.234019	0.211123
unknown		osa-miR1860-5p	UCUUGAUUUGAUGGUAGGGUUAGUGUUAUUUGUAAAGAGAAAACCAGCUUCCAGAUCUCGAAUUUGCCUCAAACUUAUCUUCUCUUGUAGAUCUGGAAGCUAGGUUUUCUCUUUACAAAUAACACUAUUUUUUCCCCCAUUAGGUCUG	148	AGAAAACCAGCUUCCAGAUCU	21	1	6.66667	0.0780062	1.40749
unknown		osa-miR1870-5p	UAGUGUCAAAGUAAUGGAGGAUUUGGGAAAUAAACUGCGUUCAUGCUGAAUUAGACCUAGUGGGCAUUUAUACAUCACAACACAUGGUACUGUUGCCCUUUCCUUUUUCUAGCCUUAGUGUUGUGAUCUAUAUAUGCCCUUUAGGGCUAAUUCAGCAUGAACAUAGUUUAUUCUCCAUUCCUCAAAUCAUCCAUUACUUUUGACACUUA	209	UGCUGAAUUAGACCUAGUGGGCAU	24	12.3333	3.66667	0.962076	0.774117
unknown		osa-miR1871	UAACAAUGAAUAUAUCUGUUGUUUCUCUCAAAUCUAACAUGGUAUCGGAUCCAUAGGUGUAGCCAUAUCAAUCUUAAAGCUAUGGCUCUGAUAUCAUGUUGGUUUUGAAGGAAAUGACUGAUAUAUUUCAUUGUA	135	AUGGCUCUGAUAUCAUGUUGGUUU	24	17.6667	42.6667	1.37811	9.00791
unknown		osa-miR1873	UAGAUUAUGAACCUCAACAUGGUAUCAGAGCUGGAAGUCCUAAAGUUGACAUCAUGAUAGCCUGACGAUGGUGGAGACCAUGAUAAGCUGAUACCAUGUAUUUUGCCGACAUUGUGUUUCUCCAAGAUUGUGCUACAUCACAAACUUAGAAAAACUUAGAACUUCUAGCUCUGAUACCAUGUUGAGUUUUAUGGCCU	197	UCAACAUGGUAUCAGAGCUGGAAG	24	38.6667	5	3.01624	1.05561
unknown		osa-miR1874-5p	CCAUAAUCAUCUAUUAGUACAGUGGUGAAGACAUAGGGCUACUACACCAUCCAUAAGGGUUCGAAUCUUCGAUGUGCCUAGAUAGGGUACAGUUGGAUCCCAUAUGGAUGGAGGUGUAACCCGAUGCCUUUUACAAAUAGAUGGUUAUUUU	151	UAGGGCUACUACACCAUCCAUAAG	24	1	1	0.0780062	0.211123
unknown		osa-miR1875	GCUGUCCAUUUUCAUUGCACUUUGCUCCAUUGUGGUAUUGACAUUCUGCAAGAACGAGUCCCAGUAUCAAGUCACUGUUACGGUGUUGUUGGUACCAUUGAUUAACAUAACACUUGACGGCCAUACUUGGUCAUGUUGUAUGUUAUCAGCUUCACAGAGGUACAUGUGGCACUUUAACAGUUAUUUGAUACAGUGACUAGGCUGCAGUUGAGCGAAACCACAAUGGAGUGAAGUGCAACAGAAAUGAACAUU	252	ACAAUGGAGUGAAGUGCAACAGAA	24	0.666667	1	0.0520041	0.211123
unknown		osa-miR1876	GGCACAUAUGUUGGUAUUCUAUUGGAAUGCAAGUGGGCUGGCUUUUGAACCCAUUUAUGGGCUAUUCAAGUGGGUAAACCAUAGGUUGGUGCACUUAAAUGGCCUAUAAGUGGGUUUGUGGGCUGGCCCUCUUGUAUCCUGAUAGUUUAGUAUGAUU	157	AUAAGUGGGUUUGUGGGCUGGCCC	24	279.333	103.667	21.7897	21.8864
unknown		osa-miR1879	UCCAACCCAUCCCACCUCGUCCCCAAACCAAACACAUGCACGCAAAUGGCUUGUUGAGGAAUAAACAUCUUGCUCCCUUGCAUUCUAAACUAUGAUAUUCUUCAAGCAUAUGUGUUUGGUUUAGGGAUGAGGUGGGAUGGGUUAGGUCCA	150	GUGUUUGGUUUAGGGAUGAGGUGG	24	2.33333	2.33333	0.182014	0.49262
unknown		osa-miR2055	AGAAGAUGGAGGCACCAGCCCAAGGAAACACAGACAUUGACACGCAAUUCAAGGAGAAGAUUGCGUCCUACUUUUUCCUUGGGAAGGUGGUUUCUCUUCU	100	UUUCCUUGGGAAGGUGGUUUC	21	4	0.666667	0.312025	0.140749
unknown		osa-miR2090	AUUAUUAACUCUGAUUCUAGAAUUUUUGCGUUAAAGCGAGGACGAGAACGAAAAACACUGUAAGACACUUUAACGCAAAAAUUCCAGAAUCGGAUCCUUAUCC	103	AACUCUGAUUCUAGAAUUUUUG	22	85	11.6667	6.63052	2.4631
unknown		osa-miR2106	UGCGAGAAGGAUGUUCCGAGAAUCUCGUACGCCGGUGAGGUUUCCCGUGAUCUGGCCGAGGUUUUCUGGAUACAUUCAACGCGGAA	86	CCGAGGUUUUCUGGAUACAUU	21	3.66667	8	0.286023	1.68898
unknown		osa-miR2864.2	UCUAUUCAGCUUUUGCUGCCCUUGUUUUGCAUUGUAUAGGUAUAGCAAUAUGCCAUUCUGUAGUGGCAUACCUCUACAGUGCAAAACAAGGACAACAAGAG	101	UUGUUUUGCAUUGUAUAGGUA	21	0.666667	1	0.0520041	0.211123
unknown		osa-miR2865	GAUCUGAAUCCUCAGCAGUCGACUGUACCGUGCCUUUGUCAUUGAUCCACAUGUUAGUGAAAAAGGCACGGUGCAGUGACUGCAGAGGAUCUCAAUCCGGA	101	CUCAGCAGUCGACUGUACCGUG	22	76.6667	0.666667	5.98047	0.140749
unknown		osa-miR2867-5p	CAAUUGACGGCGUGUGCCAUCCCACACAUCCCGAUCAUGGCGUGUGACACAACUGGAUGUGCGUGCCACGACCAGGACGUGUGGGAUGGCACAUGUUGUCA	101	UGUGCCAUCCCACACAUCCCGA	22	0	1	0	0.211123
unknown		osa-miR2876-3p	UUUUUGAGGAAAUUGCUGGCAGCACUGUUUAUAUAGAAAUUUCUGUAAAAUAAUUGCUCCUGAGCUUGUGUUUGUCAUAAAUGUUAGUUGUUACUGUAGAUGUUUCUUUCCUUAAAAGUUUCCCUAAACAUUCUUGCUUGUUUACAGGAAUUCCUAUAUGAACACUGUUGCCAGCAAUUUG	181	AAUUGCUGGCAGCACUGUUUA	21	35	24	2.73022	5.06695
unknown		osa-miR2877	AAUCUUGGUUUAAUGUAUCAUCCGAUGUCCAAAGUGCAGAUGACGCAGCUUGGGUGCUGAUGUGGCAAUCCACGGUGGUGAGAAUUUUGCAUUUAGCCCCCUCAUGCUACAGUAUGCCUUCAAGUCUACUCCCACCACUCCCAAAUCUUUUGGUGCAUGGCUUAAACUAUGAAUUUGCUGGAUGCUGAGAAAUGCAUAUUUGUUGAUUUGGGGUGGUAGGAGUCGAUUUCGGGGCAUACUAUAGUGAAGAGGCGUAAGUGCAAAAUUCUCGUCACUGUGGACAAGCCUGAGUUGCAUCCUCUGCACUUUGGGCCUCGAGUGAUACAUUAAACCAAGAUUAAGGGUGUUUUUUAGAGGGAAA	361	UUGCAUCCUCUGCACUUUGGGCCU	24	23.6667	9	1.84615	1.90011
unknown		osa-miR2878-5p	AUAAUGUUUCUUUAGUUCUUUACAUGUAUAAAAUUCUGAGGAUGUUAUAUAUAUGACAUCCUCAGGAUUUUAUACAUGUAAAGAAUUAAACAUACAUUAUA	101	UACAUGUAUAAAAUUCUGAGGAUG	24	44.3333	8.66667	3.45827	1.82973
unknown		osa-miR2879	UGCCCAGACGCGCUCUGGUCAUUAUUCUAACAUAUCCGGAUCAACUGGAGAGAGAAUUUUUAGAAAGGAUGUUUGUGCACUUGUUCAACCUGUUUAACAAUCACAAUCAGAUCACAAAAGAUUAUACUGACACUAAAUUCAUCUGAUCUAGUACUUUAUUUUUCCGCAUAAUGCCUCUUGUUUUGACUACUUGAUCAUUUUUAGAUGUUUGUCAAUGGAUGGCACGAGGGUAAAAGCGCCAUUUAUAAAAUUUAAUCUCUCCAAUUGAGCCAGAUGUGUUAAAAUAAUGACCAUAGUAUGU	301	GCCAGAUGUGUUAAAAUAAUGACC	24	7	0.666667	0.546043	0.140749
unknown		osa-miR2880	AUGCUACAGGACGGUAUCCCGUUCGGACAGGAUGAUACCUCAGAGGUAUCGUCUGAUACCCAGGUAUGCCAAUACCUAGUAGGUAUUGGCGAUACCUUGAGGUAUCAUCAUGUCCAAACGGGGUAUCAGCCGAUACCUUAGAUGAUCAUCCCGUCUGAACGGGAAACCGUCCCGUAGCAU	180	ACGGUAUCCCGUUCGGACAGGAUG	24	20.6667	1	1.61213	0.211123
unknown		peu-miR2916	UGGGGACUCGAAGACGAUCAUAUACCAUCCUAGUCUCAACCAUAAACGAUGCCGACCAGGGAUUGGCGGAUGUUGCUUCUAGGAGUCCGCCA	92	UGGGGACUCGAAGACGAUCAUAU	23	3.66667	1	0.286023	0.211123
unknown		osa-miR435	UUCCACCUUCCCAAAAACUCCCCAGCAGACCUGGAGCGAAAAUUGCCUUGAAUUAGCUUCAGACCUAUAGUGUCGUUGAUAGUUUAGGGACAUGUUUUAUCCGGUAUUGGAGUUGAGGGAUGAAAAUUGGAC	132	UUAUCCGGUAUUGGAGUUGA	20	6.66667	0.666667	0.520041	0.140749
unknown		gma-miR4995	UAAAACUCAUAGGCAGUGGCUUGGUUAAGGGAAGCCACUGGAGCCGUAGUAAAAGCAAGUCUUCACCGGGCAAUUGUUUAUGGACCCGAA	90	AGGCAGUGGCUUGGUUAAGGG	21	11.3333	15.6667	0.88407	3.30759
unknown		bdi-miR5054	CCUCCGUGGUUGAUGCGUUGUGGAUUGAGAACAGCAUGGUCAAGAAGAUCGUAGAUCUGAUGCACUUCUUCCCCACGGUCGGCGCCAAUGACGAGGA	97	UCCCCACGGUCGGCGCCA	18	6.66667	1	0.520041	0.211123
unknown		osa-miR5072	GCUGAAUAGAUCGAUUCCCCAGCGGAGUCGCCAAAAAUCGUGUUGGCAACUUUUUUGACAAGUCGACAAGCACGAU	76	CGAUUCCCCAGCGGAGUCGCCA	22	13.3333	3.66667	1.04008	0.774117
unknown		osa-miR5076	CAUCUGAUCCCAGCCUUCUAUUGCUUUAUUUUCAGUCAAUUCAUCUACUUGUGUAAGAAGAGUAGAGUUUGAGUAUCUAGCAGGGUUGAGUAUACAUUUGCCAAAUAAUUUUGCUGUUAUUGAACUUAUCUAUAUUUAUACUAUGCCAAUGAAUUCGAAUUUUUGACCUUUUCUCUCCAGCAUGACUCUCUUGACUCGAAAUGGGAGCAGAGCAGGUUUGAAAAAAGAU	229	GAAAUGGGAGCAGAGCAGGUUU	22	1	1.66667	0.0780062	0.351871
unknown		osa-miR5082	GGCGGGCGGGUGAGCGCGGCGGCCAUGGUUGCGGCGGUGGUGGCGCGCGGCGGCGGCGGCGGCUAGGGCUCAGGCGGCUUGGUGCGGGAGAGAGGCGGCGGCGAAGGGGAGAGAUCGCUUCGAGAGAGUGAUUUUAUAGCGAGGGGAUUAGGGUUUAGCUCUAGUGGGCCAUGGGGGAUAGUUAGUGGACCACUAUGGGCCGGGCUAGAAUUAGUUGGGCCUUCGCGAGCCCAACUUGUGGGCUAGUUUUUCGCUUGUAAAAGGCCAUGGGGGGAGGAGGCGGCGAGCUAGGGUUUCGACCCUCACGAACACUACUUGAUCUUAUCCGAGCUUGCCGUCCGGCGGCGCCGCGGCGGCCGGAGUCGCCUCUCCGACAUUCGCGCCGCCACCGACGUCCUC…	541	UGCGAUGAUGGCCGCGCGGGUUCA	24	7.33333	8	0.572045	1.68898
unknown		osa-miR5083	UCCUGGCAGUUCUUCAGAUAAUCAGAUUUGUCCAUGAGGUUUCAACUGUUGCAUUCCAUUGUUGAGUUUUAUUCUGUUUGCGUUUCUGUUUGUUUUUGUCAUGGAUCUGGCUGAUUGGAGGCUGUGAUGACCAAAAAAUACCUACCUAUUUUCUGAGGGAUUCCAGUCCUUCUGAUUGAUAGAAACCAAUGGAUCCUUCUGAGCCUGCCAAGAUCUUCAGAUUCUUAGUUUUGUAUUCGGCUUUUUCGAUUUGUCUUCGUAUAUUGCAUUCUUCUAAAAGCAAGCAAGAUUCGUAACAGUUGAUGGGAUGAUAACCUUUCACAGAAACUGUAUGUGUUGACCCAAAAUUCAGACUACAAUUAUCUGAUCAACUCAGACAU	380	AGACUACAAUUAUCUGAUCA	20	44	11	3.43227	2.32235
unknown		osa-miR5144-5p	UCCAUAUUAUUCUUCUUGUGCUGCUGAAGAGACUCACCGACCUCCGGCGGCGACGUCUUCUUCUUCCCAUUGAAGGUCUCGGUCUUCUCCUUCAGCUCCUGCGGCAUGGGACGACGAGGUGGAGCUCGAGUCCUCGAGGAACUUGUGCCGCAUGGGACGCCCACCAAGAAAGCCCCCCUCGUCGCCCCGCCACCGCCACCGCCGCCGCCGAACAACCAAGAGUCUGAAUCUGAUUCUGAUUCCGAUGACGGCCAAAAGUCCGAUUCCAGUGACGACGAGGCGCUGCCGGUGCCGAACCCAGCGCUUCAGGCCAACAAGAAUGUGCCUCCGUCCGAUGAUGAUGAGGAUGACGACCAAGAGUCCGAUUCCGGUGAUGCCCGAGGUCGGUGAGUCUCCUCA…	423	UUCUUGUGCUGCUGAAGAGAC	21	686.667	27	53.5642	5.70032
unknown		osa-miR5145	CCACCUGUUUGGAUUCUUGAGGGCUAAUUUAAAAUUAAAAUGUGAGAGCUAAACAUUAGUCCAUAGAACCAAACAGGGCCGC	82	ACCUGUUUGGAUUCUUGAGGGCUA	24	2.66667	1	0.208016	0.211123
unknown		osa-miR5149	CAUAUAGGUCCCAAAUCGCAACAACUCCUCCAAAAUCCUACGUGGCGCUGAUGUGGCGUGCCACACGAACGUGACGUGGCAUUUAAAAAUUUUCCUUUUCCUUUUUUUUCUUUUCUUCUUCUCUUUUUUUUUCUUUUAUUCUCUUCUCUUUUCUCUGUGACCUGAGCAACCCGUGUAGCGGUGGCCUAUAGCUGCAGUGAGAGCAAGAAAAGGAGAAGAAAGGAAAAAAAAGAGAAUAAAAAAGGGAAAUGAAAAUUUUUUAAGUGGGUCUCAUUUGUCAUUCAAUAUUAUGCCAUGUCAUGUCUGUGUGUCAUUGCCACAUCAGUGCCAUGUAAGAUCCUGGAGGAGCUGUGACGAUUUGGGACCUACAUGACAC	376	GAGGAGCUGUGACGAUUUGGGA	22	23.6667	0.666667	1.84615	0.140749
unknown		osa-miR5150-5p	GUUUGGGGGAGCUUCUGACAGCUGCAGUUUCUCUUGUUCUAGGAGAAGCUGCAGCUGUCAGAAGCUCCCCCAAACAUGG	79	AGCUUCUGACAGCUGCAGUUUCUC	24	60.6667	12.3333	4.73237	2.60385
unknown		osa-miR5151	GUUUGCUUCACUAAUGAUGUGGGUACGAAUGAACAAAAAUGUGACUAUUUUAAGCUUCACUGUUGAUGACUGAUGGCGACACGAGUAACAUGAAGCCUAAAAUAGUCACAUUUUUGUUCAUUCGUACCUACAUCAUUAGUGAAGCAAAC	149	UAAUGAUGUGGGUACGAAUGAA	22	8	0.666667	0.624049	0.140749
unknown		osa-miR5153	CCACGAUAGUGUAUACGUGUUAGUUGGACUCACGUGCUAGUCACAUAGAAUAAAAUAUAAUUAGAAAAACAUAUUUUCUCCUCUCUACCUUAUAAUUUUUAUCUUUUUUCUGUCUACCUAAGAGGAGAAAAUAUGGUUUUUAAUUUUAAUUUUUAUAUAUGUUUGACAUGUGGAUUCCACUGACACGUAGACGUCACCGUGGCAUU	206	UGGAUUCCACUGACACGUAGACGU	24	343.333	21	26.7821	4.43358
unknown		osa-miR5156	UCGUGAGGCAAAAGCCUGUAAAACUGCAAAAAGGAACAUUAUCUCUCCUCUCUCCCCUAGUGUUACCGGGACUCCCGUGUCUAAGAAAAAUUUGCCGCGUCGACACGCAUCCCCGUGUCGAUGUGUAUCAGACGCGGGACGACGCGCAUCGGACACUGCUAGCGCGAGUCCAAGUCCAAAAGGAGAGUUGCAAUCGCUGCUGCUGUGCUGCAAGGUGAAGUAAUAAAGCUCUAGCAGCAGUCCUGUAGUGUGUAGGGAUAAAGCAUGUGGGAGAGAGAGAGCAGGUGAGGGAGAGAGGAGAGAGAAUGUCCUUUUUGCAGUUUUGCAGGCUUUUGCCUCACAC	343	AGCCUGUAAAACUGCAAAAAGGAA	24	4	0.666667	0.312025	0.140749
unknown		gma-miR5368	ACUGUUUCCUGGGAUUGGCUUUGGGCUUUCCUGCACAGCUUAGGUGGAGGGCAAAGAAGACUUCCUUCUGAGGGGGCCAGAGCCAUCAGAGAGAUACCACUCUGGACGAGCUAGAAUUCUAACCUUGUGCCAGGACCUAUGGGCCGAGGGACAGUCUCAGGUAGACAGU	169	GGACAGUCUCAGGUAGACA	19	137	47	10.6868	9.92278
unknown		osa-miR5484	GGCGGCCGGCUGCGGCGACGGCGGCUUGGAUGGGUCGCCUUCCUCCCUUGCUGCUCGGAUGAACCCUCGCCGCAUGCAUCGCGAUCUUGAUAUUCUUGGCAUGGAAUUAAUAGCGUCUCUUUUUUAUCCCCCUUACGGUUCUUGAUCUCCAGCGCUUCUCUGAAUUCUCUGGUUCUUCUUGCUCGCUCAAUUUACUUGUUUUGUUUUCUCGAUUGAUUGGUUGCCUGAUCAGCUGUGCUGUGGAUGCAUGCGAUGUUGCAAAACCGAGCGCGCUGUUGAUUAAUCUUAUCUC	292	AACCGAGCGCGCUGUUGAUUA	21	0.666667	2.33333	0.0520041	0.49262
unknown		osa-miR5493	CAGAGGCGGGCUCCGUGCCGGCCUGCCCAGCUGCAGAUCUCGGAUGUUUCCCUGAGACAAAAACAGAGAAGGAAGAGGCCCAUGUAAGAUGGGCUUUCAAGUCAGCUCAAGCACCCACUUCUCACUACCGAUGUCCUCUACAAGCACUAUUCCCUCGAUUAGUACCAUACCGCUUGCCGAACGACGCCAAGACCAGCUUAAAUACGCGCUUCCCACCAUCUCCACCAGCCGGGCUCGGUCGCGCGUGCCUGUUACUC	257	AGCCGGGCUCGGUCGCGCGUG	21	2.33333	6.66667	0.182014	1.40749
unknown		osa-miR5503	UUUUGCUAGACCUCCCUCCUAUCAGGAUCUGAAGCCAACCUAUUACUAUUAGCCAUACAGUUUUGCAAACUGAUUCUGAUUCUUCUAAGGAUCUGAUUCACGGAGAAUCCUUUGGAUUUCCUUUUUUGAUCAAUGAUAACCUCUGCAUUGUUGUCAUAGCGUAUUAUUAUACCAUCUUCGCAUUUGAACUCUUUACAUGUAUGUACAAUUACACCUCAAAUUACUUCGGAUCUUUCUAGAGGCAUUUGGGGCACUG	256	UUCGGAUCUUUCUAGAGGCAUU	22	3.33333	1	0.260021	0.211123
unknown		osa-miR5504	AUUGCUGAAUUUUGUUCGUUGGAGCUUGUUCUGUUAUUUUAUUUGCACUGCCGUAGGAAAUACACAGUGACGGGAGGACUGCAAGGUUCUUCAGCUUU	98	AGUGACGGGAGGACUGCAAGG	21	51.6667	12.3333	4.03032	2.60385
unknown		osa-miR5508	GCUAUUGAACUAGAUGGCUGAUCUGGUGUGGCUUGGCUUUGGGUAAGAAGGAUUGGCCUCUGUCUAGUGCCUCACUUUCCUUCUGCGGUUCUGUCUACUGUCCUGGUUUGGAAGAAGUCAAACCAAGCCAGAUCAGCCAUCUAGUUGAGUCUC	153	UAGAUGGCUGAUCUGGUGUGG	21	1.66667	1	0.13001	0.211123
unknown		osa-miR5513	GUCAUUAUUCUUCAGUCCGUUGUCCUUUGUGAUAACAUAUCUGUACUUAUACGUUUGUUCAUUUAGGAUAGACAAGGCUCAAAGCCACGCUAGCUGACAUUAGCCGGAUAUGUUAUAACAAAGGACAACAGACUGAAGAAUAAUGA	146	UAACAAAGGACAACAGACUGA	21	88.6667	7	6.91655	1.47786
unknown		osa-miR5523	UACUAGAAAACAAGUAAGUGUAAUUCCCCCUAAACAUUAAAAUAUGUUGACAUGAGGAGGAACAUAUUUACUAGUUAUAUUGUC	84	UGAGGAGGAACAUAUUUACUAG	22	0	1.66667	0	0.351871
unknown		osa-miR5532	CCUCUUUUGGAUUCUUAAGACCACCCUUGUAGUAGGAUACCGUCUGCUUUGGGUUCUUUAUUAUAUUAUCUCCUUCGAGGGAUUUUUAGGAUCGUUUAGGCUAUAUUUAGUCUAUUUUGGCUAUGGAAUAUAUGACAAAGGUGGAGUCUUGGAG	154	AUGGAAUAUAUGACAAAGGUGG	22	1	1	0.0780062	0.211123
unknown		osa-miR5536	UGAGGAUCCUCUAACAUAAUAUCAUUAUCAUUACAGUUACUGGUAUGUAGAUCUCACCCUCCUAUUGCCCCACAUAUCAUUGUCUAUAUUUUUUUUAGGAAUGUCAGUACCUAUAAUGGUAGUGACAUUAUGGUAGAGGAUGUGAA	146	AAUGGUAGUGACAUUAUGGUAG	22	4	1	0.312025	0.211123
unknown		osa-miR5538	AUGAGGAACUACUGAACUCAAUCACUUGCUGCCGUUACUCAACAGUUUUCUGUUGAGGUCUAUCCCGUAGAGGUAGUCAAAUUAGAACGGGAGGAGAGGAGGUGAGUAGGGGUAGUUCAAUGG	123	ACUGAACUCAAUCACUUGCUGC	22	1.33333	3.33333	0.104008	0.703743
unknown		osa-miR5540	UUUUGCGAUAAUAUAACGUCGAUCUCGCACGAUCUCGCACAACCGUUGCGCGAAAAUGACGUGGAUGUGACAUUGCAGACGGUAUUGCGCAUUGAAAGUACGAGACCGCACCGUGCACGAUAAUUAAUCACUAAUUAUUAUUAGCUAAUAGUUAAUUAUGUACUUGAUCACUAAUUAAAUGGAGCCGGUUAAUACUGUCGCAGACUGUUUCAGCAAGACCUCGCUCUUUCAUUUCGUAAGACCGCGCGGUCUCGCACAUAGCCCACGCGAUACCGCCUGCGACGUCACGCAUCCGUUAUUUUCGCGCAAUGAUUGUGCGAGAUCGACGGUAUAUUUUCGCAAA	343	UUGUGCGAGAUCGACGGUAUA	21	7.66667	2.33333	0.598047	0.49262
unknown		sbi-miR5567	UUAUCUACAUUUAAUGAUUCAUGUAUGUGUCCAAAGAUUCGAUGAGAUGGAUAAAAAAAUUUUGAUGGAGAACUAAACAGGGCCUAAGGCCUUGUAUAGUUUAGGUCUUGUUUAGUUCCAAAAAUUUUGCAAAAUUUUUCAGAUUCCUCGUCACAUCGAAUCUUUAGACGUAUGCAUGGAGUAUUAAAUAUAGAUGAAAAUAAAAAUUAAUUGC	214	UUAAUGAUUCAUGUAUGUGUCCAA	24	0	1	0	0.211123
unknown		osa-miR5788	AAAAAAACGAUUCUAGAACUGGAUGUGACAUACUCUAGUACAAUGAAUCUGGAUAGAGGUAUAUCCAGAUUCGUAGUACUAGGAUAUGUCACAUCCAGUACUAGAUUGAUUUUUUU	116	UGGAUGUGACAUACUCUAGUA	21	5	2	0.390031	0.422246
unknown		osa-miR5794	CAUCGAUAUGGCUGCAAGACUGUUUGCGAUUCCCCAUGAAAUCCAAAUAUGGAAAUCAAAAGGCUUGAAGUAGAUACUGUUGGCAUACACACAACCAUAGAGUUCAUCUUCAGAACCAAAUCCACGUUCUUGAAAAUAUGAGGAGGGUGCUGCUGGAAGAACAACAAUCGCUCAUCGUGAUGGCUGCCCACCAUGGUGACCGUAGAAACUAGCAUAGAAAAAAGUAGAUAUCUCAAGUGACUUUGUUCAUUUACGUUGGGAUAGACAAGUAACUACCUUUUCUAUUUUAGUUUCUAUGGUCACUUUGGUGGCAGCCAUGAUAGACAGAAACAAAGGCUCACCGAUGAAACCCAGGACUUGCUCUACUUCAAGCUUAUUGUUUUCUAUAUUCUGGAUUUC…	436	UGAGGAAUCACUAGUAGUCGU	21	265.333	89.6667	20.6976	18.9307
unknown		osa-miR5795	UGGUAUACUGAUGUCGAGGUCGAGUUCCCGGCUGCUCCGGCCCUAUUGAGUAUGGAUGCUAUGGUUUCGUCGACGAGGCGAACGUAGGUAGGAGAUAGAGGUAUAUCAAACCAUAAGAGAAUGUGUGUAGAUGCAAUUUUGUGUUUAAAAAGUACUUUCUCCCCGUACAACAGUGACAUAGGACAUGUCGCAGCAAGGCGAACCGAUGUCGACGACCAC	219	AUGUCGAGGUCGAGUUCCCGGC	22	1.33333	1.33333	0.104008	0.281497
unknown		osa-miR5801	UCACGAUACCAAAUCGUUUUCGAUCGUUGGAUUAUCCUGCCGAGCUAGAUCAACGAUCGAAAACGUUUUGGUACUGUGA	79	ACCAAAUCGUUUUCGAUCGUUGGA	24	0	1.66667	0	0.351871
unknown		osa-miR5802	AGGGAUAUGGACUGUACUUUGUAAAGCGGACUCUUUCCCCUAUAUAAGGAGGGUUCGUGUGCCU	64	AUGGACUGUACUUUGUAAAGCGGA	24	2.66667	1.33333	0.208016	0.281497
unknown		osa-miR5805	CGACAUCAGCACGAGUGAUGGCGGCGUAUACCUGCGGGAAGGCGGCGGCGGCAUGAAGGUACAGGGGCAAGCAGCUGCGCGGCGCAGCCUGCUGGAGCACCUCCAAGACGUUGCGGCACUUGUUCUGCUCAAUACACAAGCAAAAUAAUGAGGAUAGCUAGCGUUUGGGGAUGGGCCAGGCGGCCAACAUGACGAGGUAAUGAUGGAGCUGCUUGUGCGCCGGCAGAAGUAGUGGGACUGCAUGGAUAUGGCCACACAGACACCCAGUUGGCCUGCAGGCUCUGGCAUCGAAGUUCUUCUCGCGCCCCGGGAGCACUGCGCUGCAGCUGCUUGCCCCAUCCGCCUCCACCACGCCGUCGGAUGUCGCCUCUGCAGGUGCACGCCGUCGCCACCCGUGUU…	407	ACGAGUGAUGGCGGCGUAUACCUG	24	3	0.666667	0.234019	0.140749
unknown		osa-miR5808	UACUAAAUCGUUUCUGAUCGUUGGAUUUAGCUGGAUAAGAUAUGUAUUAUUGGAUCCAGCGAUUGGAAACAAUUUGGUA	79	ACUAAAUCGUUUCUGAUCGUUGGA	24	0.666667	1.33333	0.0520041	0.281497
unknown		osa-miR5814	GGCUACUGGUAAUCAAGUUAGGAACCAUGCAAGUUGUUUAUGAGUUGUGCCCUCUGUGCCUAGCGCCAUAGAUGACUUGCAAGAUUUCUAACUUGAGUGCCAGUGUCC	108	AAUCAAGUUAGGAACCAUGCAAGU	24	5.66667	7	0.442035	1.47786
unknown		osa-miR5815	AAUGUAUUAAAUGUUAUGGACACUAGAUGACAUAGGGUUGAUGAUGGUCUAAUAUGUUGUCUUAUGAUAGAAAAUUAAUGUGUCAUUUGGUGUCAAAACAAAAGUUUCAAUU	112	AAUGUUAUGGACACUAGAUGACAU	24	1.33333	1	0.104008	0.211123
unknown		osa-miR5827	UAUUUUCACCUUUGUUGCAAUUUGGACUACCCUAAACCACUUCUUCAGCACAUCAAUUCCAGCCCACCGGUGAACUCCUCCACCUCUUUGCAGAUUCAUAUCUUUGCUGGAGGAGAGGCCAGACAUGGCUAGGGAAGAGAGUUGAGGUGGUCCAAAGUGCAACAAAGUAAAAAAUA	176	UUUGUUGCAAUUUGGACUACC	21	3.66667	4.33333	0.286023	0.914866
unknown		hbr-miR6173	CGCUGUGCGUAUCGACCCGUGCAGUAUCCAUCGUUUAAAGCUAGGGGAGCGGAAUGGGAUUAGAUACCCCAGUAGUCCUAAGCCGUAAACGAUGGAUACUGCACGGGUCGAUACGGCACAGCGCUGUAGCUAACGCGUUA	140	AGCCGUAAACGAUGGAUACU	20	0.666667	6.33333	0.0520041	1.33711
unknown		hvu-miR6188	GUUGGUGAGUUGGCUGGGUUGGCUGUCGGUUCCUCCGUUUGCAUUACCUCCAUCUUCGCAGGGGCGGUGUCAGGUGGAUCGAUGAACCCGGCGAGGACGCUGGG	104	GGUGGAUCGAUGAACCCGGCGA	22	1	0.666667	0.0780062	0.140749
unknown		sbi-miR6225-3p	UAAUCAUGUACUAACUAGACUCAAAAGAUUCAUCUCCCGAUUUAUAGAUAAAUUGUGCAAUUAGUUUUUGUUUUUGUCUAUAUUUAAUGCUUCACGCAUGUGCUGUAAAAUUCGAUAUGAAGGGAAAUCUUGAAAAGUUUUUGGUACUUUUUGAAAACUACCCAAAACUUUUCAAGAUUUCCCAUCAUAAUGAAUCUUACGGCACAUGCAUUAAACACUAAAUAUAGAUGAAAAUAAAAACUAAUUAUAUAAUUUGUCUGUAAUUUGCGAAACGAAUCUUUUAAGUCUAAUUAAAUUAUUAUUA	304	GAAACGAAUCUUUUAAGUCUAAUU	24	1.33333	1	0.104008	0.211123
unknown		osa-miR6247	GGUCUACGGUUUGUGCCAUUAGGUCAAUCAGCCAGCUCUGGCUAGUUUAUCUGGUAUGCAAAGAGCCAGAGCUGGCUGAUUGACCUAAUGGCACAUUAUAGAC	103	UGGCUGAUUGACCUAAUGGCA	21	0	0.666667	0	0.140749
unknown		osa-miR6249a	CCAUCCCGCGCGUGAAGAGCUCGCCGGCGGCCAUGGCCAUCUCCACCGCCGCGCCGAUGCUGCCUUGCCGACGGCGAUUGGG	82	CGUGAAGAGCUCGCCGGCGGC	21	38.6667	1.66667	3.01624	0.351871
unknown		osa-miR6250	UGUUUUUUUUCUUUUUGGUUGAAUCGUCCUCUCUUGUUCUUGUUAAGGUGGGGGCACCAAUAUAUCACCAUGGUGCCAGCCAUCUCUGCGAGAAGGGGAUAGAUCGACGCGUCAAGAAAUCGUUUC	126	GGGGAUAGAUCGACGCGUCAAG	22	11.6667	1	0.910072	0.211123
unknown		osa-miR6252	GACGAGGAUGUGAUCCCUCCUAACAUAACAAAUCUAGAUAACCAUUUAUCUAAAUUCGUUGUAUUAAGAGAGGGUUAACCCUUGUA	86	AUUCGUUGUAUUAAGAGAGGGUU	23	1.66667	1	0.13001	0.211123
unknown		osa-miR6256	GUCUACCGGAACUACACCUACGACGAGUACUACAAGAAGUUCUGGAGCAGAAACCUCGACCAAGAACACUGCUUGGAGCUCUUCAGAACAACACCUACAGACACAUCUUGAAUUCUUGAUCUAGUCGAGAACUGGUUUGUAGUACUCGGUUGUAGGUGUAGGUGGUGUUU	170	GUAGUACUCGGUUGUAGGUGUA	22	1	1	0.0780062	0.211123
unknown		gma-miR6300	AGGUAAAAAUACUUACCACUAUAUUACAACAACUUGUUUGUGAAAUUCAAUGGUAAUUUUAAAUAAUAAAUGUUUUAAUAUUACCGAUAGCAUUUGAUUAUAUUUUUGUUUUAAAGUUACAUUUGAUUAUAUCGCUAUCGGCUAUAAUGUAAGUCAUAUUCAUCCAAUAUCAUGCAACUUUUUUGUAUAGAUAUAUUAAUAUUACUCGAUAAUCAUCAAGUCGUUGUAGUAUAGUGGUAAGUAUUCCCGCC	251	GUCGUUGUAGUAUAGUGG	18	24	134.667	1.87215	28.4312
unknown		ptc-miR6478	ACCGACCUUAGCUCAGUUGGUGGAGCGGAGGGCUGUAGGUCGCUGGUUGGAUUCCGGCAAGGUCGGAUUUCAAUUUUGUAAUUUCUUUUCUCACCGACCUUAGUUCAGAAGUUGCAUUGUUUUGUCUGUUGAGGUGGU	138	CCGACCUUAGCUCAGUUGGUG	21	420	448	32.7626	94.5831
unknown		osa-miR7692-3p	CGUCCAAACAAGUCCUCCAAAUUAAUUAUUUGGGUUAAUAUAGUUCUUGGAUCCAAAAAAGUGCCACGUGAGCAUGCCAAGUCAUCCUCACAUGCAGCGGUAUGAAUGAAAUGACCAUUCUACCCUUAUAUACCACCUAGAAAAGAAAGAAAAAAAAGAAGAUAAAUGUUUUCACACGUGUAUGUUCGUUUUAGAAUUGUCACUUACGAUUGUUGCUGGCCUGUUAUUUUUUUCUGUUUGUGUUUUUUCUUUCUUUUUUAUAUGGUAUAUAAAGGUAGAAUGGUCAUUUCAUUCAUACCGCUACAUGCGAGGAUGACUUGGCAUGCUUACGUGGCACUUUUUGUGGGUCUAAGGACUAUAUUAACCCAAAUGAUUAAUUUGGAUGACUUGUUUGGUCG	398	UGACUUGGCAUGCUUACGUGGCAC	24	2.33333	1	0.182014	0.211123
unknown		osa-miR7693-5p	GGGCGAUGAGGAAUCUUCUGGAAGGUGUGGUGCCACUCCGGCAGUCGCAGCCUCCUCAACAUGGGAAUGGCGACAGUUGGGUUGAGGAGGCUAGAGGUUUCCGCUCUUCAUCGAUGGCUGUCUGUCCUUGCCUCCUCGGCCCUCGCUGCCGAUGAAGAACAAGAAGUUAUCCGGCGGCGAGGGCCGAGGAGGUGAGGACGGACGUCCAUCGAUGAAGAGCGAAAACCUCCAGCCUCCUCAACUCAAUUGCCGACAUUCCCAUGUUGAGGAGGCUGCCACUGCCGGAGUGGCACCGCACCUUCCAAAAGAUUCCUCAUCGCC	321	GUUUCCGCUCUUCAUCGAUGGCUG	24	15.3333	2	1.19609	0.422246
unknown		osa-miR7694-3p	UUACUCCCUUUGUCCCAAAAUAUAGCAACCUAGUACUGGAUUAGUCACCACCUAGUAUUAUGAAUCUGGACAGAGAGGGGUUGGACAGAGGGCUCUGUCCAUAUUCGUAGUGCUAGGUGGUGUCUAAUCCAAUACUAGGCUGCUAUAUUUUUGGAUGGAGGGAGUAG	167	AACCUAGUACUGGAUUAGUCACCA	24	31.3333	3	2.44419	0.633369
unknown		osa-miR7695-5p	GAGUAAAAUGCACUAGCGGUCCUUAAACUUAUCGGGAGGUUUCACUUAAGUCCACGAACUUGCAAAGCGCACAUCGAGGUCUCUAAACUUGGUUUAUUGUAUCAUCCCGGUCCAAAGCCACGUUUGAUUGUGGUCUUGCCUAUGUGGCACGCCACGUGAAUGAUGACAUGGAAUUUUUUUUAUUUUUUUCUCCCUUCUUCCUUCUUUUUUCACCACUGCGACAACCCCUCCCCUCGUUCCGCCUCUCACCACCGAGAAAAAAGAAGGAAGAAAGAGAAAAAAAGAAGGAAGAAGGGAGAAAAAAAUAAAAAAAAUUCCAUGUCAUUAUCCACGUGAUGUGCCACGUAGGCAAGACCACAGUCAAAUGCGGCUUUGAACCGGAAUGAUAUAAUAAACCAA…	487	UGCCUAUGUGGCACGCCACGUGAA	24	2.66667	3.66667	0.208016	0.774117
unknown		ath-miR8175	CUUAAGGCAAUUUGACCUAUAUCAAAUUUGGCACCGUUGCCGGGGAUCGACCCGGGUCACCCGCGUGACAGGCGGGAAUACUUACCACUUAGUACAACGACCCAAUAUAGUGGUAAGUAUUCUCGCAUGUCACUCGGGUUCGAUCCCCGGCAACGGCGCCAAAUUUGAUAUAGCUCAAAUCGCCUUAAG	189	GAUCCCCGGCAACGGCGCCA	20	27	3.33333	2.10617	0.703743
unknown		ppt-miR894	CAUAAUUCAAAUAAUCCAAAAAAAAUAAACCAAAUACCUUCCACCUCAAGCGUUUCACGUCGGGUUCACCAAAUAUGUUGUAUUAUGUGAAGUUUUGAUUGAGAAUGCACCGAGCACUUGGCUAUGGAAGGUAAAAGAAAAUUGCAACAAAAAGUCCUAACAAUCCAAUAGGAUUAUAGAAAAUUUAUAAUUAAACGUUAACAAUCAUAAUCAAACAAUA	220	CGUUUCACGUCGGGUUCACC	20	292	33.6667	22.7778	7.1078
unknown		tae-miR9774	AAGACAGAAAUACCCAAUAUCUUGCUAGAACAAGAUAUUGGGUAUUUCUGUCUU	54	CAAGAUAUUGGGUAUUUCUGUC	22	1	1	0.0780062	0.211123
unknown		ath-miR165a-3p	GUUGAGGGGAAUGUUGUCUGGAUCGAGGAUAUUAUAGAUAUAUACAUGUGUAUGUUAAUGAUUCAAGUGAUCAUAGAGAGUAUCCUCGGACCAGGCUUCAUCCCCCCCAAC	111	UCGGACCAGGCUUCAUCCCCC	21	21.3333	6.33333	1.66413	1.33711
unknown		osa-miR1425-3p	CUGUUGACUGCAUUAGGAUUCAAUCCUUGCUGCUAAAUGUAUUGCUUAUAUUCAGCAAUAUAAUGUUCAGCAGCAAGAACUGGAUCUUAAUAUAGUCGAUAG	102	UAGGAUUCAAUCCUUGCUGCU	21	0.666667	4	0.0520041	0.844492
unknown		osa-miR1423-3p	GCACAACACUAGUAUUUGGGAGGCAACUACACGUUGGGCGCUCGAUCCAGGGGUGGGAAAAUCGGGCGCCCACGUUUUCCCCACCCCCGGAUCGAGCGCCCAAGCGGUAGUUGUCUCCCAAAUACUUGUGCUGUGC	136	AGGCAACUACACGUUGGGCGCUCG	24	18.3333	1.66667	1.43011	0.351871
unknown		osa-miR1320-3p	UUAGGCCUACUUUGGAACGGAGGAAUUUUAUAGGAUUUUUGCGGGAAUUUUAACAGAUUCCUGUAAAAUUCAUUCGUUCCAAUGUAGCCCUAUUAG	96	UGGAACGGAGGAAUUUUAUAG	21	2.33333	0.666667	0.182014	0.140749
unknown		osa-miR1874-3p	CCAUAAUCAUCUAUUAGUACAGUGGUGAAGACAUAGGGCUACUACACCAUCCAUAAGGGUUCGAAUCUUCGAUGUGCCUAGAUAGGGUACAGUUGGAUCCCAUAUGGAUGGAGGUGUAACCCGAUGCCUUUUACAAAUAGAUGGUUAUUUU	151	UAGGGCUACUACACCAUCCAUAAG	24	5.66667	2.33333	0.442035	0.49262
unknown		osa-miR1870-3p	UAGUGUCAAAGUAAUGGAGGAUUUGGGAAAUAAACUGCGUUCAUGCUGAAUUAGACCUAGUGGGCAUUUAUACAUCACAACACAUGGUACUGUUGCCCUUUCCUUUUUCUAGCCUUAGUGUUGUGAUCUAUAUAUGCCCUUUAGGGCUAAUUCAGCAUGAACAUAGUUUAUUCUCCAUUCCUCAAAUCAUCCAUUACUUUUGACACUUA	209	UGCUGAAUUAGACCUAGUGGGCAU	24	3.66667	1	0.286023	0.211123
unknown		osa-miR1860-3p	UCUUGAUUUGAUGGUAGGGUUAGUGUUAUUUGUAAAGAGAAAACCAGCUUCCAGAUCUCGAAUUUGCCUCAAACUUAUCUUCUCUUGUAGAUCUGGAAGCUAGGUUUUCUCUUUACAAAUAACACUAUUUUUUCCCCCAUUAGGUCUG	148	AGAAAACCAGCUUCCAGAUCU	21	29.3333	2.66667	2.28818	0.562994
unknown		osa-miR1857-3p	GUUUUUAUCCUGGUUUUUUUGGAGCAUGAGGUUAUCUCUCAGUUUUUCCGUGUCCAAAAUAAAAGGACAAAAACUGUUCUUGAAAACCGAGAGAUAACCUCAUGCUCCAAGAAAACCAGGAUAAAAAAUU	130	UGGUUUUUUUGGAGCAUGAGG	21	27	2.33333	2.10617	0.49262
unknown		osa-miR1850.2	AUGUGAUGGAGAUGCGAUGGAAAGUUGGGAGAUUGGGGGAAGUUGUGUGUGAACUAAACGUGGAUUGGGGCCCUGUUUAGUUCACAUCAAUCUUCCUCCAAAUUCCCAACUUUUCAUCACAUCACAAUCACAU	133	CUGUUUAGUUCACAUCAAUCUU	22	0.666667	0.666667	0.0520041	0.140749
unknown		osa-miR1850.1	AUGUGAUGGAGAUGCGAUGGAAAGUUGGGAGAUUGGGGGAAGUUGUGUGUGAACUAAACGUGGAUUGGGGCCCUGUUUAGUUCACAUCAAUCUUCCUCCAAAUUCCCAACUUUUCAUCACAUCACAAUCACAU	133	CUGUUUAGUUCACAUCAAUCUU	22	16.6667	3.66667	1.3001	0.774117
unknown		osa-miR7693-3p	GGGCGAUGAGGAAUCUUCUGGAAGGUGUGGUGCCACUCCGGCAGUCGCAGCCUCCUCAACAUGGGAAUGGCGACAGUUGGGUUGAGGAGGCUAGAGGUUUCCGCUCUUCAUCGAUGGCUGUCUGUCCUUGCCUCCUCGGCCCUCGCUGCCGAUGAAGAACAAGAAGUUAUCCGGCGGCGAGGGCCGAGGAGGUGAGGACGGACGUCCAUCGAUGAAGAGCGAAAACCUCCAGCCUCCUCAACUCAAUUGCCGACAUUCCCAUGUUGAGGAGGCUGCCACUGCCGGAGUGGCACCGCACCUUCCAAAAGAUUCCUCAUCGCC	321	GUUUCCGCUCUUCAUCGAUGGCUG	24	7.66667	0.666667	0.598047	0.140749
unknown		osa-miR5150-3p	GUUUGGGGGAGCUUCUGACAGCUGCAGUUUCUCUUGUUCUAGGAGAAGCUGCAGCUGUCAGAAGCUCCCCCAAACAUGG	79	AGCUUCUGACAGCUGCAGUUUCUC	24	176.333	3	13.7551	0.633369
unknown		osa-miR2867-3p	CAAUUGACGGCGUGUGCCAUCCCACACAUCCCGAUCAUGGCGUGUGACACAACUGGAUGUGCGUGCCACGACCAGGACGUGUGGGAUGGCACAUGUUGUCA	101	UGUGCCAUCCCACACAUCCCGA	22	6.33333	3.33333	0.494039	0.703743
unknown		ath-miR157a-5p	GUGUUGACAGAAGAUAGAGAGCACAGAUGAUGAGAUACAAUUCGGAGCAUGUUCUUUGCAUCUUACUCCUUUGUGCUCUCUAGCCUUCUGUCAUCACC	98	UUGACAGAAGAUAGAGAGCAC	21	1.66667	0	0.13001	0
unknown		ath-miR157d	GUGGAGGGUGAUAGUGUGGUUGCUGACAGAAGAUAGAGAGCACUAAGGAUGCUAUGCAAAACAGACACAGAUAUGUGUUUCUAAUUGUAUUUCAUACUUUAACCUCAAAGUUGAUAUAAAAAAAGAAAGAAAGAUAGAAGAGCUAGAAGACUAUCUGCAUCUCUAUUCCUAUGUGCUCUCUAUGCUUCUGUCAUCACCUUUCUUUCUCUAUUUCUCUCUAC	221	UGACAGAAGAUAGAGAGCAC	20	0.666667	0	0.0520041	0
unknown		ghr-miR479	GGAGGAGUAGACACGACGUGAUAUUGGUUCGGCUCAUCUUAUUGUGAUUAAAAAUUUCAAGGCGAGCCGAAUCAAUAUCACUCAUGUAUGCUUUUUU	97	CGUGAUAUUGGUUCGGCUCAUC	22	1	0	0.0780062	0
unknown		osa-miR1430	AUGAGGAGAUUGCCUCUGUUAGCCAAGAAUGGCUUGCCUAUCUCCACUAUUUGGUUCAUCACUGGAACACACUUGGGGUUCUCAGAUGGUGGAUGAAAUAUGGAAGAUGGUGAGCCUUCCUGGCUAAGAGAGUGAUUCUCAU	142	UGGUGAGCCUUCCUGGCUAAG	21	1	0	0.0780062	0
unknown		osa-miR1431	GGGAUUCAGAAAGGAAAGACUUAGGGUUGCAAGCGGGUCAACCCGUGAACCCGCUUAUAGGCAAAAUUAGUAGGUAACCCGUAUAAAUGAGUUUAUGGAUCGACCCACUUGCAUCUCUAAGUGCGGCAAAUCGGACCACGACGUGAAAACACACGGGUUAUCACUUAUUUUACAUAUAAGUAGGUUUGCGAGUUGGCCCGCUUGCAUCCCUAGAUGCCGUCUUAGCUCUUAACAAGCAUG	240	UUUGCGAGUUGGCCCGCUUGC	21	1	0	0.0780062	0
unknown		osa-miR1853-5p	CGCAACUUCGAGCAUUCAAACAUUCCCAAUUACCAUCGCCUCCCUAAACAGCAAUGGUAAUUGGGGAUGUUCGGUUGCUCGAGGUUGCG	89	AGCAUUCAAACAUUCCCAAUUACC	24	1	0	0.0780062	0
unknown		osa-miR1859	GGGAGUUGUAGGAAUGGAUGCGUAGAGAAAGAAAUGAAAUCUGAACCAGAUUUGUGAUUUGAUUCUUUCCUAUGACGUCCAUUCCAAUGAUUUCCAG	97	UUUCCUAUGACGUCCAUUCCAA	22	2.66667	0	0.208016	0
unknown		osa-miR1864	ACUACACAUUGACCAUCGCGUUACUACGCCAUUCUUGAGAGACGAGAAUUGAAAAGAGGUGGGCGUGGGGGGAGGUAGCAGGCGGGUUUGACCGGUGGGAGGGGGCUUUGACCGUUCUUUGACCGAAGUGGGAGGUGGGUUUUGGGCCCUAGGGAGGGGGAGGUGGGUUGGCCCAUGAGAGACCUCCCCCCACACCCACCCCUUUUUGGUUUGUGUCGCAGGAACAUUGUAGUAACGUGAUGGUCAAUGUGUAGUA	256	UUGUAGUAACGUGAUGGUCAAUGU	24	1.33333	0	0.104008	0
unknown		osa-miR1865-5p	CUCGAACUACUGCUAGUGAUGGUGAUUCUUCGACACAGUAUUCGGCGAGUUUUGGGCUUCAUCAUGCGGUGCUCGACAUGGUGACGAAGCCUGAACUUGCCAAAGACUGUCGAAGAAUCGCAGUCACUAGUUGUAAUUUGACUC	144	UGCUAGUGAUGGUGAUUCUUCGAC	24	1	0	0.0780062	0
unknown		osa-miR1866-3p	CUUUUGCACGGAGGGAUUUUGCGGGAAUUUCACGGGAAUUGAGUUGAUUCCUGAAAUUCCUGUAAAAUUCUUGUGUUCCAAAGGA	85	UGAAAUUCCUGUAAAAUUCUUG	22	1	0	0.0780062	0
unknown		osa-miR1868	GGAAAGGCUUUGUAAAACACACUAUUUGACAGUUUGGAAAGCGUGCUCACGGAAAACGAGGGAGCAGCCAAGGCAUUGUUCUUACCGGUUUAUGAAUUGGCUACUUCCUCGUUUUCCGUAAACACGCUUCCCGAGCUUCUAAACGGUGUGUUUCUUGCAAAAACUUUAU	169	UCACGGAAAACGAGGGAGCAGCCA	24	2	0	0.156012	0
unknown		osa-miR1872	UAAUAUCUCAAUGCUUGUGGAGACUUAUGGUUGAACUGUUGAACUGUAAGUCUGUGACGGGUAAACGAGCAUGUACCC	78	GAACUGUAAGUCUGUGACGGGUAA	24	19	0	1.48212	0
unknown		osa-miR1881	AACCAAGUUAAAAUGCUCAUAGGUAUGAACAAGCAUCAAUGUUAUUGUAGCGUGGUGGUGUGACCUCUGUGCACGUAAGCUUGAGGCAGCAAGUUCGACUCCUUCAAAAGGAAGAUUUGUACCGCUGGGGAAGUGCCAGAAGAAAAGAACAAGGAAGACUUGCUAGCAGGACAAAAGGACGGUAAACUUGGAAAAAAAAAGGUCCAGAAGAAAAGAACAAAGAAGAACUGCUUGAAGGAGUCGAACUUGCUACCUCAAGCUUGCGUGCACAUAGGUCACACCACUACGCUACAAUAACGUUGAUGCUUGUUCAGACCUGUGAGCAUUUUAACUUGGUU	338	AAUGUUAUUGUAGCGUGGUGGUGU	24	3	0	0.234019	0
unknown		osa-miR2103	CGGCGCCUUUUUCCCUCUCCGUGCGCGCUCGCCGGCCGGCGAGGAUGGAUGCCGGGAGGGAGAGACAAGAGGC	73	UUUCCCUCUCCGUGCGCGCUCG	22	1	0	0.0780062	0
unknown		osa-miR2120	AACAACCGGGACUAAAGAUAUCUUGAUAUCUUUAACCGGGAGUAAAGAAAAGAUCUUUAGUCCCGGUUGUUCU	73	AAAGAUCUUUAGUCCCGGUUGUUC	24	4.33333	0	0.338027	0
unknown		osa-miR2864.1	UCUAUUCAGCUUUUGCUGCCCUUGUUUUGCAUUGUAUAGGUAUAGCAAUAUGCCAUUCUGUAGUGGCAUACCUCUACAGUGCAAAACAAGGACAACAAGAG	101	UUGUUUUGCAUUGUAUAGGUA	21	4.66667	0	0.364029	0
unknown		osa-miR2866	ACCCUUUUUCUCUAGUUUGUGUUCAGCAUCUAUGUCAACUAUGACGCUGAACACAAACUGACACAGAUGCUGAGCACAAACUAGAGAAAAAGGGUCAUAUU	101	UCUAGUUUGUGUUCAGCAUC	20	1	0	0.0780062	0
unknown		osa-miR2876-5p	UUUUUGAGGAAAUUGCUGGCAGCACUGUUUAUAUAGAAAUUUCUGUAAAAUAAUUGCUCCUGAGCUUGUGUUUGUCAUAAAUGUUAGUUGUUACUGUAGAUGUUUCUUUCCUUAAAAGUUUCCCUAAACAUUCUUGCUUGUUUACAGGAAUUCCUAUAUGAACACUGUUGCCAGCAAUUUG	181	AAUUGCUGGCAGCACUGUUUA	21	1	0	0.0780062	0
unknown		osa-miR5144-3p	UCCAUAUUAUUCUUCUUGUGCUGCUGAAGAGACUCACCGACCUCCGGCGGCGACGUCUUCUUCUUCCCAUUGAAGGUCUCGGUCUUCUCCUUCAGCUCCUGCGGCAUGGGACGACGAGGUGGAGCUCGAGUCCUCGAGGAACUUGUGCCGCAUGGGACGCCCACCAAGAAAGCCCCCCUCGUCGCCCCGCCACCGCCACCGCCGCCGCCGAACAACCAAGAGUCUGAAUCUGAUUCUGAUUCCGAUGACGGCCAAAAGUCCGAUUCCAGUGACGACGAGGCGCUGCCGGUGCCGAACCCAGCGCUUCAGGCCAACAAGAAUGUGCCUCCGUCCGAUGAUGAUGAGGAUGACGACCAAGAGUCCGAUUCCGGUGAUGCCCGAGGUCGGUGAGUCUCCUCA…	423	UUCUUGUGCUGCUGAAGAGAC	21	1	0	0.0780062	0
unknown		osa-miR5146	UAUAGGUGCUGGUUCUUAAAAAAACCGAUACCUAUAGUAUUUGUACCGGUUUUAACUAAUGAACCGGCACCUAUACUUCGUAAA	84	UUUAACUAAUGAACCGGCACCUAU	24	0.666667	0	0.0520041	0
unknown		osa-miR5158	UCAGAGUAAUUCGUCCUCAUCCCAAUGCUCGUCAUCUACGGUUGGAAAAAGCCAUGAACUUUAUGUGGCAUAACGGCUCACCUCUAUGGGUACACAGUGUGGAAGCGGACAAAGUCUCUAGCUCACAAAGAUGAGUGGAGAUGACUUUGUCCGCUUCCGCUCGGUCUGCCUGCAUUGGAGAACCGUUGUGCCGUGUAAAGGGCAUGAAUUCUUCCAGUUGUUGAUGAUGGUGAGCCACUGGGAUGAGGAUGAAUACUCCGACAACA	266	UGAGCCACUGGGAUGAGGAUGAAU	24	1.66667	0	0.13001	0
unknown		osa-miR5159	UGUACCUGUUGACUGACUCUGGUUCAACAAAACCAAUUUUACUUUUGUUGAACUAGAGUGGGUCAACGGGUACCCA	76	AACUAGAGUGGGUCAACGGGUACC	24	4.33333	0	0.338027	0
unknown		osa-miR5161	UUCUAGAAUAUACUACCUCUGUUCCAAAAUAUAAGCAUUUCCAGGAUUCAAAUCUUGUUCCACAAUAUAAGCAUUUCUACCACUAUUUACACCACUACUUGUCCCAUCAAUCACUUUCCAUCCAAUUUUUUCCCCAUCCAACCCCCAACCCCCAACCCCCCUAACUCUCCCUCAUUUAUUGAGGGGCACCAAGUCUUUUUUCCUCAACCUUAAUCUUUGCUAAACAACCUAGAAAUGCUUAUAUUCUGGAUCAGAGGGAGUAUAUGAUAGUUCACU	276	UCUGGAUCAGAGGGAGUAUA	20	1	0	0.0780062	0
unknown		osa-miR5498	AACUGGUGGUUGAGCUGUAACACUUGAAGACGCAACUUGCACUGCAUUGGCUCCUGUGACGACAAUGUUGUUGACUUGACCUUGCGGCUGCUGAUGCUUUGGCUUCGAACACUCUCUUGCAAAGUGACAUGGCUUGUAACAGUUG	145	UGAGCUGUAACACUUGAAGAC	21	1.66667	0	0.13001	0
unknown		osa-miR5500	AGGAUACGCCUGCCCCGCUCGAUUAUCACUGAUGAUUAAUUUUCAAAAGAAGAAUAUCACUGAUGAAAUCUUGCGGCGGCUUGUGUCC	88	AUCACUGAUGAAAUCUUGCGGC	22	1	0	0.0780062	0
unknown		osa-miR5505	CAUUGGCACUAUGGCGCAUGUAUGUUGAGUUCUUGAAGCAUUGCCGAUAUCGAUAUAUAUUUCUUUGCAUGGGACAGUAGCCUUUUCUGCGGCGGAUCGUUUCCUUUUCUCCAAUCAUAAAUAACCUGAUCUCUUUCUUUGUCUUUCAUCAAAUAAGUACAAGAAUUGCAUAGAUGAGGAUUCGGUAUUGAUCGCUAAAAUGCGAGAA	208	GAGGAUUCGGUAUUGAUCGCUA	22	2	0	0.156012	0
unknown		osa-miR5510	GUUGGCUCAAAGGCUGAUCCACUCCAGAGGAGGUUUCGUAGGACAGAUCCCCUCGAUUCAUUGUCACUCGUUCAUGGAUCAUCCCGAUGAACAUCCUCAGGAGUGGAUUGGGCUUCAAGACAGCA	125	AGGCUGAUCCACUCCAGAGGA	21	0.666667	0	0.0520041	0
unknown		osa-miR5525	GAUGUACAAGUGAACCUUGGGAGCGAUCUGAAACGAAUUCCUUGUUCUCAUGAAAAUAGUCAUGAAUGCGGCCCCAAUGUGUUCCAUGAGAUUGAUCCAUCCCUUUACCGCAUUAAAAGAAACAUUUAUCCAUGCCGACACCAAAAGGUUGUCUUCCUCCAAAAUGAAUUUUUCGGAUCUUUUUUGGUUUGGUCUCACAGCAGCAUUU	208	UGAACCUUGGGAGCGAUCUGAA	22	1.33333	0	0.104008	0
unknown		osa-miR5526	GGAUGUGGGAUUCAAACUCAAGACCUCUCACCUCAGCUCUCAAACACAUUACCAUACCAUCUACUACACACAUCUGACUUGGAUAGAGAUGUUUUUUUUAACUAAGCCUAGAAGCAUCUUUCACCAACCGAUACUAAAAAUAUCUUUAGUUCUAGUUGGUAACACCAACCUAGACUAAAAAUUCUUCUACAAUUCGAACCUACACAUUCUAAGGGCAUAUACAAAGGUAGAGUCAGGUAUGAGCUCUACGUUA	253	AAAGGUAGAGUCAGGUAUGAG	21	1	0	0.0780062	0
unknown		osa-miR5531	GGAUUCAAGCUGGUGACUGACUGCCUUGAGCUCCGGGCAUGGUUCUACCUUGCACUUGAGGAGUAUGAGGCUGCAGUGCGGGAUAUCA	88	ACUGACUGCCUUGAGCUCCGGG	22	0.666667	0	0.0520041	0
unknown		osa-miR5803	UAAUGUUACUACCACUGUAGACGCUACGUGUGAGAUAAUAGGAGGAUAUAACCCACGUAUCAGCGCCUGUAAUGAUAGUGACAUUAU	87	ACCACUGUAGACGCUACGUGUGAG	24	4.33333	0	0.338027	0
unknown		osa-miR5807	AUCUGAAAGUAGGAGGUCUGGAGAGUUAUGUGGCAGGAAGCCAAGCCAGGAAAUGUAAUGUAAUCGACAGCUCUAACUGAAACAUCCCUUAUAAGUUAUUUUUAGGGAACAAACCCUUAUAAGUAAUCACACUUCAUAAUGAGGCACAUUACUCCUCUAACUGAAACAUCCCUUAUAAGUUAUUUUUAGGGAACAAACCCUUAUAAGUAAUCACACUUCAUAAUGAGGCACAUUACUCAUCUAUAAAAUCAAUGUGGAUAGAUUGAUCAUCAUGACCUACAUGUGAGCUGUCGAUUAGAUUAGAUUUCCUGGCUUCCUGUCACAUAACUCUCCACGCCUCCUAUUUUCAGAUU	353	AGGAGGUCUGGAGAGUUAUGUGGC	24	9	0	0.702056	0
unknown		osa-miR5811	AAAAAAAAAACCUAACCUAGGAGUUCGAUGGGACAUAAGAUUAUGUCUCAUCCAACUUCUAGGUUAGUUUUUUUUUU	77	CCUAACCUAGGAGUUCGAUGGGAC	24	0.666667	0	0.0520041	0
unknown		osa-miR5816	UCUAGGAGUGUUUGUAGGAGCGCCACGUGAAAAUGUAGGAGCGUAUAUAGGAAGUUUAAUAGACUUUUAGUAUAUAAUAGAUUUCUAGGAUUUCUCUAAUUUAUUUGAGAGUCACGUAGCGUUGUAAAAGCAUUUGUAGA	140	UAGGAGUGUUUGUAGGAGCGCCAC	24	0.666667	0	0.0520041	0
unknown		osa-miR5833	UCCUCUAUCUCCUCCUCGGGCUCAUCGGGCUCAGCCUCAAAGCCCGGUGGGGAGGGAGGA	60	UCCUCCUCGGGCUCAUCGGGC	21	0.666667	0	0.0520041	0
unknown		osa-miR6248	GAUAAAAUGCUACUACCUCUAUCCCCAAAUAUAAGGGACUUUGCCUAUGUAAUUACAUAGGCAAAAUCCUUAUAUUUGAGGAUGGAGGUAGUAUCAGCUUAGG	103	UAUUUGAGGAUGGAGGUAGUA	21	2.66667	0	0.208016	0
unknown		osa-miR6253	AUAUCAAUUAGAGGAAAGUGGGCAGUUGGGUUAAGCUUAUUCUGUUUUCUCCAACAAUCAUUUUCCUCUCAUUAGACCU	79	GAGGAAAGUGGGCAGUUGGGUU	22	0.666667	0	0.0520041	0
unknown		osa-miR6254	AAUUGCAUAAUGCUCCGGAUAUUAUGGCAUGUAGCAUAUAACCCUAGUCAUUAUGGUAUCAAGGUUUCGCAAAACCCAGCAUUCACUCAAAUCAUAAAAAAAACAACUUGUUGACACAUAUUCACUUCAUUUUUCAUGCCAUAAACCACUAUGUAUUGUUCAAAUGUUGGUUACUUGAUCAGGAUGACCAGUUUAAUCAGUCAACGUUUUGAACAUUAUUAUGUCAAGGAUGGUAAAAUUAGCUGAAAUUUGAACUAGGAUGGAUUUUAUGAUACUUCUAGGUUAUAGAGCAUAGGGUUAUGUGCCUCGAGUCAUAAUAUCCGGAGGUUUAUGCAACU	338	UGCUCCGGAUAUUAUGGCAUG	21	1	0	0.0780062	0
unknown		osa-miR7694-5p	UUACUCCCUUUGUCCCAAAAUAUAGCAACCUAGUACUGGAUUAGUCACCACCUAGUAUUAUGAAUCUGGACAGAGAGGGGUUGGACAGAGGGCUCUGUCCAUAUUCGUAGUGCUAGGUGGUGUCUAAUCCAAUACUAGGCUGCUAUAUUUUUGGAUGGAGGGAGUAG	167	AACCUAGUACUGGAUUAGUCACCA	24	1.33333	0	0.104008	0
unknown		osa-miR816	AUGUGACAUAUUUUACUACAACGAAUCUGGAUAUGACAGAGGUAUGUUUAAAUUCGUAGUAUUAGGAUGUGUCACAU	77	GUGACAUAUUUUACUACAAC	20	1	0	0.0780062	0
unknown		osa-miR818a	UCCCUCCAUCCCAUAGUAUAAGGGAUUUGGGAAUGAUGUGACAUAUCCUAGUAUAAUGAAUCUGGACAAACCGUCUGUCCAAAUUCAUUGUCCUAGUAUGUGUCACAUCUACUCAAAAUCCCUUAUAUUAUGGGACGGAAGGGA	144	AAUCCCUUAUAUUAUGGGACGG	22	1.66667	0	0.13001	0
unknown		pab-miR3711	AAAUGGCGCUAGAAGGAGGGCCUGAAAAUUAUUAAUGGCACGAGGCAGUCGUAAGACUCCUCCACCACCCAACCACUCACCUAUAGUGAAAAGAAGUCAUUAAAAUGAUAACAUCACCCCUCAAAUAGAACCA	133	UGGCGCUAGAAGGAGGGCCU	20	8	0	0.624049	0
unknown		rgl-miR5139	AGUUAUAUCAAAACCUGGCUCUGAUACCAAGAGGAAUUGAUGAUCUUUAUUCAUGAAAAGAGAGAACUAUAUAUAGAUAUACAACGAUAUGUCGAAGACGAAAUUUUUAUCUCAAUAUGGGGUUAUUAGACCAACUUUGGGUGGCA	146	AAACCUGGCUCUGAUACCA	19	12.3333	0	0.962076	0
unknown		csi-miR479	AUUGGAGAAGUAGACAUGGUGUGAUAUUGGUUCGGCUCAUCUUAAUUAAUAGAUUCAUAUUUCAGCCCUUAAGGUUCUUACAUGUAUAUAUCUAGACGAGCCGAAUCAAUAUCACUCUUGUAUGCUUCUUUCUUUUGAUUUUGCACC	147	UGUGAUAUUGGUUCGGCUCAUC	22	1	0	0.0780062	0
unknown		osa-miR5340	GAAAAUGAAAGUCUGAAGAUUUAUUCAUAUCAUCAUGAGUAAAUUAUUUUACUUGUGAUGACGUGGAUGAAUUUCAAACGUUUAUUUU	88	UGAUGACGUGGAUGAAUUUCAAA	23	1	0	0.0780062	0
Normalized reads formula: normalized read count = (actual miRNA count / total count of clean reads) × 1,000,000. The clean reads in CK and Blomycin library are
12,819,498 and 4,736,578 respectively.
