# Supplementary material for: Deep Sequencing Discovery and Profiling of Known and Novel miRNAs Produced in Response to DNA Damage in Rice
Source: Int J Mol Sci. 2021 Sep 15;22(18):9958. doi: 10.3390/ijms22189958 (PMC8472271; doi:10.3390/ijms22189958)
Supplement: Supplementary file 1 [file ijms-22-09958-s001.zip › Table S2.xls]

## Sheet: Sheet2
Table S2. Detailed information of novel miRNAs in two libraries
miRNA	precursor of miRNA	Size (nt)	miRNA sequence(5'–3')	Size (nt)	miRNA location	miRNA reads		Normalized reads		MFE
						CK	Bleomycin	CK	Bleomycin
novel_100	gacugacgugggaugcuuuugaccgaccuuugacugaggugggagguggguuuggcccuugaaaaacuauucuacacccgaguauagaagagcuauacuauaccucccucccuccaacccaccuccucuccuucuaagggcccaaaacccaccucccacuucagucaaaggcuagucaaagguccccuaugucggucaa	199	gacugacgugggaugcuuuugacc	24	Chr6:16046380..16046579:+	21.3333	1	1.66413	0.211123	-104.5
novel_105	aaaacgugugacugacuguacugcgggauggucgcacggcaccacaauggucccgugucucaaaaacgcggcacugugguggacgauacugcacaguaccgagaguccggcggcucaaaaaacacgguaccaacacggucccgcuccgcgguacuggcucugugaacaaugguaaauaguguccaaauaguguauuaacagugcuaaacaguauuauauaugcccacccuacgcaugccauggccggugacgcgugaccauccugcgagaucgucggucccucguuuuug	290	aaaacgugugacugacuguacugc	24	Chr8:17619695..17619985:+	15.6667	4	1.2221	0.844492	-113.9
novel_107	augaucaucucggcgagccugugauccaacagcaaaugucaguggugccauauagggcuccauggugcccgggcaccacugacauccaccauuggauuacagucucaccuaguugaucagua	122	augaucaucucggcgagccuguga	24	Chr12:5001835..5001957:-	3.66667	0	0.286023	0	-69.3
novel_11	ugacagaagagagugagcacacggccgggcggaacggcaccggcggaugugccgucgcggccgcgugcucacugcucugucugucauc	88	ugcucacugcucugucugucauc	23	Chr2:24119994..24120082:-	96	9.66667	7.48859	2.04085	-57.9
novel_110	gcgugucacuggaacgaggauccccugacuuuaugcauuuugcaguugugccacugauaugugggccauaccaaaguggggcccacaugucaaguggcauaacuguaaacuucacaaagucagggauguuuccgugucacuguggaugcgggccccacggcacgaguauccgaagaagggaacgguccacgucagcaccgacacacgc	208	gcgugucacuggaacgaggauccc	24	Chr6:23125982..23126190:+	5.33333	0	0.416033	0	-107.2
novel_112	agauugcuuucaaggucauuucuuuauggaccccauucccauaaauucaguauccaaagaugguugcuguaucuaugggaauaaggguuccauaacgaaaugaucuuggacgcaaucu	118	gaaaugaucuuggacgcaaucu	22	Chr11:20828629..20828747:+	0	12.3333	0	2.60385	-63.8
novel_113	auaagucgacuauggaaacaacauugcaauagacaugcaauagacauauaguacuauaugucuauugcaauguuguuuccaaagucagacuuaug	95	auaagucgacuauggaaacaacau	24	Chr12:18827206..18827301:-	66.6667	18	5.20041	3.80021	-52.7
novel_116	cuuaauaguacgaaucuggucaccuaaaauauaagagauuuaggauggaugagacacauucuagcauuacgacuuuggaaucuggccagguuccuguccgaauucgaaauauuagaauguaccccguccauccuaaaucucuuauauuuugaguggucagauucguacuacuaggau	177	cuuaauaguacgaaucuggucacc	24	Chr7:22013001..22013178:-	2.66667	0	0.208016	0	-93.91
novel_119	aagggucuguucacuuugaugucauuuucaaccuuaccaaauuuuagucaaaauuuuaguaaguuuuuaaaauuuugguaacuaugucaaaauuuuggcaagguuuuuuuuggcauuaaagugaacaggucauaag	136	aagggucuguucacuuugauguc	23	Chr8:27187217..27187353:+	6	1	0.468037	0.211123	-49.5
novel_121	auccgacggacguguacgaccagcguacgacucaacggcgaaauacacgguguaaacccaauugaauuagcgaucguugcagaaguuacggacggcagacggccaaugacguagccguacgcuuggccgacguagccguacgcuggucguacgcgucgguuggacgu	167	auccgacggacguguacgaccagc	24	Chr2:17867498..17867665:+	3.66667	1	0.286023	0.211123	-83.6
novel_122	ugcaaagaaacacaaaucagcacuucagcaguacaucacaucaucauccuccucagccucaucuucagccucauccuccuccucagccucaucuucaucaucaagugcugcucaaguguugauuuguguuucuuugcauu	140	ugauuuguguuucuuugcauu	21	Chr8:20238135..20238275:+	6.66667	2.33333	0.520041	0.49262	-49.4
novel_131	auauugcucauggauugcucucuagcuaucaugauggcuagagagcaauccgggagcaauauau	64	auauugcucauggauugcucucua	24	Chr11:18079008..18079072:-	7.33333	0	0.572045	0	-45.8
novel_132	agggacuuugucacugacauaugggucccacauguccuugugggucccacauaucagugacaaaguccuucu	72	agggacuuugucacugacauaugg	24	Chr4:12056477..12056549:-	4.66667	0	0.364029	0	-47.5
novel_133	acguacucccuccgucccauaaaaaaccaaucuagcauaaaaugugacacacauccuauuacaaugaauauauacauaucucuguucagauuuguaguacuauaauaugucacaucugguucuagauuuauuuuuuauaggauggagaaaguacgugu	158	uuauaggauggagaaaguacgugu	24	Chr1:10441187..10441345:+	3	0.666667	0.234019	0.140749	-55.06
novel_134	aaagaaacacaaaucaacacuugagcagcacuugaugaugaagaugaggcugaggaggaggaugaggcugaagaugaggcugaggaggaugaugaugugauguacugcugaagugcugauuuguguuucuuugc	134	aagugcugauuuguguuucuuugc	24	Chr8:20238135..20238269:-	15	1	1.17009	0.211123	-42.8
novel_139	agggauccucugauuuaacugcugcgcaguugagucacugacauguaggccauaguaaagugggacccauaugccagugacucaacugcaugugcaguuaaauuagaggaucugcuuc	118	agggauccucugauuuaacugcug	24	Chr6:5489854..5489972:-	47.6667	4	3.71829	0.844492	-70.6
novel_14	aucggaggccauggugcagccaaggaugacuugccgaucgaucgaucuaucuaugaagcuaagcuagcuggccauggauccauccaucaauuggcaaguuguucuuggcuacaucuuggccccugcucc	129	cuacaucuuggccccugcucc	21	Chr1:8729125..8729254:+	22	2.33333	1.71614	0.49262	-68.7
novel_146	gucuugucugucuguaguuagggcucuuaggccucguuggugcuggcugugugaacuuguugaagcgccaauuuugaagcggugugcuuaccucuauggugcgagaguuguuuccucuuacuucuuggagguccugcacuuuugagugaguccgggggcaaaagcccugcuuagucguccgggaucg	187	gucuugucugucuguaguuagggc	24	Chr2:30993199..30993386:+	2.66667	0	0.208016	0	-65.41
novel_149	aggacacuuucgacucaauugaagagggaaauucuuuaaaagaugagaauguucuuagggucuuuugagcugagguuggagugaagaugaaauauaauguaugcuagugaugcacuuggggugaugguaaauuuaaaguugcauaauaucuaacuuuuuuacucuaacgucauguuugaagcaugugguccuaggagcauucucgucuuucuuaggucucucuaauuaagccgaaagugucaucuagca	249	aggacacuuucgacucaauugaag	24	Chr8:4539325..4539574:+	3.33333	0.666667	0.260021	0.140749	-94
novel_150	aaaauacguuacggcugaaagaccuccuaaaaacuguuaguuuauuggagaacacuuuccgcucuauugaagaaagagauucuuaaagacgagaaugccccuagguccuacaaguauuuucaucuuuucuaagaauuuaucucuccgauugagccgaaaguguucuugagcaaauuaucaguuuuuuaggagucuuugagccgugacauguuuuua	216	aaaauacguuacggcugaaagacc	24	Chr2:26008331..26008547:+	5.66667	1	0.442035	0.211123	-93.7
novel_154	acgacucgggccaugcuggacuggcccgaaggcaugauagcccaucgugcuucuccacagaauaagucuauuuuucaucccucaacuaugugggcuauguucauauggcuagaaauaaaucuauuuuguauuucucuccuuuuuggguguugccuuauaugguuauuuaagucuauuuuucaucccuguacuauuuuucuucgaucgugccaugccgggccaacccaccgugccgagggugcagcccaagcauggcucggcuguga	266	acgacucgggccaugcuggacugg	24	Chr7:4604832..4605098:+	4.66667	0	0.364029	0	-84.81
novel_157	gauugagauccagugcaguuguuacuaucacugcaacuuuagcaguugcaagguagcugauggaucaaaaaccagcggcucagaucaucagaaaauacuauucacgaaucacuguagcguacauuguuacuaucacuguucacgaaucacuguggcagagcaaauccaagcuauuggcugcaucgauccaacggucauaauaugcuaucacugcuaaaguugcaguuguuauuacaacuguauuagaucucaauucg	257	acaacuguauuagaucucaauucg	24	Chr10:14787464..14787721:-	6	0	0.468037	0	-93.4
novel_158	gguuugcaguugugcuacugauaugugggcccacauauuagugacucaucugcaaacugc	60	auuagugacucaucugcaaacugc	24	Chr6:7583236..7583296:+	3.66667	0	0.286023	0	-31.1
novel_159	guuucaaaauacuagggauuuucauuacaaaauauauaugccacauccgauaaaaaaucucucguauuuuggaacgg	77	aaaaucucucguauuuuggaacgg	24	Chr12:4760912..4760989:+	7	1	0.546043	0.211123	-20.28
novel_163	uuuuacguguggauaccgguagaggcgccgcugguuuguggugcugaucggcgugggaguacggcgaggugaacgcacgaggaggagaaggucgagccggugcgaucgacuacuuccucugcaucgacgcgcgcuacuucgcgagaguuccuucgacuucucagcguuuucuuccgcugcgcagcgcaucgagugguaacgaucuaugaucuaauacuugcaugguucuugguuuacgcgauagaaaauuuugauuuaugcuaucguagccuacccguaucccaacauguagguca	296	uuuuacguguggauaccgguagag	24	Chr4:12693172..12693468:+	1.66667	0.666667	0.13001	0.140749	-110.9
novel_165	augucauagacacauguggacccacaugucauugagauagggguggcaaauaguuauuugccaaaucuaaaaguggcaaauaguuaaaagcaccgccaaucugucgucgccgcgccggcccucacuggagaucgccucucguguucccuuccuuccccucgcgaagaaaauugcaauauuagaacugcaaauaugguggcuucgcuguuuugacacuccguguggaugacaaauggaccuauuugugucuaugaaauguggguu	264	auuugugucuaugaaauguggguu	24	Chr12:617701..617965:-	8	1	0.624049	0.211123	-86.7
novel_171	aucuguaucuuuggccacgucagcccgucugguauggucaaauaacuuuauuaugucacgcacgguuggcguggccaugguuagaagg	88	aucuguaucuuuggccacgucagc	24	Chr5:6084714..6084802:+	8.33333	0	0.650051	0	-36.8
novel_187	aggacuuacugggccuguucggcugcgcuacagcugcacauauaaaguacuguccguauaagcugcaacacagugcaaauaagggcagccgaauagguccacuaaugauccuua	114	aggacuuacugggccuguucggcug	25	Chr2:15696364..15696478:-	1.66667	0.666667	0.13001	0.140749	-48.1
novel_193	ggucgguguuaaagaaacuagcacugaggaccuauuucuaaaacaauauuuauauuuuggcccuuuucaaaaaauucauuuuacagauaggucaucagcaauaguaucuuuggcguugaccuc	123	aauaguaucuuuggcguugaccuc	24	Chr7:11287352..11287475:-	0	1	0	0.211123	-41.9
novel_198	aaugaucuuguucacuuugaugccauuuucaaccuuaccaaauuuugguaaaguuaccaaaaaaaguggcuacauuuaguuugcuaccaaauuuugguaacuauauaagaaauuuuaucaaaauuuuggcaaauuuugacaacuaugccaaaauuugguaagguuuuuuuuggcaucaaagugaacaagucuaaugu	197	aaugaucuuguucacuuugaugcc	24	Chr10:14455756..14455953:-	9.66667	1.33333	0.75406	0.281497	-86.2
novel_199	uugagugcagcguugaugaacaacgguaaccgguccauguugaugcgcauuuggccggugaucugaucaucaucagcgcuucacucaaucaug	93	uugagugcagcguugaugaaca	22	Chr6:28489798..28489891:+	28.6667	53.3333	2.23618	11.2599	-43.8
novel_201	aucaggauccucugcagucgaagucacgugacuuugucacuaacauuugggcuugaugaucccuggacccacacaugucagugacaaaggcaucauacauuugacugcagaggaucucaauc	122	auuugacugcagaggaucucaauc	24	Chr4:5932016..5932138:-	19.6667	1	1.53412	0.211123	-57.4
novel_202	uccuaaaauaaauuaaccacguauaagauguaacacauccuaauaaauucauaguauuaggaugcgucauauuuacauuuuguacgauguugguuuauuuuaggaca	107	acgauguugguuuauuuuaggaca	24	Chr10:16586776..16586883:-	8.66667	2.66667	0.676054	0.562994	-44.5
novel_203	aggacacuuucgacucuauuggagagauaaauucuuaaaaaagacgauaaugccccucugaccacaugcuuaaagcaugguguuagaguaaaacaauuuagaaauuaugcaacucuaaauuuguuauagccucaaguacaucauuagcauacaucauguuucauuuucacuauagucugggcucaaaaagcuuuagacccaaaugucauucccgucuuuuugaagaauuugucucuccgauugagcuagaaguguccu	258	aggacacuuucgacucuauuggag	24	Chr1:28108504..28108762:-	8.33333	1	0.650051	0.211123	-89.9
novel_209	uguucauucuugaaucaguuaacagcgggacauuuaacuauuugccacuuuuaaaaugugacaauuaagaauuugccacucgcugccuauaacauguggguccucauuugucuauaacauguggauccagugguaaauucuuuaucacuacucguaagaguggcgaauaguuaauuauuccgaccauuguugggcuguucauccgaguauggc	213	uugggcuguucauccgaguauggc	24	Chr3:11918687..11918900:-	6.33333	0	0.494039	0	-74.3
novel_210	aaauccaacggcugagauucaucuacaucaacacgaguuaauauuuaacuccaguaaauuuuuaacuccugaaaguaaaauuuuaacuccugaaauuuuacucccaguaaaauuuuaacuucugcgagacguggaugaauuucacccauugguuuugu	158	aaauccaacggcugagauucauc	23	Chr11:27001244..27001402:-	11	1.66667	0.858068	0.351871	-46.9
novel_213	gcaagucaguaguauagcuaaacuuuuaagaaauauauguggguauucacuugaauaccuaugauuaggauguacucccuccgucccauaaaaaaccaaucuagaacuggaugugauacauccuaguacuacgaaucuaaacauaucucuauccagauuuguuguaauagaauaugucacauccugguuuagauuuauuuuuugugggacagaagaaguaggccuaugcucucugacgcau	241	guaggccuaugcucucugacgcau	24	Chr3:11689235..11689476:-	3	1	0.234019	0.211123	-86.79
novel_223	aagagauguuguagcuuuauucaguuuguucagacaucccuacuauuuuuucuuagauucgucacuggucugaacaaacuagacaaagcuauaaucuccucuuug	105	aagagauguuguagcuuuauucag	24	Chr3:6728931..6729036:+	5.33333	0	0.416033	0	-36.67
novel_236	acuuccucuguaagacuuucuagcauuacccauauucauauagauguuaauaaaucuagacacauaacuucuaaaugaauauaaacaaugcuugaaagucuuacaacaugaagaga	116	acuuccucuguaagacuuucuagc	24	Chr4:27852163..27852279:-	36.3333	2	2.83422	0.422246	-38.66
novel_241	uaauaacgacugcaacuuuaguagugauaacauacuauaaccguuggaucgaugcagccaacagcuuggauuugcucugccacccccugcacaguauacgcuacaguaaucgcuacaguagaagauugcuacagugauucgugaacaauauuuucugauaaucugagccgcugguuuuugauccauuagcuaccuugcaacugcuaaaguuguagugauaguaaua	226	uaauaacgacugcaacuuuagu	22	Chr6:29751882..29752108:+	0	0.666667	0	0.140749	-67.6
novel_242	aaugcaucgacucgauaugaaccgauguauugguuugauaugaagcgaugcaucga	56	aaugcaucgacucgauaugaaccg	24	Chr6:17255747..17255803:+	10.3333	1	0.806064	0.211123	-20.4
novel_244	acuuagggucuguucacuuugaugccauuuuuaaccuuacuaaauuuugguaauguugcuaaaaaaauggcuauauuuaguuugcuaucaaauuuuaauaacuacauaaaaaagcuggccaaaauuuugacaaguugccaaaauuuugguaacuaugccaaaauuuaguaagguuuuuuuuauaacaaagugaacaggcccuugguaa	208	acuuagggucuguucacuuugaug	24	Chr4:31284604..31284812:+	3	1	0.234019	0.211123	-77.9
novel_248	cgauccuccuuccuccucucccgugagugguuggccauugccgggcucagcaccggagcucucuucugugcugcuaacggcccauggugaaagcugaggccaacccuaccaccaucgaggaagucaaggccaaccuuguugccguuguaccgugcugccguugagaauuaagacgacgcugaccgcaccaccaucgaggaaggagaggucgua	213	gaggaaggagaggucgua	18	Chr5:7157635..7157848:-	0	1	0	0.211123	-83.5
novel_251	ugcucccgugcugugcucugcucauggccugacuuagaaagggggccgggggaggcagggaagcccggcggcggc	75	ugcucccgugcugugcucugc	21	Chr6:1193608..1193683:-	1	0	0.0780062	0	-35
novel_253	aaaaccgaucgauuuucaugaaaccgcuaggucucgguuuaugaaaaccggucgguauuagcc	63	aaaaccgaucgauuuucaugaaac	24	Chr9:20400735..20400798:-	12.3333	1	0.962076	0.211123	-25.5
novel_254	aauaacgacugcaacuuuagcagugauagcauauuaugaccguuggaucgaugcagccaacagcuuggauuugcucugccacccccugcacaguauacgcuacaguagaaaauugcuacagugauucgugaacaauauuuucuaaugaucugagccgcugauuuuugauccaucagcuaccuugcaacugcuaaaguugcagugauaguaac	212	aauaacgacugcaacuuuagc	21	Chr6:29141316..29141528:-	3.33333	2.33333	0.260021	0.49262	-66.4
novel_255	aggucuguuugguaaagcuccaacuccuaaauuuaacucaagaguugaauuuggaguagaguuaagcagucuaaacccagcucaauaucucuaguuuauuuugugauaauguuucaccuaauuuuaauuuuauuuuagauggagcugaaacuguuugguuaagacgaagcugaagcuagaguugugccuaacaggcucgu	200	aggucuguuugguaaagcuccaac	24	Chr3:12715095..12715295:+	18.3333	3.66667	1.43011	0.774117	-63.5
novel_256	gcgucacgggaucuuguucuugccgcaguuccacgacgccaaaugcccaaauguacggugcgugucacuccaauuugacugacagcuccaacaacggccggccagcgugcgugaucucacaguacuguuccuacuguacacccacaggcuuuugugaaugugaguacucuagaucggucaucaugauucacaagacucaacugagaagggaaucgguucuucugacguga	230	agggaaucgguucuucugacguga	24	Chr11:2160157..2160387:+	3.66667	0	0.286023	0	-68.3
novel_263	aacacguacugguaguuaacuauagcagcugccgcuaucagcagcaggaaagucaugguaggccacggugacgcgcgagguggccguguugcugcgcacacuugcgugcgugguugcacuuguuuaauccgcgugguuggucgaucggcucguccgccgcgucaucccacgaccccguuuaagguuuccgcgugaugcaugcacgucggcuuuagcugucaaggauaacagugguacguuguugu	245	aacacguacugguaguuaacuaua	24	Chr10:18028262..18028507:+	1.33333	1	0.104008	0.211123	-90.73
novel_264	uacuuccuccguccucuaauauaagagauauucauuauuuucuuguaacauuugaucauucguuuuauuuaaaaaaauauguaaauauaaaaaaaacgaaaaguuaugcuuaaaguauuuuggauaauaaaguaagucauaaauaaaauaauuaauaauuucaaauuuuuuuaauaagacgaauggucaaacaguacaagcaauaugucaaaaucucuuauauuaagagacguaggaaguagc	243	auauuaagagacguaggaaguagc	24	Chr1:39505434..39505677:-	4	0.666667	0.312025	0.140749	-73.93
novel_265	guugacuauagaucuacucaugguuacacuuaaaaugggacggauggaguauuugaaaaagcucuaguuucagauauguagcuaugauagaaaucuagguucacau	106	guugacuauagaucuacucauggu	24	Chr3:14603586..14603692:+	5.33333	15	0.416033	3.16684	-31.8
novel_266	guacugggagagagugaguggaugaaauuagauuuuuaaggugguggugaggguuggugguaggggguaggggguauuuuuuauguggaccauaagaggcucacaugugaaaauauacuuauuuucguaugcgggccucuuaauaagccguagcgaaaaaugcaaguuaauuuuuacagacaggaccacgcuccacucguuguuucuguaugg	213	gcuccacucguuguuucuguaugg	24	Chr8:6749630..6749843:+	14	1	1.09209	0.211123	-70.14
novel_268	caagucagauaugguacaugacauaugguuauguagccuaucugaucaagu	51	guuauguagccuaucugaucaagu	24	Chr1:20697723..20697774:-	1.66667	0	0.13001	0	-19.7
novel_270	cggcuaaaagucacugccaugucacuuagccaugcucuaaaaacucaccuguauaauggguuggcuauaaguugacugauacauuaccuaauuaaaacaucuaagcaauuaauauaugcauguacaaaacauccguuguggagcaagcgccggcgccagcaacgggcugggagcgggcguuucgccucggauauaacgcuccgagccggcgacucgcgacucacccauuuccuucucuuucuugguuucucgcuccuccacguuggauucgaugacguagcugucgauuucgcuggc	297	gacguagcugucgauuucgcuggc	24	Chr4:14326583..14326880:-	2	0	0.156012	0	-90.16
novel_29	cccagucuucgaagaugcucauagggguaggguuugcgugcgugcguucuuaggggugagugcgcgugcuuugugagugucuacguuguacugugu	96	gugagugucuacguuguacugugu	24	Chr1:26737219..26737315:+	28.3333	15.6667	2.21017	3.30759	-35.6
novel_37	aucugcagucucaagaaccuucaagaugcucuaucuuuugcugccacguuugaugcuugcgugguggaaagaacaaaggagucgcggguuguguuccucguggacucauuaggugguuuguucuuuuccgcaccacaucgcaacgccgcaucguacaaucguucugccacgcaaguguccaacguggcagcaaaagauggagcauacugaagguuccugagacuguagauggg	233	aagguuccugagacuguagauggg	24	Chr2:34292434..34292667:-	14.6667	1	1.14409	0.211123	-139.3
novel_40	aaacuaaauccaacgguugagauuugcccacgucaucaugaguuaaaauuuaacucguaggagcaaaaauuuuacugggaguaaaauuucaggaguuaaaauuuuauuggaguuaaauuuuaacucguaaugacgugaaugaaucucagccguuggauuugguuug	166	aucucagccguuggauuugguuug	24	Chr7:19487341..19487507:+	21	1.33333	1.63813	0.281497	-82.2
novel_51	aguagcagaggcugacacauggguccacauauggguccggacccauauguggacccacgugucagccucugcuacugc	78	cgugucagccucugcuacugc	21	Chr12:24485053..24485131:-	2	1.33333	0.156012	0.281497	-71.7
novel_52	uauauacucccuccguccuaaaauaaguacaguuuugcacuguucaugucuaacguuugaccguucgucuuauuugaaaauuuuuuaagauuaguauuuuauuugcuaguagaugauaaaacaugaauaguauuuugugugugacuauuuuuuaaauuuuuuucaaauaagaugaacggucaaauguuggaaacggagauccacggauacacuuauuuuaggaugaagguaguaugug	238	auuuuaggaugaagguaguaugug	24	Chr8:24974763..24975001:-	4	1	0.312025	0.211123	-95.8
novel_56	aagacuuuaagggaauucgacgugaaaccaaacaaaggauggagacuaaaaauguaacuccuaugaccaaucccaccaugaacucccuccuuaaaacucucauuccucuuaccuucucuugccaaacaggccgugggaguuugaaggacggaguugauggugggauuggucauagaaguuauauuuuuaguccccauccguuguuugguuucacaucgaauuuccuucaaagucucac	238	aagacuuuaagggaauucgacgug	24	Chr4:26313604..26313842:-	186	11	14.5091	2.32235	-147.47
novel_58	uucucaguacuacggagagcgucgcaccguuuagguucagggcuauuccuuauuauuuccucuauuauaauccaaucuauuucccuucaccacguuucauccaaaauaauccuagcacgcgacaacuugguauccgaacuaggauuauuugggaugaaacggggugaagggaaauagauuggauuauaauagaggaaauaacaagggaauagcccugaaccuaaacggcgcgacgcuuuccgucgcacugagaagg	256	acgcuuuccgucgcacugagaagg	24	Chr6:27941268..27941524:+	4	0	0.312025	0	-187.5
novel_68	ucccaaacggcuagcacgugcuagggcgucccgugcggucgcccuagcacgugcuagccauggggggua	69	ucccaaacggcuagcacgugcu	22	Chr10:6939470..6939539:+	2	2.33333	0.156012	0.49262	-54.3
novel_72	gacagucccguguuauggagcugcgggaccguugcagugccgcgcggccguccgcgggaccgacggucccguguuuugaagcugcgggaccgucgc	96	guuuugaagcugcgggaccgucgc	24	Chr10:21676244..21676340:+	8.33333	0	0.650051	0	-57.2
novel_76	uggaucgugaucugacggacggaugccagacgccgcagcaagacgaggggccgaaacgacuguuggaugacgauccgag	79	acgacuguuggaugacgauccgag	24	Chr4:34006894..34006973:+	2	1	0.156012	0.211123	-32.1
novel_78	caaugcaaccagaccugagaguaaguucucugauuaagacaauacagugcacggucuuccguggguaugguuauaaggucuauggaugugacuacacggaguccaugcacaguauugucuuaauuagagaccugacucucaugucugguuguauugcc	158	acucucaugucugguuguauugcc	24	Chr6:2448713..2448871:+	21	3	1.63813	0.633369	-89.6
novel_79	acggagcuccucugacguaaagucagagagacuucauaaugucccucugacuuaaagucagaggagccucgucc	74	acggagcuccucugacguaaaguc	24	Chr1:12756785..12756859:+	3.33333	1	0.260021	0.211123	-45.6
novel_83	cggaaguugaacucgcgacggcgcucggcuucuccuccggugccucccucuccuccucccauggcucccugucgagggagguuguguugcgucgcuccgucucgauggcagcgucccccgcuagcucauagccguagaggcacucggcgaggaggccgacccccgucggugcaacccgagaggaggaguagagcgccgccacgaguccgaccuccgcc	218	cggaaguugaacucgcgacgg	21	Chr7:23604755..23604973:-	17.6667	1.66667	1.37811	0.351871	-114.4
novel_87	uaaucauccguuguagcuauaaauucuaagauggagggaguauauucguugaauccugcaagauucgacgugcucuccucuugaucuccgcucuugcccaucgucuuagaauuuguagcuacaacggaugauuaggaccacacc	144	acaacggaugauuaggaccacacc	24	Chr7:23994402..23994546:+	30	2.66667	2.34019	0.562994	-73.6
novel_93	cgcgaggcgccgcgucgucgucguugccauuguccucaccacgcucauuguccucaccacgcucauuccgucgccacgacaacggcagcggcggcggaggaggagacgccgccggagguaucccagagagcccggaaucggagguggagcccuccccggcaaugguggcgguggagccaccagcugucacggccgacgacgacgguggcaguagcgucggugaggagagaagcacaccgcggcggaggaggaucucgucggcguuuugcgcg	272	aggaucucgucggcguuuugcgcg	24	Chr7:5446340..5446612:-	1	1.33333	0.0780062	0.281497	-133.6
novel_95	acggucucgcggaauggaagagcgagaccaaacugucucgcugaaccaaucagcaauaccggauuucaaaaugauuaauuagugauuaauuaucacgauuagcgauuaguuaauuauuaauuaaucacuaaucauuauaguuaauuacgucacuaaucaaauggagcguugcgacggugucgcugucuguuuccgcgacaccggucggucuugcucuuccuuucugcaagaccgcgc	237	acggucucgcggaauggaagagcg	24	Chr4:15497520..15497757:+	7.33333	1.66667	0.572045	0.351871	-104.1
novel_97	uuaaugaaucuaaacacauauacucccuccaucccaaaauguuugacgccguugacuuuuuuaaaaauguuuaaccguucgucuuauucaaaaaaauuuaaguaauuauuaauucuuuucguaucauuugauuuauuguuaaauauacuuucauguauacauauaguuuuacacauuucauaaaaguuuuugaauaagacgaacggucaaacauauuuuaaaaagucaacggugucaaacauuuagggaaggagggaguauaugucuggauuuauuaacaucu	283	auaugucuggauuuauuaacaucu	24	Chr4:19422872..19423155:-	4	0	0.312025	0	-130.6
novel_98	cacagcaaguacucccuccgucccaaaauaagugcaguuuuacacgauucauguucaacguuugaccguuugucuuauuugaaaaaauuuuaugauugguauuuuuauuguuauuagauaauaaaacaugaauaguauuuuaugugugacuaaauauuuuuaaauuuuucauaaauuuuucaaauaagacggacggucaaacguugggcacggauaucuacggcugcacuuauuuuuggacggauguaguauuugcugugcu	262	gacggauguaguauuugcugugcu	24	Chr6:1972878..1973140:+	6.33333	1	0.494039	0.211123	-124.2
Normalized reads formula: normalized read count = (actual miRNA count / total count of clean reads) × 1,000,000. The clean reads in CK and Blomycin library are
12,819,498 and 4,736,578 respectively.
