# Supplementary material for: Deep Sequencing Discovery and Profiling of Known and Novel miRNAs Produced in Response to DNA Damage in Rice
Source: Int J Mol Sci. 2021 Sep 15;22(18):9958. doi: 10.3390/ijms22189958 (PMC8472271; doi:10.3390/ijms22189958)
Supplement: Supplementary file 1 [file ijms-22-09958-s001.zip › Table S3.xlsx]

## Sheet: 1
Table S3. Differentially expressed miRNAs between the control and bleomycin treatment libraries.
miR_name	Bleomycin-TPM	Control -TPM	log2FC	Pval	Regulated
gma-miR166m	57.7199	4482.49	-7.2717	7.0399e-35	down
ppt-miR166j	128.401	4562.83	-6.4274	9.709e-38	down
osa-miR166k-3p	34.4034	643.538	-5.2002	1.9127e-17	down
osa-miR1883a	57.6172	458.037	-4.1371	3.8681e-13	down
osa-miR2865	11.0869	163.876	-3.9722	4.0456e-07	down
osa-miR5150-3p	56.4746	445.881	-3.8281	1.5121e-10	down
osa-miR159a.1	61886.6	256762	-3.6959	3.4001e-25	down
hvu-miR397a	12983.2	53799	-3.6241	5.0962e-19	down
atr-miR397a	13006.6	53848.7	-3.6234	4.7429e-19	down
osa-miR397b	13160.4	54065.6	-3.6141	4.6607e-19	down
osa-miR1872	0	47.1928	-3.509	0.00044814	down
ath-miR395a	0	42.7717	-3.329	0.0010222	down
osa-miR166d-5p	12.1269	89.0375	-3.2639	0.00047286	down
tae-miR395b	0	40.6666	-3.2526	0.0014131	down
osa-miR1862e	1198.78	3749.2	-3.2028	1.3635e-13	down
osa-miR1423-5p	239.235	731.416	-3.1964	7.9208e-15	down
osa-miR395b	0	37.2847	-3.1614	0.002022	down
osa-miR812v	0	35.8306	-3.1411	0.0021592	down
mes-miR166i	81.9738	278.546	-3.1407	6.632e-06	down
ata-miR395b-3p	0	36.1855	-3.1386	0.0021963	down
mtr-miR395a	0	36.1855	-3.1386	0.0021963	down
mtr-miR395g	0	36.1855	-3.1386	0.0021963	down
osa-miR2880	17.773	57.8806	-2.8876	0.0016787	down
zma-miR166h-3p	33731	77608.5	-2.8817	1.93e-23	down
cpa-miR166e	2005.55	252.426	-2.8808	1.9944e-23	down
ath-miR166a-3p	34324.5	77713.4	-2.8559	1.7965e-22	down
osa-miR166a-5p	273.295	601.989	-2.8446	4.9207e-09	down
osa-miR167h-3p	16.6304	91.2592	-2.8111	0.0005526	down
zma-miR167g-3p	16.6304	91.2592	-2.8111	0.0005526	down
osa-miR5144-5p	663.484	1539.3	-2.7563	2.6113e-12	down
gma-miR166u	39643.7	83086.1	-2.7426	3.1718e-20	down
osa-miR1320-5p	63.2633	163.107	-2.7051	7.5513e-05	down
ath-miR171b-3p	0	28.4654	-2.6999	0.010626	down
zma-miR171b-3p	0	28.4654	-2.6999	0.010626	down
osa-miR5807	0	24.3323	-2.6645	0.011286	down
osa-miR5149	11.0869	61.3037	-2.6579	0.0022517	down
vvi-miR166a	3525.66	6702.07	-2.5903	1.1791e-16	down
mtr-miR166b	3542.29	6702.55	-2.5819	2.3685e-16	down
osa-miR166g-3p	3755.68	7028.59	-2.5737	5.7368e-17	down
ptc-miR166n	3751.62	6746.07	-2.5112	1.1154e-15	down
aqc-miR171f	0	21.0087	-2.4451	0.021661	down
gma-miR171a	0	21.0087	-2.4451	0.021661	down
osa-miR6249a	52.1764	92.136	-2.3292	0.00062263	down
osa-miR171i-3p	12.1269	30.0549	-2.2357	0.019865	down
stu-miR171b-3p	12.1269	30.0549	-2.2357	0.019865	down
osa-miR166i-3p	510.45	701.429	-2.1953	3.3115e-11	down
lus-miR398f	176.588	245.849	-2.1716	0.0023393	down
osa-miR5153	555.222	768.503	-2.0726	9.3485e-08	down
osa-miR167d-5p	9556.15	10780.2	-1.8732	1.7472e-13	down
osa-miR171h	56.4746	99.8042	-1.8648	0.0046374	down
sbi-miR171f	56.4746	97.606	-1.8374	0.0057996	down
osa-miR5513	199.186	229.296	-1.7948	0.00015174	down
mdm-miR171i	62.018	101.47	-1.7704	0.0079134	down
osa-miR169f.2	225.52	233.05	-1.7267	0.00067007	down
osa-miR156j-3p	486.95	506.769	-1.7093	0.00024461	down
osa-miR319a-3p.2-3p	2122.56	2128.38	-1.6614	1.1348e-07	down
osa-miR1862a	106.125	114.389	-1.6351	0.0076214	down
osa-miR408-3p	41429.1	37370.1	-1.5963	2.6978e-12	down
osa-miR7694-3p	75.2876	84.3855	-1.5315	0.019448	down
ppe-miR398b	358.206	251.996	-1.3214	0.0082175	down
osa-miR396e-5p	17010.4	12648.9	-1.3026	7.2779e-06	down
osa-miR396f-5p	17027.1	12659.4	-1.3021	7.612e-06	down
bna-miR167d	2679.81	1987.46	-1.2998	1.9783e-06	down
osa-miR169i-5p.2	248.447	200.627	-1.2752	0.020025	down
ath-miR167d	2943.97	1977.45	-1.2029	5.2881e-06	down
osa-miR2090	276.794	213.231	-1.1167	0.016608	down
ath-miR408-3p	17549.3	11139.5	-1.0866	0.00032979	down
bra-miR408-5p	17549.3	11139.5	-1.0866	0.00032979	down
ppt-miR894	925.795	603.295	-1.081	0.0088995	down
gma-miR408d	17739.8	11168.3	-1.0744	0.00033745	down
osa-miR1862d	13098.9	8411.24	-1.0655	0.0039997	down
ppt-miR408b	20374.2	11565.9	-0.92749	0.0032997	down
zma-miR162-3p	11697	6275.9	-0.84306	0.00036685	down
ath-miR162a-3p	11790	6285.59	-0.83366	0.00038952	down
ath-miR396b-5p	1434.62	254.496	0.71824	0.019889	up
vvi-miR396b	1322.95	216.898	0.81608	0.0069088	up
osa-miR398b	42035.4	6329.42	0.94309	0.0089447	up
osa-miR1432-5p	3181.95	429.838	1.0687	0.0022758	up
osa-miR160e-5p	1401.32	182.426	1.1434	0.00042341	up
vvi-miR396a	1289.69	163.287	1.1526	0.00068998	up
ath-miR167a-5p	736.978	99.7099	1.1622	0.010857	up
cme-miR166i	2005.55	252.426	1.2168	0.0029645	up
ath-miR156a-5p	16858.6	2101.87	1.238	2.0178e-07	up
osa-miR166m	30780.4	3836.79	1.2432	0.00038828	up
osa-miR3979-5p	1492.59	186.738	1.245	0.0048327	up
osa-miR156l-5p	634.143	76.6653	1.2708	0.0034587	up
lus-miR159b	6032.28	696.81	1.2758	0.0029668	up
vvi-miR167c	543.301	64.388	1.3104	0.0029107	up
gma-miR167h	507.857	59.425	1.321	0.0047439	up
gra-miR167c	559.931	63.8638	1.3723	0.0023449	up
ptc-miR167f-5p	559.931	63.8638	1.3723	0.0023449	up
osa-miR1861e	426.888	41.2057	1.4114	0.011086	up
osa-miR164d	464.995	43.3262	1.5024	0.012181	up
osa-miR1882e-3p	242268	25543.2	1.5073	2.4322e-05	up
osa-miR1861g	426.888	36.5982	1.5717	0.0042208	up
osa-miR810b.2	551.678	52.1981	1.663	0.00017691	up
osa-miR5082	264.734	20.8577	1.7478	0.0054353	up
gma-miR167i	292.144	16.7562	2.1343	0.00051697	up
atr-miR396a	2023.64	126.559	2.1456	2.6849e-09	up
ptc-miR6478	15342.2	941.267	2.1473	9.2239e-09	up
aau-miR160	13017.6	188.966	2.1518	1.8546e-08	up
csi-miR160	2237.85	147.074	2.1518	1.8546e-08	up
gma-miR160b	2297.65	148.173	2.1805	3.7685e-09	up
ata-miR1432-5p	2079.47	117.511	2.182	3.3433e-06	up
ath-miR160a-5p	1706.23	101.976	2.2414	5.9702e-08	up
osa-miR5538	74.2476	3.20422	2.2685	0.013882	up
osa-miR396g	2436.28	117.065	2.3295	4.2245e-05	up
han-miR3630-3p	3444.07	152.841	2.4462	8.8231e-06	up
osa-miR5484	76.4303	2.24055	2.4859	0.010052	up
osa-miR5079a	1666.02	84.5466	2.5009	6.5819e-06	up
ath-miR164c-5p	173.057	3.85468	2.5689	0.0059885	up
nta-miR156f	47.4677	0	2.8018	0.0090194	up
osa-miR5801	52.1764	0	2.843	0.0080095	up
osa-miR2106	308.007	6.61937	2.9118	0.00019079	up
ath-miR159c	2941.71	101.967	2.9439	3.6814e-15	up
hci-miR164a	103.21	0.96367	2.9657	0.0032212	up
osa-miR5523	77.573	0	2.9974	0.005072	up
osa-miR5493	267.02	5.92661	3.05	7.1534e-05	up
osa-miR1871	1207.16	37.5619	3.0849	8.8839e-14	up
mes-miR397	1382.69	43.7086	3.0948	1.7089e-17	up
hvu-miR397b-3p	305.721	7.64303	3.2341	1.8888e-06	up
bdi-miR162	1968.25	54.8428	3.2782	3.2358e-17	up
mtr-miR171c	63.0581	0	3.3235	0.0016858	up
vvi-miR156e	65.2408	0	3.3337	0.0015582	up
osa-miR1425-3p	123.898	0.96367	3.4023	0.0002223	up
sly-miR397	389.673	8.78446	3.4092	1.7763e-07	up
mdm-miR396a	144.197	0.96367	3.5737	0.00012853	up
zma-miR164h-5p	144.094	0.96367	3.6812	5.4128e-05	up
zma-miR398a-3p	953.517	10.1277	3.76	3.4762e-06	up
atr-miR398	205.037	1.4455	3.7778	7.5013e-06	up
mtr-miR156j	129.339	0.481835	3.865	4.8186e-05	up
mes-miR535a	121.818	0.481835	3.8675	4.2185e-05	up
hbr-miR6173	191.87	0.96367	3.9534	9.0618e-06	up
ppe-miR396a	264.105	0.96367	4.139	5.229e-06	up
gma-miR6300	5548.87	64.4662	4.2216	3.0012e-12	up
pab-miR1863	155.775	0	4.2589	2.4361e-05	up
osa-miR1860-5p	187.996	1.14143	4.2947	1.8266e-06	up
cca-miR156b	13017.6	188.966	4.2955	6.5096e-56	up
stu-miR156f-5p	13017.6	188.966	4.2955	6.5096e-56	up
hci-miR156a	1908.84	2.19825	7.1369	2.8031e-25	up
novel_100	12.1269	62.3788	-2.9058	0.0020276	down
novel_201	5.54345	45.0278	-2.8157	0.0022746	down
novel_37	5.54345	43.1021	-2.5135	0.011021	down
novel_56	260.061	483.059	-2.3158	9.2971e-07	down
novel_236	52.0738	103.536	-2.1846	0.0036629	down
novel_139	90.9806	123.876	-1.7265	0.0099559	down
novel_11	193.678	220.387	-1.5056	0.015601	down
novel_199	1297.05	77.5118	2.2875	1.2007e-05	up
novel_265	351.042	11.4977	2.93	6.0299e-06	up
novel_112	359.362	0	5.7227	3.1495e-10	up
