# Supplementary material for: Deep Sequencing Discovery and Profiling of Known and Novel miRNAs Produced in Response to DNA Damage in Rice
Source: Int J Mol Sci. 2021 Sep 15;22(18):9958. doi: 10.3390/ijms22189958 (PMC8472271; doi:10.3390/ijms22189958)
Supplement: Supplementary file 1 [file ijms-22-09958-s001.zip › Table S4a and S4b.xlsx]

## Sheet: Table S4a
Table S4a. The predicted target genes of 66 known and 3 novel up-regulated miRNAs.
miRNA	Target geneID	Blast swiss prot	Regulated
ata-miR1432-5p	LOC_Os01g03260	-//-	up
ata-miR1432-5p	LOC_Os01g07600	-//-	up
ata-miR1432-5p	LOC_Os01g11790	sp|Q94F40|GDL9_ARATH GDSL esterase/lipase At1g28600 OS=Arabidopsis thaliana GN=At1g28600 PE=2 SV=1//4.87127e-87	up
ata-miR1432-5p	LOC_Os01g11910	sp|Q9LS08|BH032_ARATH Transcription factor AIG1 OS=Arabidopsis thaliana GN=BHLH32 PE=1 SV=1//1.76179e-25	up
ata-miR1432-5p	LOC_Os01g15470	74 known and 7 novel down-regulated miRNAs	up
ata-miR1432-5p	LOC_Os01g32130	-//-	up
ata-miR1432-5p	LOC_Os01g37030	-//-	up
ata-miR1432-5p	LOC_Os01g37050	sp|Q5JK90|RTL1_ORYSJ Ribonuclease 3-like protein 1 OS=Oryza sativa subsp. japonica GN=Os01g0551100 PE=2 SV=1//9.32445e-139	up
ata-miR1432-5p	LOC_Os01g37690	sp|Q769E5|CAX1A_ORYSJ Vacuolar cation/proton exchanger 1a OS=Oryza sativa subsp. japonica GN=CAX1a PE=1 SV=1//0	up
ata-miR1432-5p	LOC_Os01g38359	sp|Q9FJL3|FKB65_ARATH Peptidyl-prolyl cis-trans isomerase FKBP65 OS=Arabidopsis thaliana GN=FKBP65 PE=1 SV=1//4.5711e-12	up
ata-miR1432-5p	LOC_Os01g46010	-//-	up
ata-miR1432-5p	LOC_Os01g47540	sp|Q8BG15|CTSL2_MOUSE CTD small phosphatase-like protein 2 OS=Mus musculus GN=Ctdspl2 PE=2 SV=1//1.26419e-06	up
ata-miR1432-5p	LOC_Os01g51904	-//-	up
ata-miR1432-5p	LOC_Os01g58290	sp|Q9MAP7|SBT35_ARATH Subtilisin-like protease SBT3.5 OS=Arabidopsis thaliana GN=SBT3.5 PE=1 SV=1//2.81121e-67	up
ata-miR1432-5p	LOC_Os01g66520	sp|Q54T05|RIO2_DICDI Serine/threonine-protein kinase rio2 OS=Dictyostelium discoideum GN=rio2 PE=3 SV=1//1.37434e-124	up
ata-miR1432-5p	LOC_Os01g68870	sp|Q8RZV7|MSP1_ORYSJ Leucine-rich repeat receptor protein kinase MSP1 OS=Oryza sativa subsp. japonica GN=MSP1 PE=1 SV=1//0	up
ata-miR1432-5p	LOC_Os01g69140	sp|P0C042|Y4597_ARATH Uncharacterized protein At4g15970 OS=Arabidopsis thaliana GN=At4g15970 PE=2 SV=1//8.98898e-59	up
ata-miR1432-5p	LOC_Os01g74170	sp|Q10430|SPC25_SCHPO Kinetochore protein spc25 OS=Schizosaccharomyces pombe (strain 972 / ATCC 24843) GN=spc25 PE=1 SV=1//3.45482e-08	up
ata-miR1432-5p	LOC_Os02g05390	-//-	up
ata-miR1432-5p	LOC_Os02g05610	sp|Q9ZVD0|SRRT_ARATH Serrate RNA effector molecule OS=Arabidopsis thaliana GN=SE PE=1 SV=2//1.71084e-155	up
ata-miR1432-5p	LOC_Os02g09810	sp|Q9H2H9|S38A1_HUMAN Sodium-coupled neutral amino acid transporter 1 OS=Homo sapiens GN=SLC38A1 PE=1 SV=1//1.30385e-23	up
ata-miR1432-5p	LOC_Os02g26270	-//-	up
ata-miR1432-5p	LOC_Os02g32850	sp|Q56WL5|ZPR4_ARATH Protein LITTLE ZIPPER 4 OS=Arabidopsis thaliana GN=ZPR4 PE=1 SV=1//3.58399e-14	up
ata-miR1432-5p	LOC_Os02g57080	sp|Q8RWW0|ALE2_ARATH Receptor-like serine/threonine-protein kinase ALE2 OS=Arabidopsis thaliana GN=ALE2 PE=1 SV=1//0	up
ata-miR1432-5p	LOC_Os03g05620	sp|Q8H6H4|PHT11_ORYSJ Inorganic phosphate transporter 1-1 OS=Oryza sativa subsp. japonica GN=PHT1-1 PE=2 SV=1//0	up
ata-miR1432-5p	LOC_Os03g10790	sp|Q2HIW2|MAPR4_ARATH Membrane-associated progesterone-binding protein 4 OS=Arabidopsis thaliana GN=MAPR4 PE=2 SV=1//5.24215e-107	up
ata-miR1432-5p	LOC_Os03g10800	sp|O80970|NPY2_ARATH BTB/POZ domain-containing protein NPY2 OS=Arabidopsis thaliana GN=NPY2 PE=2 SV=1//0	up
ata-miR1432-5p	LOC_Os03g13130	-//-	up
ata-miR1432-5p	LOC_Os03g22690	sp|O22224|NP93A_ARATH Nuclear pore complex protein NUP93A OS=Arabidopsis thaliana GN=NUP93A PE=1 SV=2//0	up
ata-miR1432-5p	LOC_Os03g28960	sp|P59470|RPC2_MOUSE DNA-directed RNA polymerase III subunit RPC2 OS=Mus musculus GN=Polr3b PE=2 SV=2//0	up
ata-miR1432-5p	LOC_Os03g39210	-//-	up
ata-miR1432-5p	LOC_Os03g42770	sp|Q75LV5|YAO_ORYSJ U3 snoRNP-associated protein-like YAOH OS=Oryza sativa subsp. japonica GN=Os03g0625900 PE=2 SV=1//0	up
ata-miR1432-5p	LOC_Os03g46420	-//-	up
ata-miR1432-5p	LOC_Os03g47650	sp|G5E8K5|ANK3_MOUSE Ankyrin-3 OS=Mus musculus GN=Ank3 PE=1 SV=1//1.16191e-08	up
ata-miR1432-5p	LOC_Os03g51040	sp|P93749|Y2197_ARATH Probable protein kinase At2g41970 OS=Arabidopsis thaliana GN=At2g41970 PE=2 SV=1//3.6928e-166	up
ata-miR1432-5p	LOC_Os03g52670	sp|Q9SE96|GEML1_ARATH GEM-like protein 1 OS=Arabidopsis thaliana GN=FIP1 PE=1 SV=1//9.78449e-66	up
ata-miR1432-5p	LOC_Os03g57560	sp|Q852N2|AGO13_ORYSJ Protein argonaute 13 OS=Oryza sativa subsp. japonica GN=AGO13 PE=2 SV=1//0	up
ata-miR1432-5p	LOC_Os03g58600	sp|Q851R2|MEL1_ORYSJ Protein argonaute MEL1 OS=Oryza sativa subsp. japonica GN=MEL1 PE=2 SV=1//0	up
ata-miR1432-5p	LOC_Os03g59770	sp|Q9LNE7|CML7_ARATH Calmodulin-like protein 7 OS=Arabidopsis thaliana GN=CML7 PE=2 SV=1//1.67899e-13	up
ata-miR1432-5p	LOC_Os03g59790	sp|Q9M7R0|ALL8_OLEEU Calcium-binding allergen Ole e 8 OS=Olea europaea PE=1 SV=1//1.97189e-16	up
ata-miR1432-5p	LOC_Os04g18200	sp|P24846|DAPA1_WHEAT 4-hydroxy-tetrahydrodipicolinate synthase 1, chloroplastic OS=Triticum aestivum PE=1 SV=1//0	up
ata-miR1432-5p	LOC_Os04g19580	-//-	up
ata-miR1432-5p	LOC_Os04g29990	sp|Q9LMP1|WAK2_ARATH Wall-associated receptor kinase 2 OS=Arabidopsis thaliana GN=WAK2 PE=1 SV=1//1.52462e-106	up
ata-miR1432-5p	LOC_Os04g30240	sp|Q9LMP1|WAK2_ARATH Wall-associated receptor kinase 2 OS=Arabidopsis thaliana GN=WAK2 PE=1 SV=1//5.72405e-122	up
ata-miR1432-5p	LOC_Os04g30260	sp|Q9LMP1|WAK2_ARATH Wall-associated receptor kinase 2 OS=Arabidopsis thaliana GN=WAK2 PE=1 SV=1//5.68231e-118	up
ata-miR1432-5p	LOC_Os04g30330	sp|Q39191|WAK1_ARATH Wall-associated receptor kinase 1 OS=Arabidopsis thaliana GN=WAK1 PE=1 SV=2//3.43427e-62	up
ata-miR1432-5p	LOC_Os04g35590	sp|Q9CQR4|ACO13_MOUSE Acyl-coenzyme A thioesterase 13 OS=Mus musculus GN=Acot13 PE=1 SV=1//1.56386e-19	up
ata-miR1432-5p	LOC_Os04g45160	sp|G3V9D0|PGLT1_RAT Protein O-glucosyltransferase 1 OS=Rattus norvegicus GN=Poglut1 PE=3 SV=1//6.98497e-21	up
ata-miR1432-5p	LOC_Os04g51610	sp|Q9LF79|ACA8_ARATH Calcium-transporting ATPase 8, plasma membrane-type OS=Arabidopsis thaliana GN=ACA8 PE=1 SV=1//0	up
ata-miR1432-5p	LOC_Os04g52550	sp|Q7XTS3|AGO3_ORYSJ Protein argonaute 3 OS=Oryza sativa subsp. japonica GN=AGO3 PE=2 SV=2//0	up
ata-miR1432-5p	LOC_Os04g55670	sp|B9FCV3|GT43_ORYSJ Probable glucuronosyltransferase Os04g0650300 OS=Oryza sativa subsp. japonica GN=Os04g0650300 PE=3 SV=1//0	up
ata-miR1432-5p	LOC_Os04g57610	sp|Q0J951|ARFL_ORYSJ Auxin response factor 12 OS=Oryza sativa subsp. japonica GN=ARF12 PE=2 SV=1//0	up
ata-miR1432-5p	LOC_Os04g58010	sp|Q7XKC4|Y4765_ORYSJ Putative B3 domain-containing protein Os04g0676650 OS=Oryza sativa subsp. japonica GN=Os04g0676650 PE=3 SV=2//3.83282e-97	up
ata-miR1432-5p	LOC_Os05g04520	sp|Q41328|PTI1_SOLLC Pto-interacting protein 1 OS=Solanum lycopersicum GN=PTI1 PE=1 SV=2//0	up
ata-miR1432-5p	LOC_Os05g07210	sp|Q6L8F9|ZIP6_ORYSJ Zinc transporter 6 OS=Oryza sativa subsp. japonica GN=ZIP6 PE=2 SV=1//0	up
ata-miR1432-5p	LOC_Os05g20060	-//-	up
ata-miR1432-5p	LOC_Os05g20610	sp|P08548|LIN1_NYCCO LINE-1 reverse transcriptase homolog OS=Nycticebus coucang PE=3 SV=1//2.49658e-26	up
ata-miR1432-5p	LOC_Os05g32210	sp|Q60E60|NADK3_ORYSJ Putative NAD kinase 3 OS=Oryza sativa subsp. japonica GN=Os05g0388400 PE=3 SV=2//0	up
ata-miR1432-5p	LOC_Os05g34270	sp|Q9ASS4|Y5838_ARATH Probably inactive leucine-rich repeat receptor-like protein kinase At5g48380 OS=Arabidopsis thaliana GN=At5g48380 PE=1 SV=1//0	up
ata-miR1432-5p	LOC_Os05g34854	sp|Q0JH50|GAOX2_ORYSJ Gibberellin 20 oxidase 2 OS=Oryza sativa subsp. japonica GN=20ox2 PE=1 SV=1//1.26687e-77	up
ata-miR1432-5p	LOC_Os05g38040	-//-	up
ata-miR1432-5p	LOC_Os05g39370	-//-	up
ata-miR1432-5p	LOC_Os05g39680	sp|Q8RWG3|RER6_ARATH Protein RETICULATA-RELATED 6 OS=Arabidopsis thaliana GN=RER6 PE=2 SV=1//0	up
ata-miR1432-5p	LOC_Os05g41480	sp|Q9LFN3|PT511_ARATH Probable sugar phosphate/phosphate trans	up
ata-miR1432-5p	LOC_Os05g47446	sp|O13929|YF69_SCHPO Uncharacterized protein C23C4.09c OS=Schizosaccharomyces pombe (strain 972 / ATCC 24843) GN=SPAC23C4.09c PE=3 SV=1//1.05641e-20	up
ata-miR1432-5p	LOC_Os05g49270	sp|Q9FRL3|ERDL6_ARATH Sugar transporter ERD6-like 6 OS=Arabidopsis thaliana GN=At1g75220 PE=1 SV=1//0	up
ata-miR1432-5p	LOC_Os06g12460	sp|Q67X45|CSLA3_ORYSJ Probable mannan synthase 3 OS=Oryza sativa subsp. japonica GN=CSLA3 PE=2 SV=1//0	up
ata-miR1432-5p	LOC_Os06g13820	sp|Q9LQ55|DRP2B_ARATH Dynamin-2B OS=Arabidopsis thaliana GN=DRP2B PE=1 SV=2//0	up
ata-miR1432-5p	LOC_Os06g22120	-//-	up
ata-miR1432-5p	LOC_Os06g24300	-//-	up
ata-miR1432-5p	LOC_Os06g30310	sp|Q9AWA5|GWD1_SOLTU Alpha-glucan water dikinase, chloroplastic OS=Solanum tuberosum GN=R1 PE=1 SV=2//1.88777e-71	up
ata-miR1432-5p	LOC_Os06g43680	sp|Q52T38|ZDH22_ARATH Protein S-acyltransferase 24 OS=Arabidopsis thaliana GN=PAT24 PE=2 SV=1//0	up
ata-miR1432-5p	LOC_Os07g01710	sp|Q9FN37|PSKR2_ARATH Phytosulfokine receptor 2 OS=Arabidopsis thaliana GN=PSKR2 PE=2 SV=1//0	up
ata-miR1432-5p	LOC_Os07g09460	-//-	up
ata-miR1432-5p	LOC_Os07g11280	sp|Q8RWS8|PP199_ARATH Pentatricopeptide repeat-containing protein At2g41720 OS=Arabidopsis thaliana GN=EMB2654 PE=2 SV=1//8.98791e-14	up
ata-miR1432-5p	LOC_Os07g16130	-//-	up
ata-miR1432-5p	LOC_Os07g22390	sp|Q8W5R2|SHGR2_ARATH Phospholipase SGR2 OS=Arabidopsis thaliana GN=SGR2 PE=1 SV=1//6.73712e-38	up
ata-miR1432-5p	LOC_Os07g23790	-//-	up
ata-miR1432-5p	LOC_Os07g37750	sp|F4IXW2|BIG5_ARATH Brefeldin A-inhibited guanine nucleotide-exchange protein 5 OS=Arabidopsis thaliana GN=BIG5 PE=1 SV=2//0	up
ata-miR1432-5p	LOC_Os07g39030	-//-	up
ata-miR1432-5p	LOC_Os07g39620	-//-	up
ata-miR1432-5p	LOC_Os07g46650	-//-	up
ata-miR1432-5p	LOC_Os07g47340	-//-	up
ata-miR1432-5p	LOC_Os08g04830	sp|Q9SWG3|FAR1_ARATH Protein FAR-RED IMPAIRED RESPONSE 1 OS=Arabidopsis thaliana GN=FAR1 PE=1 SV=1//1.672e-10	up
ata-miR1432-5p	LOC_Os08g12680	sp|Q5F371|SBNO1_CHICK Protein strawberry notch homolog 1 OS=Gallus gallus GN=SBNO1 PE=2 SV=1//7.33595e-61	up
ata-miR1432-5p	LOC_Os08g39310	sp|Q08747|UAF30_YEAST Upstream activation factor subunit UAF30 OS=Saccharomyces cerevisiae (strain ATCC 204508 / S288c) GN=UAF30 PE=1 SV=1//5.81631e-09	up
ata-miR1432-5p	LOC_Os08g41710	sp|Q9SFV2|FHA2_ARATH FHA domain-containing protein FHA2 OS=Arabidopsis thaliana GN=FHA2 PE=1 SV=1//2.29755e-123	up
ata-miR1432-5p	LOC_Os09g06680	sp|Q9SZA4|CDC21_ARATH Cell division cycle 20.1, cofactor of APC complex OS=Arabidopsis thaliana GN=CDC20-1 PE=1 SV=1//2.5955e-175	up
ata-miR1432-5p	LOC_Os09g21280	-//-	up
ata-miR1432-5p	LOC_Os09g37520	-//-	up
ata-miR1432-5p	LOC_Os09g38370	sp|Q53YF3|SPC3B_ARATH Signal peptidase complex subunit 3B OS=Arabidopsis thaliana GN=At5g27430 PE=2 SV=1//5.47858e-93	up
ata-miR1432-5p	LOC_Os09g38540	sp|Q39131|LAML_ARATH Lamin-like protein OS=Arabidopsis thaliana GN=At5g15350 PE=1 SV=1//1.99719e-20	up
ata-miR1432-5p	LOC_Os09g39410	sp|Q9LXN3|FACR4_ARATH Probable fatty acyl-CoA reductase 4 OS=Arabidopsis thaliana GN=FAR4 PE=2 SV=1//9.71007e-134	up
ata-miR1432-5p	LOC_Os10g06610	-//-	up
ata-miR1432-5p	LOC_Os10g11340	-//-	up
ata-miR1432-5p	LOC_Os10g18990	sp|C0LGP4|Y3475_ARATH Probable LRR receptor-like serine/threonine-protein kinase At3g47570 OS=Arabidopsis thaliana GN=At3g47570 PE=2 SV=1//1.28877e-10	up
ata-miR1432-5p	LOC_Os10g37430	-//-	up
ata-miR1432-5p	LOC_Os10g42510	sp|Q91V83|TTI1_MOUSE TELO2-interacting protein 1 homolog OS=Mus musculus GN=Tti1 PE=1 SV=2//6.80586e-08	up
ata-miR1432-5p	LOC_Os11g01200	sp|C0LGI2|Y1677_ARATH Probable LRR receptor-like serine/threonine-protein kinase At1g67720 OS=Arabidopsis thaliana GN=At1g67720 PE=2 SV=1//0	up
ata-miR1432-5p	LOC_Os11g02830	sp|Q8GXZ3|Y5102_ARATH Serine/threonine-protein kinase At5g01020 OS=Arabidopsis thaliana GN=At5g01020 PE=1 SV=1//1.85204e-167	up
ata-miR1432-5p	LOC_Os11g07124	sp|C0LGT6|EFR_ARATH LRR receptor-like serine/threonine-protein kinase EFR OS=Arabidopsis thaliana GN=EFR PE=1 SV=1//3.84395e-06	up
ata-miR1432-5p	LOC_Os11g08950	sp|Q8H1D6|RBK1_ARATH Receptor-like cytosolic serine/threonine-protein kinase RBK1 OS=Arabidopsis thaliana GN=RBK1 PE=1 SV=1//5.48884e-66	up
ata-miR1432-5p	LOC_Os11g42610	-//-	up
ata-miR1432-5p	LOC_Os12g01200	sp|C0LGI2|Y1677_ARATH Probable LRR receptor-like serine/threonine-protein kinase At1g67720 OS=Arabidopsis thaliana GN=At1g67720 PE=2 SV=1//0	up
ata-miR1432-5p	LOC_Os12g02810	sp|Q8GXZ3|Y5102_ARATH Serine/threonine-protein kinase At5g01020 OS=Arabidopsis thaliana GN=At5g01020 PE=1 SV=1//3.0345e-167	up
ata-miR1432-5p	LOC_Os12g04660	sp|Q8LPN7|RNG1L_ARATH E3 ubiquitin-protein ligase RING1-like OS=Arabidopsis thaliana GN=At3g19950 PE=1 SV=1//8.24782e-15	up
ata-miR1432-5p	LOC_Os12g04760	-//-	up
ata-miR1432-5p	LOC_Os12g13850	-//-	up
ata-miR1432-5p	LOC_Os12g17680	-//-	up
ata-miR1432-5p	LOC_Os12g21850	sp|Q4PSU4|AGL61_ARATH Agamous-like MADS-box protein AGL61 OS=Arabidopsis thaliana GN=AGL61 PE=1 SV=1//6.73799e-25	up
ata-miR1432-5p	LOC_Os12g35290	sp|Q96MW5|COG8_HUMAN Conserved oligomeric Golgi complex subunit 8 OS=Homo sapiens GN=COG8 PE=1 SV=2//8.5968e-93	up
ath-miR156a-5p	LOC_Os01g19400	-//-	up
ath-miR156a-5p	LOC_Os01g27380	sp|O65857|GSTF1_ORYSJ Probable glutathione S-transferase GSTF1 OS=Oryza sativa subsp. japonica GN=GSTF1 PE=1 SV=2//6.66619e-79	up
ath-miR156a-5p	LOC_Os01g51840	sp|Q8L4D8|IQD31_ARATH Protein IQ-DOMAIN 31 OS=Arabidopsis thaliana GN=IQD31 PE=1 SV=1//3.46456e-53	up
ath-miR156a-5p	LOC_Os01g53610	sp|Q680H3|PP170_ARATH Pentatricopeptide repeat-containing protein At2g25580 OS=Arabidopsis thaliana GN=PCMP-H75 PE=2 SV=2//2.86197e-131	up
ath-miR156a-5p	LOC_Os01g60720	-//-	up
ath-miR156a-5p	LOC_Os01g64020	sp|P23923|HBP1B_WHEAT Transcription factor HBP-1b(c38) OS=Triticum aestivum PE=2 SV=1//6.08292e-70	up
ath-miR156a-5p	LOC_Os01g64220	-//-	up
ath-miR156a-5p	LOC_Os01g67030	sp|Q0WRW8|B561K_ARATH Cytochrome b561 and DOMON domain-containing protein At3g07570 OS=Arabidopsis thaliana GN=At3g07570 PE=2 SV=1//6.01075e-72	up
ath-miR156a-5p	LOC_Os01g67750	-//-	up
ath-miR156a-5p	LOC_Os01g69830	sp|Q0JGI1|SPL2_ORYSJ Squamosa promoter-binding-like protein 2 OS=Oryza sativa subsp. japonica GN=SPL2 PE=2 SV=2//5.53554e-180	up
ath-miR156a-5p	LOC_Os01g73005	-//-	up
ath-miR156a-5p	LOC_Os02g03990	sp|F4ICD9|SC31A_ARATH Protein transport protein SEC31 homolog A OS=Arabidopsis thaliana GN=SEC31A PE=1 SV=1//1.60882e-23	up
ath-miR156a-5p	LOC_Os02g04680	sp|A3A2Z8|SPL3_ORYSJ Squamosa promoter-binding-like protein 3 OS=Oryza sativa subsp. japonica GN=SPL3 PE=2 SV=1//0	up
ath-miR156a-5p	LOC_Os02g06600	sp|Q9SHI2|Y1723_ARATH Leucine-rich repeat receptor-like serine/threonine-protein kinase At1g17230 OS=Arabidopsis thaliana GN=At1g17230 PE=2 SV=2//1.0137e-86	up
ath-miR156a-5p	LOC_Os02g07120	sp|Q8L5Y6|CAND1_ARATH Cullin-associated NEDD8-dissociated protein 1 OS=Arabidopsis thaliana GN=CAND1 PE=1 SV=1//0	up
ath-miR156a-5p	LOC_Os02g07780	sp|Q6H509|SPL4_ORYSJ Squamosa promoter-binding-like protein 4 OS=Oryza sativa subsp. japonica GN=SPL4 PE=2 SV=1//1.88702e-96	up
ath-miR156a-5p	LOC_Os02g14980	-//-	up
ath-miR156a-5p	LOC_Os02g24720	sp|O65091|NLTP4_ORYSJ Non-specific lipid-transfer protein 4 OS=Oryza sativa subsp. japonica GN=Os12g0114500 PE=3 SV=2//9.06449e-42	up
ath-miR156a-5p	LOC_Os02g28074	sp|Q9FQ04|XRN4_ARATH 5&apos;-3&apos; exoribonuclease 4 OS=Arabidopsis thaliana GN=XRN4 PE=2 SV=1//7.20722e-20	up
ath-miR156a-5p	LOC_Os02g35300	sp|F4I114|Y1960_ARATH Probable serine/threonine-protein kinase At1g09600 OS=Arabidopsis thaliana GN=At1g09600 PE=3 SV=1//0	up
ath-miR156a-5p	LOC_Os02g39620	-//-	up
ath-miR156a-5p	LOC_Os02g40430	sp|Q8RWY6|CLASP_ARATH CLIP-associated protein OS=Arabidopsis thaliana GN=CLASP PE=1 SV=1//1.82462e-86	up
ath-miR156a-5p	LOC_Os02g43430	sp|Q9LTC0|Y5707_ARATH Probable receptor-like protein kinase At5g47070 OS=Arabidopsis thaliana GN=At5g47070 PE=1 SV=1//3.38316e-127	up
ath-miR156a-5p	LOC_Os02g47180	sp|Q9SZA4|CDC21_ARATH Cell division cycle 20.1, cofactor of APC complex OS=Arabidopsis thaliana GN=CDC20-1 PE=1 SV=1//0	up
ath-miR156a-5p	LOC_Os02g49090	sp|Q9LTT8|VCS_ARATH Enhancer of mRNA-decapping protein 4 OS=Arabidopsis thaliana GN=VCS PE=1 SV=1//1.33505e-66	up
ath-miR156a-5p	LOC_Os02g50470	-//-	up
ath-miR156a-5p	LOC_Os03g11335	-//-	up
ath-miR156a-5p	LOC_Os03g16690	sp|Q93Y40|ORP3C_ARATH Oxysterol-binding protein-related protein 3C OS=Arabidopsis thaliana GN=ORP3C PE=2 SV=1//0	up
ath-miR156a-5p	LOC_Os03g19436	-//-	up
ath-miR156a-5p	LOC_Os03g22980	sp|P10978|POLX_TOBAC Retrovirus-related Pol polyprotein from transposon TNT 1-94 OS=Nicotiana tabacum PE=2 SV=1//3.34495e-09	up
ath-miR156a-5p	LOC_Os03g31690	sp|Q84JF4|NAGS1_ARATH Probable amino-acid acetyltransferase NAGS1, chloroplastic OS=Arabidopsis thaliana GN=NAGS1 PE=2 SV=1//0	up
ath-miR156a-5p	LOC_Os03g42320	sp|Q851W1|SLY1_ORYSJ SEC1 family transport protein SLY1 OS=Oryza sativa subsp. japonica GN=SLY1 PE=2 SV=1//0	up
ath-miR156a-5p	LOC_Os03g42780	sp|Q949V6|ARI1_ARATH Probable E3 ubiquitin-protein ligase ARI1 OS=Arabidopsis thaliana GN=ARI1 PE=2 SV=1//1.81634e-106	up
ath-miR156a-5p	LOC_Os03g44290	sp|Q10G40|EXB12_ORYSJ Expansin-B12 OS=Oryza sativa subsp. japonica GN=EXPB12 PE=2 SV=2//2.94408e-65	up
ath-miR156a-5p	LOC_Os03g45770	-//-	up
ath-miR156a-5p	LOC_Os03g46090	sp|Q0WQ41|IP5P7_ARATH Type IV inositol polyphosphate 5-phosphatase 7 OS=Arabidopsis thaliana GN=IP5P7 PE=1 SV=1//2.83535e-57	up
ath-miR156a-5p	LOC_Os03g49620	sp|C0LGT1|Y5129_ARATH Probable LRR receptor-like serine/threonine-protein kinase At5g10290 OS=Arabidopsis thaliana GN=At5g10290 PE=2 SV=1//0	up
ath-miR156a-5p	LOC_Os03g50860	sp|Q9C5U0|AHK4_ARATH Histidine kinase 4 OS=Arabidopsis thaliana GN=AHK4 PE=1 SV=1//0	up
ath-miR156a-5p	LOC_Os03g53640	sp|Q9ZVZ9|PB27B_ARATH Photosystem II D1 precursor processing protein PSB27-H2, chloroplastic OS=Arabidopsis thaliana GN=PSB27-2 PE=1 SV=1//4.5352e-47	up
ath-miR156a-5p	LOC_Os03g57040	sp|Q8LEZ8|AP1S1_ARATH AP-1 complex subunit sigma-1 OS=Arabidopsis thaliana GN=AAP19-1 PE=1 SV=1//1.50815e-102	up
ath-miR156a-5p	LOC_Os04g09620	-//-	up
ath-miR156a-5p	LOC_Os04g28050	-//-	up
ath-miR156a-5p	LOC_Os04g28090	sp|P92948|CDC5L_ARATH Cell division cycle 5-like protein OS=Arabidopsis thaliana GN=CDC5 PE=1 SV=2//0	up
ath-miR156a-5p	LOC_Os04g33810	sp|Q9LIS2|RBG4_ARATH Glycine-rich RNA-binding protein 4, mitochondrial OS=Arabidopsis thaliana GN=RBG4 PE=2 SV=1//1.82215e-11	up
ath-miR156a-5p	LOC_Os04g34570	-//-	up
ath-miR156a-5p	LOC_Os04g39864	sp|Q7XKV5|BGL11_ORYSJ Beta-glucosidase 11 OS=Oryza sativa subsp. japonica GN=BGLU11 PE=3 SV=2//5.77829e-31	up
ath-miR156a-5p	LOC_Os04g43150	sp|O94260|G3BP_SCHPO Putative G3BP-like protein OS=Schizosaccharomyces pombe (strain 972 / ATCC 24843) GN=nxt3 PE=1 SV=1//4.31882e-07	up
ath-miR156a-5p	LOC_Os04g45400	sp|P0CT39|TF26_SCHPO Transposon Tf2-6 polyprotein OS=Schizosaccharomyces pombe (strain 972 / ATCC 24843) GN=Tf2-6 PE=3 SV=1//4.91089e-145	up
ath-miR156a-5p	LOC_Os04g46580	sp|Q7XT42|SPL7_ORYSJ Squamosa promoter-binding-like protein 7 OS=Oryza sativa subsp. japonica GN=SPL7 PE=2 SV=2//0	up
ath-miR156a-5p	LOC_Os04g46750	sp|Q8VZP6|GUX8_ARATH Putative glucuronosyltransferase PGSIP8 OS=Arabidopsis thaliana GN=PGSIP8 PE=2 SV=1//5.27114e-150	up
ath-miR156a-5p	LOC_Os04g52710	sp|P34048|HIS7_WHEAT Imidazoleglycerol-phosphate dehydratase (Fragment) OS=Triticum aestivum PE=2 SV=1//7.68355e-35	up
ath-miR156a-5p	LOC_Os04g55190	-//-	up
ath-miR156a-5p	LOC_Os04g57350	sp|Q94CF0|EHD1_ARATH EH domain-containing protein 1 OS=Arabidopsis thaliana GN=EHD1 PE=1 SV=1//0	up
ath-miR156a-5p	LOC_Os04g57700	-//-	up
ath-miR156a-5p	LOC_Os05g03934	-//-	up
ath-miR156a-5p	LOC_Os05g05170	sp|Q0JMY8|SALT_ORYSJ Salt stress-induced protein OS=Oryza sativa subsp. japonica GN=SALT PE=2 SV=1//3.13159e-18	up
ath-miR156a-5p	LOC_Os05g06420	-//-	up
ath-miR156a-5p	LOC_Os05g20620	-//-	up
ath-miR156a-5p	LOC_Os05g28000	-//-	up
ath-miR156a-5p	LOC_Os05g32190	sp|Q60E61|NTAQ1_ORYSJ Protein N-terminal glutamine amidohydrolase OS=Oryza sativa subsp. japonica GN=Os05g0387900 PE=2 SV=1//5.11488e-153	up
ath-miR156a-5p	LOC_Os05g34050	sp|O22208|BZP17_ARATH bZIP transcription factor 17 OS=Arabidopsis thaliana GN=BZIP17 PE=1 SV=2//1.33999e-72	up
ath-miR156a-5p	LOC_Os05g34870	-//-	up
ath-miR156a-5p	LOC_Os05g35274	sp|Q15427|SF3B4_HUMAN Splicing factor 3B subunit 4 OS=Homo sapiens GN=SF3B4 PE=1 SV=1//4.01996e-06	up
ath-miR156a-5p	LOC_Os05g39070	sp|Q07949|PSR2_YEAST Probable phosphatase PSR2 OS=Saccharomyces cerevisiae (strain ATCC 204508 / S288c) GN=PSR2 PE=1 SV=1//1.57885e-07	up
ath-miR156a-5p	LOC_Os05g44320	sp|P25635|PWP2_YEAST Periodic tryptophan protein 2 OS=Saccharomyces cerevisiae (strain ATCC 204508 / S288c) GN=PWP2 PE=1 SV=2//0	up
ath-miR156a-5p	LOC_Os06g03130	-//-	up
ath-miR156a-5p	LOC_Os06g04780	sp|Q9DBT3|CCD97_MOUSE Coiled-coil domain-containing protein 97 OS=Mus musculus GN=Ccdc97 PE=1 SV=1//7.14286e-07	up
ath-miR156a-5p	LOC_Os06g06850	sp|Q9STE7|R13L3_ARATH Putative disease resistance RPP13-like protein 3 OS=Arabidopsis thaliana GN=RPP13L3 PE=3 SV=1//9.30326e-58	up
ath-miR156a-5p	LOC_Os06g10430	-//-	up
ath-miR156a-5p	LOC_Os06g43690	sp|Q8NI36|WDR36_HUMAN WD repeat-containing protein 36 OS=Homo sapiens GN=WDR36 PE=1 SV=1//4.0847e-169	up
ath-miR156a-5p	LOC_Os06g44970	sp|Q651V6|PIN2_ORYSJ Probable auxin efflux carrier component 2 OS=Oryza sativa subsp. japonica GN=PIN2 PE=2 SV=1//0	up
ath-miR156a-5p	LOC_Os07g02550	-//-	up
ath-miR156a-5p	LOC_Os07g32170	sp|Q6Z461|SPL13_ORYSJ Squamosa promoter-binding-like protein 13 OS=Oryza sativa subsp. japonica GN=SPL13 PE=2 SV=1//1.56296e-83	up
ath-miR156a-5p	LOC_Os07g32340	sp|Q8LLE5|FPP_SOLLC Filament-like plant protein (Fragment) OS=Solanum lycopersicum GN=FPP PE=1 SV=1//4.27359e-06	up
ath-miR156a-5p	LOC_Os07g33330	sp|Q9LEB4|RBP45_NICPL Polyadenylate-binding protein RBP45 OS=Nicotiana plumbaginifolia GN=RBP45 PE=1 SV=1//6.82304e-133	up
ath-miR156a-5p	LOC_Os07g38910	sp|Q9C5U0|AHK4_ARATH Histidine kinase 4 OS=Arabidopsis thaliana GN=AHK4 PE=1 SV=1//4.06331e-48	up
ath-miR156a-5p	LOC_Os07g42400	sp|Q9SZL8|FRS5_ARATH Protein FAR1-RELATED SEQUENCE 5 OS=Arabidopsis thaliana GN=FRS5 PE=2 SV=1//1.82714e-113	up
ath-miR156a-5p	LOC_Os07g47040	-//-	up
ath-miR156a-5p	LOC_Os08g02860	sp|Q9LU89|2A5N_ARATH Serine/threonine protein phosphatase 2A 59 kDa regulatory subunit B&apos; eta isoform OS=Arabidopsis thaliana GN=B&apos;ETA PE=2 SV=1//0	up
ath-miR156a-5p	LOC_Os08g10550	sp|Q8VXB1|HAK12_ORYSJ Putative potassium transporter 12 OS=Oryza sativa subsp. japonica GN=HAK12 PE=2 SV=1//2.39895e-75	up
ath-miR156a-5p	LOC_Os08g16914	-//-	up
ath-miR156a-5p	LOC_Os08g21330	sp|O80358|FPG_ARATH Formamidopyrimidine-DNA glycosylase OS=Arabidopsis thaliana GN=FPG1 PE=1 SV=1//1.87432e-140	up
ath-miR156a-5p	LOC_Os08g28214	sp|Q9SL70|TCX6_ARATH Protein tesmin/TSO1-like CXC 6 OS=Arabidopsis thaliana GN=TCX6 PE=1 SV=1//3.31211e-46	up
ath-miR156a-5p	LOC_Os08g30380	sp|P98204|ALA1_ARATH Phospholipid-transporting ATPase 1 OS=Arabidopsis thaliana GN=ALA1 PE=2 SV=1//1.63741e-18	up
ath-miR156a-5p	LOC_Os08g32070	sp|Q9FN04|AAP4_ARATH Amino acid permease 4 OS=Arabidopsis thaliana GN=AAP4 PE=1 SV=1//6.28075e-56	up
ath-miR156a-5p	LOC_Os08g35760	sp|Q6ZBZ2|GL814_ORYSJ Germin-like protein 8-14 OS=Oryza sativa subsp. japonica GN=GER5 PE=1 SV=1//1.55129e-122	up
ath-miR156a-5p	LOC_Os08g39090	-//-	up
ath-miR156a-5p	LOC_Os08g39890	sp|Q7EXZ2|SPL14_ORYSJ Squamosa promoter-binding-like protein 14 OS=Oryza sativa subsp. japonica GN=SPL14 PE=2 SV=1//0	up
ath-miR156a-5p	LOC_Os08g41940	sp|Q6YZE8|SPL16_ORYSJ Squamosa promoter-binding-like protein 16 OS=Oryza sativa subsp. japonica GN=SPL16 PE=2 SV=1//0	up
ath-miR156a-5p	LOC_Os09g03670	-//-	up
ath-miR156a-5p	LOC_Os09g04670	sp|Q9LKA5|MORF8_ARATH Multiple organellar RNA editing factor 8, chloroplastic/mitochondrial OS=Arabidopsis thaliana GN=MORF8 PE=1 SV=1//1.06785e-73	up
ath-miR156a-5p	LOC_Os09g16440	-//-	up
ath-miR156a-5p	LOC_Os09g31280	sp|Q8LBZ4|OTU_ARATH OTU domain-containing protein At3g57810 OS=Arabidopsis thaliana GN=At3g57810 PE=2 SV=1//1.81254e-77	up
ath-miR156a-5p	LOC_Os09g31438	sp|A3C057|SPL17_ORYSJ Squamosa promoter-binding-like protein 17 OS=Oryza sativa subsp. japonica GN=SPL17 PE=2 SV=2//0	up
ath-miR156a-5p	LOC_Os09g32300	sp|Q9SR13|FLK_ARATH Flowering	up
ath-miR156a-5p	LOC_Os09g32600	sp|Q9FX89|FB50_ARATH Putative F-box protein At1g49610 OS=Arabidopsis thaliana GN=At1g49610 PE=4 SV=2//5.37218e-08	up
ath-miR156a-5p	LOC_Os09g32944	sp|Q0J0K1|SPL18_ORYSJ Squamosa promoter-binding-like protein 18 OS=Oryza sativa subsp. japonica GN=SPL18 PE=2 SV=1//0	up
ath-miR156a-5p	LOC_Os09g33820	sp|Q93V61|LCAT3_ARATH Phospholipase A(1) LCAT3 OS=Arabidopsis thaliana GN=LCAT3 PE=1 SV=1//7.74588e-06	up
ath-miR156a-5p	LOC_Os09g35800	sp|Q652A8|UGE3_ORYSJ UDP-glucose 4-epimerase 3 OS=Oryza sativa subsp. japonica GN=UGE-3 PE=2 SV=1//0	up
ath-miR156a-5p	LOC_Os09g35990	-//-	up
ath-miR156a-5p	LOC_Os10g04580	sp|Q9C5J9|Y5483_ARATH Uncharacterized GTP-binding protein At5g64813 OS=Arabidopsis thaliana GN=At5g64813 PE=1 SV=1//1.29574e-105	up
ath-miR156a-5p	LOC_Os10g15000	-//-	up
ath-miR156a-5p	LOC_Os10g23180	sp|Q9AXH9|KAO1_HORVU Ent-kaurenoic acid oxidase 1 OS=Hordeum vulgare GN=KAO1 PE=1 SV=1//2.25145e-88	up
ath-miR156a-5p	LOC_Os11g07840	-//-	up
ath-miR156a-5p	LOC_Os11g10420	sp|Q9FMJ0|P4KB1_ARATH Phosphatidylinositol 4-kinase beta 1 OS=Arabidopsis thaliana GN=PI4KB1 PE=1 SV=1//0	up
ath-miR156a-5p	LOC_Os11g11000	sp|Q8RWG1|Y4139_ARATH Uncharacterized aarF domain-containing protein kinase At4g31390, chloroplastic OS=Arabidopsis thaliana GN=At4g31390 PE=2 SV=1//0	up
ath-miR156a-5p	LOC_Os11g17290	-//-	up
ath-miR156a-5p	LOC_Os11g30370	sp|Q2R3Y1|SPL19_ORYSJ Putative squamosa promoter-binding-like protein 19 OS=Oryza sativa subsp. japonica GN=SPL19 PE=3 SV=2//0	up
ath-miR156a-5p	LOC_Os11g35700	sp|Q9HSF6|RNH_HALSA Ribonuclease HI OS=Halobacterium salinarum (strain ATCC 700922 / JCM 11081 / NRC-1) GN=rnhA PE=1 SV=1//4.18144e-09	up
ath-miR156a-5p	LOC_Os12g02830	sp|O82197|VP321_ARATH Vacuolar protein sorting-associated protein 32 homolog 1 OS=Arabidopsis thaliana GN=VPS32.1 PE=1 SV=1//1.21758e-58	up
ath-miR156a-5p	LOC_Os12g12880	-//-	up
ath-miR156a-5p	LOC_Os12g27102	sp|Q9FJ62|GPDL4_ARATH Glycerophosphodiester phosphodiesterase GDPDL4 OS=Arabidopsis thaliana GN=GDPDL4 PE=1 SV=1//0	up
ath-miR156a-5p	LOC_Os12g29680	-//-	up
ath-miR156a-5p	LOC_Os12g41780	sp|Q02527|MGAT3_RAT Beta-1,4-mannosyl-glycoprotein 4-beta-N-acetylglucosaminyltransferase OS=Rattus norvegicus GN=Mgat3 PE=1 SV=2//1.63514e-18	up
ath-miR159c	LOC_Os01g02884	sp|Q8VHK9|DHX36_MOUSE ATP-dependent RNA helicase DHX36 OS=Mus musculus GN=Dhx36 PE=1 SV=2//5.15547e-158	up
ath-miR159c	LOC_Os01g11430	-//-	up
ath-miR159c	LOC_Os01g12240	-//-	up
ath-miR159c	LOC_Os01g12700	sp|Q0JIC2|GAM1_ORYSJ Transcription factor GAMYB OS=Oryza sativa subsp. japonica GN=GAM1 PE=2 SV=1//3.68397e-33	up
ath-miR159c	LOC_Os01g15910	sp|Q43772|UGPA_HORVU UTP--glucose-1-phosphate uridylyltransferase OS=Hordeum vulgare PE=2 SV=1//1.37559e-148	up
ath-miR159c	LOC_Os01g24890	-//-	up
ath-miR159c	LOC_Os01g29850	-//-	up
ath-miR159c	LOC_Os01g32259	-//-	up
ath-miR159c	LOC_Os01g33609	-//-	up
ath-miR159c	LOC_Os01g38100	-//-	up
ath-miR159c	LOC_Os01g42050	sp|Q5SXM8|DNLZ_HUMAN DNL-type zinc finger protein OS=Homo sapiens GN=DNLZ PE=1 SV=1//1.64435e-08	up
ath-miR159c	LOC_Os01g46984	-//-	up
ath-miR159c	LOC_Os01g55580	sp|Q9SZD1|TCX5_ARATH Protein tesmin/TSO1-like CXC 5 OS=Arabidopsis thaliana GN=TCX5 PE=1 SV=1//8.51898e-114	up
ath-miR159c	LOC_Os01g59570	sp|O64483|SIRK_ARATH Senescence-induced receptor-like serine/threonine-protein kinase OS=Arabidopsis thaliana GN=SIRK PE=2 SV=1//2.09578e-173	up
ath-miR159c	LOC_Os01g59660	sp|Q0JIC2|GAM1_ORYSJ Transcription factor GAMYB OS=Oryza sativa subsp. japonica GN=GAM1 PE=2 SV=1//0	up
ath-miR159c	LOC_Os01g64180	-//-	up
ath-miR159c	LOC_Os01g65740	-//-	up
ath-miR159c	LOC_Os02g01590	sp|Q9FSV7|SST_FESAR Sucrose:sucrose 1-fructosyltransferase OS=Festuca arundinacea GN=1-SST PE=1 SV=1//0	up
ath-miR159c	LOC_Os02g04950	sp|O57683|SF3B1_XENLA Splicing factor 3B subunit 1 OS=Xenopus laevis GN=sf3b1 PE=2 SV=1//6.18258e-23	up
ath-miR159c	LOC_Os02g21650	-//-	up
ath-miR159c	LOC_Os02g21720	-//-	up
ath-miR159c	LOC_Os02g30390	-//-	up
ath-miR159c	LOC_Os02g38840	sp|P37830|G6PD_SOLTU Glucose-6-phosphate 1-dehydrogenase, cytoplasmic isoform OS=Solanum tuberosum GN=G6PDH PE=2 SV=1//0	up
ath-miR159c	LOC_Os02g54350	-//-	up
ath-miR159c	LOC_Os03g08450	sp|Q94HF1|EIF3K_ORYSJ Eukaryotic translation initiation factor 3 subunit K OS=Oryza sativa subsp. japonica GN=TIF3K1 PE=2 SV=1//1.80432e-163	up
ath-miR159c	LOC_Os03g12840	sp|Q10PL5|ITPK2_ORYSJ Inositol-tetrakisphosphate 1-kinase 2 OS=Oryza sativa subsp. japonica GN=ITPK2 PE=2 SV=1//2.14997e-11	up
ath-miR159c	LOC_Os03g19410	sp|Q10MJ1|CGEP_ORYSJ Probable glutamyl endopeptidase, chloroplastic OS=Oryza sativa subsp. japonica GN=GEP PE=2 SV=1//0	up
ath-miR159c	LOC_Os03g21380	sp|Q10LX4|CML27_ORYSJ Probable calcium-binding protein CML27 OS=Oryza sativa subsp. japonica GN=CML27 PE=2 SV=1//2.32066e-102	up
ath-miR159c	LOC_Os03g24870	sp|Q8LBI9|EDL16_ARATH Sugar transporter ERD6-like 16 OS=Arabidopsis thaliana GN=At5g18840 PE=2 SV=2//2.16949e-179	up
ath-miR159c	LOC_Os03g38210	sp|A2WW87|GAM1_ORYSI Transcription factor GAMYB OS=Oryza sativa subsp. indica GN=GAM1 PE=2 SV=1//4.71792e-59	up
ath-miR159c	LOC_Os03g45344	-//-	up
ath-miR159c	LOC_Os03g46280	-//-	up
ath-miR159c	LOC_Os03g57190	sp|Q10CE8|PCF6_ORYSJ Transcription factor PCF6 OS=Oryza sativa subsp. japonica GN=PCF6 PE=2 SV=1//6.7726e-169	up
ath-miR159c	LOC_Os03g61970	sp|Q10AZ4|ACT3_ORYSJ Actin-3 OS=Oryza sativa subsp. japonica GN=ACT3 PE=2 SV=1//0	up
ath-miR159c	LOC_Os04g03610	-//-	up
ath-miR159c	LOC_Os04g29469	sp|P0C2F6|RNHX1_ARATH Putative ribonuclease H protein At1g65750 OS=Arabidopsis thaliana GN=At1g65750 PE=3 SV=1//6.97932e-41	up
ath-miR159c	LOC_Os04g30050	-//-	up
ath-miR159c	LOC_Os04g31030	sp|Q8GYN5|RIN4_ARATH RPM1-interacting protein 4 OS=Arabidopsis thaliana GN=RIN4 PE=1 SV=1//7.64172e-16	up
ath-miR159c	LOC_Os04g33760	-//-	up
ath-miR159c	LOC_Os04g44354	sp|Q9LHJ2|U82A1_ARATH UDP-glycosyltransferase 82A1 OS=Arabidopsis thaliana GN=UGT82A1 PE=2 SV=1//2.47792e-24	up
ath-miR159c	LOC_Os04g45360	sp|P04323|POL3_DROME Retrovirus-related Pol polyprotein from transposon 17.6 OS=Drosophila melanogaster GN=pol PE=3 SV=1//1.61009e-81	up
ath-miR159c	LOC_Os04g46490	sp|Q7XU31|TIP51_ORYSJ Probable aquaporin TIP5-1 OS=Oryza sativa subsp. japonica GN=TIP5;1 PE=2 SV=3//2.67721e-141	up
ath-miR159c	LOC_Os04g51190	sp|Q6AWY6|GRF3_ORYSJ Growth-regulating factor 3 OS=Oryza sativa subsp. japonica GN=GRF3 PE=3 SV=2//0	up
ath-miR159c	LOC_Os04g54330	sp|Q3UX61|NAA11_MOUSE N-alpha-acetyltransferase 11 OS=Mus musculus GN=Naa11 PE=2 SV=1//6.59918e-67	up
ath-miR159c	LOC_Os05g08554	-//-	up
ath-miR159c	LOC_Os05g15320	sp|Q9LTR2|TGD2_ARATH Protein TRIGALACTOSYLDIACYLGLYCEROL 2, chloroplastic OS=Arabidopsis thaliana GN=TGD2 PE=2 SV=1//5.11942e-12	up
ath-miR159c	LOC_Os05g26600	sp|P0CT39|TF26_SCHPO Transposon Tf2-6 polyprotein OS=Schizosaccharomyces pombe (strain 972 / ATCC 24843) GN=Tf2-6 PE=3 SV=1//1.58423e-44	up
ath-miR159c	LOC_Os05g26990	sp|P98205|ALA2_ARATH Phospholipid-transporting ATPase 2 OS=Arabidopsis thaliana GN=ALA2 PE=1 SV=1//1.32214e-08	up
ath-miR159c	LOC_Os05g41166	sp|A2WW87|GAM1_ORYSI Transcription factor GAMYB OS=Oryza sativa subsp. indica GN=GAM1 PE=2 SV=1//5.18565e-76	up
ath-miR159c	LOC_Os05g42240	-//-	up
ath-miR159c	LOC_Os05g49164	-//-	up
ath-miR159c	LOC_Os06g06710	-//-	up
ath-miR159c	LOC_Os06g07320	sp|P14381|YTX2_XENLA Transposon TX1 uncharacterized 149 kDa protein OS=Xenopus laevis PE=3 SV=1//1.14722e-44	up
ath-miR159c	LOC_Os06g07869	sp|P46269|QCR8_SOLTU Cytochrome b-c1 complex subunit 8 OS=Solanum tuberosum PE=1 SV=2//5.3202e-29	up
ath-miR159c	LOC_Os06g07969	sp|P46269|QCR8_SOLTU Cytochrome b-c1 complex subunit 8 OS=Solanum tuberosum PE=1 SV=2//4.41916e-34	up
ath-miR159c	LOC_Os06g19510	-//-	up
ath-miR159c	LOC_Os06g37224	sp|Q5Z5S6|C7019_ORYSJ Ent-kaurene oxidase-like 5 OS=Oryza sativa subsp. japonica GN=CYP701A9 PE=2 SV=1//0	up
ath-miR159c	LOC_Os06g40330	sp|Q0JIC2|GAM1_ORYSJ Transcription factor GAMYB OS=Oryza sativa subsp. japonica GN=GAM1 PE=2 SV=1//5.70311e-06	up
ath-miR159c	LOC_Os06g40490	sp|Q9ZQG9|E1314_ARATH Glucan endo-1,3-beta-glucosidase 14 OS=Arabidopsis thaliana GN=At2g27500 PE=1 SV=2//6.31333e-104	up
ath-miR159c	LOC_Os06g41710	sp|Q14149|MORC3_HUMAN MORC family CW-type zinc finger protein 3 OS=Homo sapiens GN=MORC3 PE=1 SV=3//9.25402e-51	up
ath-miR159c	LOC_Os06g45500	sp|Q9S7J8|HMA7_ARATH Copper-transporting ATPase RAN1 OS=Arabidopsis thaliana GN=RAN1 PE=1 SV=1//0	up
ath-miR159c	LOC_Os06g45950	sp|O64538|SAU40_ARATH Auxin-responsive protein SAUR40 OS=Arabidopsis thaliana GN=SAUR40 PE=2 SV=1//4.25486e-08	up
ath-miR159c	LOC_Os06g50510	sp|A2WLR5|HOX29_ORYSI Homeobox-leucine zipper protein HOX29 OS=Oryza sativa subsp. indica GN=HOX29 PE=2 SV=2//2.51831e-52	up
ath-miR159c	LOC_Os06g50560	sp|A2WLR5|HOX29_ORYSI Homeobox-leucine zipper protein HOX29 OS=Oryza sativa subsp. indica GN=HOX29 PE=2 SV=2//9.14203e-35	up
ath-miR159c	LOC_Os06g50679	sp|Q5QMZ9|HOX29_ORYSJ Homeobox-leucine zipper protein HOX29 OS=Oryza sativa subsp. japonica GN=HOX29 PE=2 SV=2//0	up
ath-miR159c	LOC_Os06g50724	sp|A2WLR5|HOX29_ORYSI Homeobox-leucine zipper protein HOX29 OS=Oryza sativa subsp. indica GN=HOX29 PE=2 SV=2//5.66686e-36	up
ath-miR159c	LOC_Os07g05720	sp|Q10CE8|PCF6_ORYSJ Transcription factor PCF6 OS=Oryza sativa subsp. japonica GN=PCF6 PE=2 SV=1//5.82657e-35	up
ath-miR159c	LOC_Os07g08090	sp|Q84TG3|PUB23_ARATH E3 ubiquitin-protein ligase PUB23 OS=Arabidopsis thaliana GN=PUB23 PE=1 SV=1//5.1136e-26	up
ath-miR159c	LOC_Os07g08880	sp|Q9P281|BAHC1_HUMAN BAH and coiled-coil domain-containing protein 1 OS=Homo sapiens GN=BAHCC1 PE=1 SV=3//1.027e-08	up
ath-miR159c	LOC_Os07g11340	-//-	up
ath-miR159c	LOC_Os07g12800	-//-	up
ath-miR159c	LOC_Os07g25290	-//-	up
ath-miR159c	LOC_Os07g27170	-//-	up
ath-miR159c	LOC_Os07g28830	-//-	up
ath-miR159c	LOC_Os07g31280	sp|O80507|CSK2E_ARATH Putative casein kinase II subunit beta-4 OS=Arabidopsis thaliana GN=At2g44680 PE=2 SV=1//8.53669e-15	up
ath-miR159c	LOC_Os08g15310	-//-	up
ath-miR159c	LOC_Os08g16660	sp|Q9LHE3|ASPG2_ARATH Protein ASPARTIC PROTEASE IN GUARD CELL 2 OS=Arabidopsis thaliana GN=ASPG2 PE=2 SV=1//3.57283e-40	up
ath-miR159c	LOC_Os08g17740	-//-	up
ath-miR159c	LOC_Os08g25220	sp|P10978|POLX_TOBAC Retrovirus-related Pol polyprotein from transposon TNT 1-94 OS=Nicotiana tabacum PE=2 SV=1//1.43334e-08	up
ath-miR159c	LOC_Os08g27570	sp|Q7LHG5|YI31B_YEAST Transposon Ty3-I Gag-Pol polyprotein OS=Saccharomyces cerevisiae (strain ATCC 204508 / S288c) GN=TY3B-I PE=3 SV=2//8.6088e-28	up
ath-miR159c	LOC_Os08g35900	sp|Q9FZ70|FDL1_ARATH F-box/FBD/LRR-repeat protein At1g13570 OS=Arabidopsis thaliana GN=At1g13570 PE=2 SV=1//2.35751e-17	up
ath-miR159c	LOC_Os08g35948	sp|Q9FZ70|FDL1_ARATH F-box/FBD/LRR-repeat protein At1g13570 OS=Arabidopsis thaliana GN=At1g13570 PE=2 SV=1//9.07836e-20	up
ath-miR159c	LOC_Os08g36390	sp|Q9C9X7|IDD14_ARATH Protein indeterminate-domain 14 OS=Arabidopsis thaliana GN=IDD14 PE=1 SV=1//2.08316e-90	up
ath-miR159c	LOC_Os08g42370	sp|Q0WQK2|ZDHC9_ARATH Probable protein S-acyltransferase 7 OS=Arabidopsis thaliana GN=PAT07 PE=1 SV=1//5.39471e-164	up
ath-miR159c	LOC_Os08g44860	sp|B7EA73|PSA_ORYSJ Puromycin-sensitive aminopeptidase OS=Oryza sativa subsp. japonica GN=Os08g0562700 PE=2 SV=1//0	up
ath-miR159c	LOC_Os09g03370	sp|Q9FLR5|SMC6A_ARATH Structural maintenance of chromosomes protein 6A OS=Arabidopsis thaliana GN=SMC6A PE=2 SV=1//3.35401e-46	up
ath-miR159c	LOC_Os09g03939	sp|Q8RXN0|AB11G_ARATH ABC transporter G family member 11 OS=Arabidopsis thaliana GN=ABCG11 PE=1 SV=1//6.55564e-179	up
ath-miR159c	LOC_Os09g08290	-//-	up
ath-miR159c	LOC_Os09g08790	-//-	up
ath-miR159c	LOC_Os09g12540	sp|P12470|CB25_NICPL Chlorophyll a-b binding protein E, chloroplastic OS=Nicotiana plumbaginifolia GN=CABE PE=3 SV=1//8.52999e-61	up
ath-miR159c	LOC_Os09g18230	sp|O64556|Y2923_ARATH Putative leucine-rich repeat receptor-like serine/threonine-protein kinase At2g19230 OS=Arabidopsis thaliana GN=At2g19230 PE=3 SV=3//2.95572e-147	up
ath-miR159c	LOC_Os09g19229	sp|Q9FZB8|Y5181_ARATH Probable LRR receptor-like serine/threonine-protein kinase At1g51810 OS=Arabidopsis thaliana GN=At1g51810 PE=2 SV=1//7.64964e-165	up
ath-miR159c	LOC_Os09g32300	sp|Q9SR13|FLK_ARATH Flowering	up
ath-miR159c	LOC_Os09g34190	sp|Q9R0X4|ACOT9_MOUSE Acyl-coenzyme A thioesterase 9, mitochondrial OS=Mus musculus GN=Acot9 PE=1 SV=1//2.05205e-46	up
ath-miR159c	LOC_Os09g36650	-//-	up
ath-miR159c	LOC_Os10g04170	-//-	up
ath-miR159c	LOC_Os10g05230	sp|Q8LE94|RING3_ARATH E3 ubiquitin-protein ligase At3g02290 OS=Arabidopsis thaliana GN=At3g02290 PE=2 SV=1//1.20775e-17	up
ath-miR159c	LOC_Os10g08030	-//-	up
ath-miR159c	LOC_Os10g08970	sp|P08770|TRA1_MAIZE Putative AC transposase OS=Zea mays PE=2 SV=2//4.11441e-104	up
ath-miR159c	LOC_Os10g09330	-//-	up
ath-miR159c	LOC_Os10g09630	-//-	up
ath-miR159c	LOC_Os10g18990	sp|C0LGP4|Y3475_ARATH Probable LRR receptor-like serine/threonine-protein kinase At3g47570 OS=Arabidopsis thaliana GN=At3g47570 PE=2 SV=1//1.28877e-10	up
ath-miR159c	LOC_Os10g34810	sp|Q5BKL1|CG025_XENTR UPF0415 protein C7orf25 homolog OS=Xenopus tropicalis GN=TGas015c11.1 PE=2 SV=1//5.00918e-26	up
ath-miR159c	LOC_Os10g37600	sp|Q9FLP7|FB294_ARATH Putative F-box protein At5g55150 OS=Arabidopsis thaliana GN=At5g55150 PE=4 SV=2//2.3012e-09	up
ath-miR159c	LOC_Os11g08870	sp|O04887|PME2_CITSI Pectinesterase 2 OS=Citrus sinensis GN=PECS-2.1 PE=2 SV=1//3.463e-73	up
ath-miR159c	LOC_Os11g12630	-//-	up
ath-miR159c	LOC_Os11g28050	-//-	up
ath-miR159c	LOC_Os11g36860	sp|P04323|POL3_DROME Retrovirus-related Pol polyprotein from transposon 17.6 OS=Drosophila melanogaster GN=pol PE=3 SV=1//1.82716e-67	up
ath-miR159c	LOC_Os11g38340	-//-	up
ath-miR159c	LOC_Os11g44680	sp|Q9FKL6|CB60B_ARATH Calmodulin-binding protein 60 B OS=Arabidopsis thaliana GN=CBP60B PE=2 SV=1//1.48439e-34	up
ath-miR159c	LOC_Os11g45600	sp|Q7XBQ9|RGA2_SOLBU Disease resistance protein RGA2 OS=Solanum bulbocastanum GN=RGA2 PE=1 SV=1//4.95924e-18	up
ath-miR159c	LOC_Os12g01790	sp|P10978|POLX_TOBAC Retrovirus-related Pol polyprotein from transposon TNT 1-94 OS=Nicotiana tabacum PE=2 SV=1//7.38327e-157	up
ath-miR159c	LOC_Os12g09890	-//-	up
ath-miR159c	LOC_Os12g10740	sp|Q9LT96|Y5977_ARATH Probable leucine-rich repeat receptor-like protein kinase At5g49770 OS=Arabidopsis thaliana GN=At5g49770 PE=2 SV=1//0	up
ath-miR159c	LOC_Os12g15950	-//-	up
ath-miR159c	LOC_Os12g24510	sp|P14381|YTX2_XENLA Transposon TX1 uncharacterized 149 kDa protein OS=Xenopus laevis PE=3 SV=1//9.54908e-41	up
ath-miR159c	LOC_Os12g37850	-//-	up
ath-miR160a-5p	LOC_Os01g01150	-//-	up
ath-miR160a-5p	LOC_Os01g07490	sp|Q7XZF5|RST1_ARATH Protein RST1 OS=Arabidopsis thaliana GN=RST1 PE=2 SV=2//0	up
ath-miR160a-5p	LOC_Os01g13660	-//-	up
ath-miR160a-5p	LOC_Os01g29050	-//-	up
ath-miR160a-5p	LOC_Os01g32044	-//-	up
ath-miR160a-5p	LOC_Os01g34710	-//-	up
ath-miR160a-5p	LOC_Os01g60830	-//-	up
ath-miR160a-5p	LOC_Os02g04720	-//-	up
ath-miR160a-5p	LOC_Os02g22140	sp|Q9ZPX1|ARF5_ARATH ADP-ribosylation factor-like protein 2 OS=Arabidopsis thaliana GN=ARL2 PE=2 SV=1//2.01722e-100	up
ath-miR160a-5p	LOC_Os02g23823	sp|Q9LT23|BH121_ARATH Transcription factor bHLH121 OS=Arabidopsis thaliana GN=BHLH121 PE=2 SV=1//5.77153e-57	up
ath-miR160a-5p	LOC_Os02g24050	-//-	up
ath-miR160a-5p	LOC_Os02g24880	-//-	up
ath-miR160a-5p	LOC_Os02g26700	sp|Q5ZI66|CHAC2_CHICK Putative glutathione-specific gamma-glutamylcyclotransferase 2 OS=Gallus gallus GN=chac2 PE=2 SV=1//5.82239e-35	up
ath-miR160a-5p	LOC_Os02g26940	sp|Q9LTV8|PP224_ARATH Pentatricopeptide repeat-containing protein At3g12770 OS=Arabidopsis thaliana GN=PCMP-H43 PE=2 SV=1//1.51049e-31	up
ath-miR160a-5p	LOC_Os02g42600	sp|Q5YDB6|CPL1_ARATH RNA polymerase II C-terminal domain phosphatase-like 1 OS=Arabidopsis thaliana GN=CPL1 PE=1 SV=1//0	up
ath-miR160a-5p	LOC_Os02g44760	-//-	up
ath-miR160a-5p	LOC_Os02g56270	sp|Q67YI9|EPN2_ARATH Clathrin interactor EPSIN 2 OS=Arabidopsis thaliana GN=EPSIN2 PE=1 SV=1//2.25553e-30	up
ath-miR160a-5p	LOC_Os03g02440	sp|Q9XSC3|WDR44_BOVIN WD repeat-containing protein 44 OS=Bos taurus GN=WDR44 PE=1 SV=1//1.01085e-38	up
ath-miR160a-5p	LOC_Os03g05430	sp|Q6AZD4|IMP2L_DANRE Mitochondrial inner membrane protease subunit 2 OS=Danio rerio GN=immp2l PE=2 SV=1//2.88632e-27	up
ath-miR160a-5p	LOC_Os03g19350	sp|A2YQ56|LONM_ORYSI Lon protease homolog, mitochondrial OS=Oryza sativa subsp. indica GN=OsI_27415 PE=2 SV=1//3.53633e-47	up
ath-miR160a-5p	LOC_Os03g34096	-//-	up
ath-miR160a-5p	LOC_Os03g59264	sp|Q9FXH1|PPR52_ARATH Pentatricopeptide repeat-containing protein At1g19720 OS=Arabidopsis thaliana GN=DYW7 PE=2 SV=1//5.57637e-51	up
ath-miR160a-5p	LOC_Os04g13080	-//-	up
ath-miR160a-5p	LOC_Os04g15930	-//-	up
ath-miR160a-5p	LOC_Os04g16924	-//-	up
ath-miR160a-5p	LOC_Os04g23970	-//-	up
ath-miR160a-5p	LOC_Os04g30370	sp|Q7X8C5|WAKLB_ARATH Wall-associated receptor kinase-like 2 OS=Arabidopsis thaliana GN=WAKL2 PE=2 SV=1//2.19046e-73	up
ath-miR160a-5p	LOC_Os04g36040	sp|Q93VV5|PTR16_ARATH Protein NRT1/ PTR FAMILY 4.3 OS=Arabidopsis thaliana GN=NPF4.3 PE=2 SV=1//0	up
ath-miR160a-5p	LOC_Os04g43910	sp|Q7XKK6|ARFJ_ORYSJ Auxin response factor 10 OS=Oryza sativa subsp. japonica GN=ARF10 PE=2 SV=3//0	up
ath-miR160a-5p	LOC_Os04g44230	sp|A3AVP1|CKX8_ORYSJ Cytokinin dehydrogenase 8 OS=Oryza sativa subsp. japonica GN=CKX8 PE=3 SV=1//0	up
ath-miR160a-5p	LOC_Os04g58700	sp|C0LGH8|Y1634_ARATH Probable LRR receptor-like serine/threonine-protein kinase At1g63430 OS=Arabidopsis thaliana GN=At1g63430 PE=2 SV=1//0	up
ath-miR160a-5p	LOC_Os04g59430	sp|Q7XSS9|ARFM_ORYSJ Auxin response factor 13 OS=Oryza sativa subsp. japonica GN=ARF13 PE=2 SV=2//0	up
ath-miR160a-5p	LOC_Os05g13950	sp|A7SDW5|EIF3L_NEMVE Eukaryotic translation initiation factor 3 subunit L OS=Nematostella vectensis GN=v1g169424 PE=3 SV=1//3.57434e-149	up
ath-miR160a-5p	LOC_Os05g27200	-//-	up
ath-miR160a-5p	LOC_Os05g27960	sp|Q9SRL4|ENAS2_ARATH Cytosolic endo-beta-N-acetylglucosaminidase 2 OS=Arabidopsis thaliana GN=ENGASE2 PE=1 SV=1//0	up
ath-miR160a-5p	LOC_Os05g31280	sp|P27057|GAST1_SOLLC Protein GAST1 OS=Solanum lycopersicum GN=GAST1 PE=2 SV=1//3.31156e-31	up
ath-miR160a-5p	LOC_Os05g37120	sp|Q9USS7|YNB3_SCHPO Uncharacterized protein C4.03c OS=Schizosaccharomyces pombe (strain 972 / ATCC 24843) GN=SPBC4.03c PE=2 SV=1//3.14017e-22	up
ath-miR160a-5p	LOC_Os05g41540	-//-	up
ath-miR160a-5p	LOC_Os05g44792	sp|Q65XV7|RFA1C_ORYSJ Replication protein A 70 kDa DNA-binding subunit C OS=Oryza sativa subsp. japonica GN=RPA1C PE=1 SV=1//9.72619e-17	up
ath-miR160a-5p	LOC_Os06g08480	sp|Q9S775|PKL_ARATH CHD3-type chromatin-remodeling factor PICKLE OS=Arabidopsis thaliana GN=PKL PE=1 SV=1//0	up
ath-miR160a-5p	LOC_Os06g23710	-//-	up
ath-miR160a-5p	LOC_Os06g28820	sp|Q2R712|ACBSY_ORYSJ Achilleol B synthase OS=Oryza sativa subsp. japonica GN=Os11g0285000 PE=1 SV=1//1.91355e-28	up
ath-miR160a-5p	LOC_Os06g30480	-//-	up
ath-miR160a-5p	LOC_Os06g36500	sp|P10978|POLX_TOBAC Retrovirus-related Pol polyprotein from transposon TNT 1-94 OS=Nicotiana tabacum PE=2 SV=1//3.91533e-11	up
ath-miR160a-5p	LOC_Os07g01340	sp|O49561|G2OX8_ARATH Gibberellin 2-beta-dioxygenase 8 OS=Arabidopsis thaliana GN=GA2OX8 PE=1 SV=2//9.01352e-95	up
ath-miR160a-5p	LOC_Os07g12060	sp|Q7LHG5|YI31B_YEAST Transposon Ty3-I Gag-Pol polyprotein OS=Saccharomyces cerevisiae (strain ATCC 204508 / S288c) GN=TY3B-I PE=3 SV=2//5.36019e-07	up
ath-miR160a-5p	LOC_Os07g21970	-//-	up
ath-miR160a-5p	LOC_Os07g25910	-//-	up
ath-miR160a-5p	LOC_Os07g26730	-//-	up
ath-miR160a-5p	LOC_Os07g29360	sp|B5X0I6|VIP6_ARATH Protein CTR9 homolog OS=Arabidopsis thaliana GN=VIP6 PE=1 SV=1//0	up
ath-miR160a-5p	LOC_Os07g31400	sp|Q9SZL8|FRS5_ARATH Protein FAR1-RELATED SEQUENCE 5 OS=Arabidopsis thaliana GN=FRS5 PE=2 SV=1//4.88035e-07	up
ath-miR160a-5p	LOC_Os07g33120	-//-	up
ath-miR160a-5p	LOC_Os08g21500	-//-	up
ath-miR160a-5p	LOC_Os08g22006	-//-	up
ath-miR160a-5p	LOC_Os08g22020	-//-	up
ath-miR160a-5p	LOC_Os08g22080	-//-	up
ath-miR160a-5p	LOC_Os08g26140	-//-	up
ath-miR160a-5p	LOC_Os08g26390	-//-	up
ath-miR160a-5p	LOC_Os08g43530	sp|Q6NLE0|FB279_ARATH F-box protein At5g41720 OS=Arabidopsis thaliana GN=At5g41720 PE=2 SV=1//4.08721e-15	up
ath-miR160a-5p	LOC_Os08g44910	sp|Q8GWQ2|AHL20_ARATH AT-hook motif nuclear-	up
ath-miR160a-5p	LOC_Os09g03560	-//-	up
ath-miR160a-5p	LOC_Os09g21650	-//-	up
ath-miR160a-5p	LOC_Os09g22510	-//-	up
ath-miR160a-5p	LOC_Os09g25200	sp|P10978|POLX_TOBAC Retrovirus-related Pol polyprotein from transposon TNT 1-94 OS=Nicotiana tabacum PE=2 SV=1//8.8226e-29	up
ath-miR160a-5p	LOC_Os09g29160	-//-	up
ath-miR160a-5p	LOC_Os09g35920	sp|F4HPA7|MD10B_ARATH Mediator of RNA polymerase II transcription subunit 10b OS=Arabidopsis thaliana GN=MED10B PE=1 SV=1//4.25061e-72	up
ath-miR160a-5p	LOC_Os09g36540	sp|P0C2F6|RNHX1_ARATH Putative ribonuclease H protein At1g65750 OS=Arabidopsis thaliana GN=At1g65750 PE=3 SV=1//2.64162e-10	up
ath-miR160a-5p	LOC_Os09g39910	sp|Q9FJH6|AB1F_ARATH ABC transporter F family member 1 OS=Arabidopsis thaliana GN=ABCF1 PE=1 SV=1//0	up
ath-miR160a-5p	LOC_Os10g16410	-//-	up
ath-miR160a-5p	LOC_Os10g22220	-//-	up
ath-miR160a-5p	LOC_Os10g24380	-//-	up
ath-miR160a-5p	LOC_Os10g33070	sp|Q5VQG4|RFS_ORYSJ Galactinol--sucrose galactosyltransferase OS=Oryza sativa subsp. japonica GN=RFS PE=1 SV=1//1.49064e-20	up
ath-miR160a-5p	LOC_Os10g33940	sp|Q9AV47|ARFV_ORYSJ Auxin response factor 22 OS=Oryza sativa subsp. japonica GN=ARF22 PE=2 SV=1//0	up
ath-miR160a-5p	LOC_Os10g34680	sp|Q94KD3|VP52A_ARATH Vacuolar protein sorting-associated protein 52 A OS=Arabidopsis thaliana GN=VPS52 PE=1 SV=1//0	up
ath-miR160a-5p	LOC_Os11g02964	sp|Q9SY66|FRS11_ARATH Protein FAR1-RELATED SEQUENCE 11 OS=Arabidopsis thaliana GN=FRS11 PE=2 SV=1//1.11797e-06	up
ath-miR160a-5p	LOC_Os11g03070	sp|Q9SIT5|CHX15_ARATH Cation/H(	up
ath-miR160a-5p	LOC_Os11g22440	-//-	up
ath-miR160a-5p	LOC_Os11g26450	-//-	up
ath-miR160a-5p	LOC_Os11g37130	sp|Q2R237|TATB_ORYSJ Sec-independent protein trans	up
ath-miR160a-5p	LOC_Os11g46250	-//-	up
ath-miR160a-5p	LOC_Os12g02840	sp|Q9SIT5|CHX15_ARATH Cation/H(	up
ath-miR160a-5p	LOC_Os12g09420	-//-	up
ath-miR160a-5p	LOC_Os12g10630	sp|Q2QW44|ZHD3_ORYSJ Zinc-finger homeodomain protein 3 OS=Oryza sativa subsp. japonica GN=ZHD3 PE=3 SV=3//2.05744e-72	up
ath-miR160a-5p	LOC_Os12g13640	-//-	up
ath-miR160a-5p	LOC_Os12g24920	-//-	up
ath-miR164c-5p	LOC_Os01g01130	sp|Q5ZI43|SPN1_CHICK Snurportin-1 OS=Gallus gallus GN=SNUPN PE=2 SV=1//1.03788e-43	up
ath-miR164c-5p	LOC_Os01g03730	sp|F4JJL0|ENDO4_ARATH Endonuclease 4 OS=Arabidopsis thaliana GN=ENDO4 PE=3 SV=1//1.41484e-114	up
ath-miR164c-5p	LOC_Os01g04324	-//-	up
ath-miR164c-5p	LOC_Os01g14820	sp|Q9M903|TGD4_ARATH Protein TRIGALACTOSYLDIACYLGLYCEROL 4, chloroplastic OS=Arabidopsis thaliana GN=TGD4 PE=1 SV=1//2.78668e-136	up
ath-miR164c-5p	LOC_Os01g23310	-//-	up
ath-miR164c-5p	LOC_Os01g47130	-//-	up
ath-miR164c-5p	LOC_Os01g47870	-//-	up
ath-miR164c-5p	LOC_Os01g62660	sp|Q9LTH4|PCLL_ARATH Transcription factor BOA OS=Arabidopsis thaliana GN=BOA PE=2 SV=1//9.61516e-23	up
ath-miR164c-5p	LOC_Os01g62800	sp|O22285|PMTB_ARATH Probable methyltransferase PMT11 OS=Arabidopsis thaliana GN=At2g39750 PE=2 SV=1//0	up
ath-miR164c-5p	LOC_Os01g63040	sp|O65278|ULP1B_ARATH Putative ubiquitin-like-specific protease 1B OS=Arabidopsis thaliana GN=ULP1B PE=5 SV=2//1.1758e-09	up
ath-miR164c-5p	LOC_Os01g64850	sp|O65351|SBT17_ARATH Subtilisin-like protease SBT1.7 OS=Arabidopsis thaliana GN=SBT1.7 PE=1 SV=1//1.05426e-147	up
ath-miR164c-5p	LOC_Os02g02950	sp|O81908|PPR2_ARATH Pentatricopeptide repeat-containing protein At1g02060, chloroplastic OS=Arabidopsis thaliana GN=At1g02060 PE=2 SV=2//7.37963e-12	up
ath-miR164c-5p	LOC_Os02g07370	-//-	up
ath-miR164c-5p	LOC_Os02g07780	sp|Q6H509|SPL4_ORYSJ Squamosa promoter-binding-like protein 4 OS=Oryza sativa subsp. japonica GN=SPL4 PE=2 SV=1//1.88702e-96	up
ath-miR164c-5p	LOC_Os02g10690	sp|Q8GYX9|WDL1_ARATH Protein WVD2-like 1 OS=Arabidopsis thaliana GN=WDL1 PE=1 SV=1//1.40942e-20	up
ath-miR164c-5p	LOC_Os02g18690	sp|Q0E1Z0|BURP4_ORYSJ BURP domain-containing protein 4 OS=Oryza sativa subsp. japonica GN=BURP4 PE=2 SV=1//0	up
ath-miR164c-5p	LOC_Os02g18760	sp|P04146|COPIA_DROME Copia protein OS=Drosophila melanogaster GN=GIP PE=1 SV=3//1.2293e-74	up
ath-miR164c-5p	LOC_Os02g40940	sp|O65278|ULP1B_ARATH Putative ubiquitin-like-specific protease 1B OS=Arabidopsis thaliana GN=ULP1B PE=5 SV=2//9.55571e-08	up
ath-miR164c-5p	LOC_Os02g44570	sp|F4HT41|SAMC2_ARATH Probable S-adenosylmethionine carrier 2, chloroplastic OS=Arabidopsis thaliana GN=SAMC2 PE=2 SV=1//1.03647e-41	up
ath-miR164c-5p	LOC_Os02g48740	sp|Q9FKI0|FIMB5_ARATH Fimbrin-5 OS=Arabidopsis thaliana GN=FIM5 PE=1 SV=1//1.28832e-12	up
ath-miR164c-5p	LOC_Os02g49992	sp|F4I4P3|MED23_ARATH Mediator of RNA polymerase II transcription subunit 23 OS=Arabidopsis thaliana GN=MED23 PE=1 SV=1//6.96132e-147	up
ath-miR164c-5p	LOC_Os02g53200	sp|Q9FJU9|E1313_ARATH Glucan endo-1,3-beta-glucosidase 13 OS=Arabidopsis thaliana GN=At5g56590 PE=1 SV=1//3.62682e-112	up
ath-miR164c-5p	LOC_Os03g12900	sp|O48651|ERG1_PANGI Squalene monooxygenase OS=Panax ginseng PE=2 SV=1//0	up
ath-miR164c-5p	LOC_Os03g18420	sp|Q9SQT4|NDA8A_ARATH NADH dehydrogenase [ubiquinone] 1 alpha subcomplex subunit 8-A OS=Arabidopsis thaliana GN=At3g06310 PE=2 SV=1//1.15314e-51	up
ath-miR164c-5p	LOC_Os03g19250	sp|Q8VZF1|AEE7_ARATH Acetate/butyrate--CoA ligase AAE7, peroxisomal OS=Arabidopsis thaliana GN=AAE7 PE=1 SV=1//0	up
ath-miR164c-5p	LOC_Os03g21230	sp|Q9LT96|Y5977_ARATH Probable leucine-rich repeat receptor-like protein kinase At5g49770 OS=Arabidopsis thaliana GN=At5g49770 PE=2 SV=1//0	up
ath-miR164c-5p	LOC_Os03g38620	-//-	up
ath-miR164c-5p	LOC_Os03g39380	-//-	up
ath-miR164c-5p	LOC_Os03g44550	-//-	up
ath-miR164c-5p	LOC_Os03g47310	-//-	up
ath-miR164c-5p	LOC_Os03g49480	sp|Q9SYY4|ELO3L_ARATH Elongation of fatty acids protein 3-like OS=Arabidopsis thaliana GN=HOS3 PE=2 SV=1//2.33864e-17	up
ath-miR164c-5p	LOC_Os03g54230	sp|Q9SZ30|HIS4_ARATH Imidazole glycerol phosphate synthase hisHF, chloroplastic OS=Arabidopsis thaliana GN=HISN4 PE=2 SV=1//1.78691e-43	up
ath-miR164c-5p	LOC_Os03g55730	sp|Q6DFI2|TM147_XENLA Transmembrane protein 147 OS=Xenopus laevis GN=tmem147 PE=2 SV=1//9.87129e-29	up
ath-miR164c-5p	LOC_Os03g63730	sp|P42696|RBM34_HUMAN RNA-binding protein 34 OS=Homo sapiens GN=RBM34 PE=1 SV=2//4.75514e-31	up
ath-miR164c-5p	LOC_Os04g10219	-//-	up
ath-miR164c-5p	LOC_Os04g10460	sp|Q9URY4|YI01_SCHPO Putative amidase C869.01 OS=Schizosaccharomyces pombe (strain 972 / ATCC 24843) GN=SPAC869.01 PE=3 SV=1//6.37295e-71	up
ath-miR164c-5p	LOC_Os04g13890	-//-	up
ath-miR164c-5p	LOC_Os04g18940	-//-	up
ath-miR164c-5p	LOC_Os04g22960	-//-	up
ath-miR164c-5p	LOC_Os04g28590	sp|O65278|ULP1B_ARATH Putative ubiquitin-like-specific protease 1B OS=Arabidopsis thaliana GN=ULP1B PE=5 SV=2//3.41278e-09	up
ath-miR164c-5p	LOC_Os04g32360	-//-	up
ath-miR164c-5p	LOC_Os04g35070	-//-	up
ath-miR164c-5p	LOC_Os04g40780	sp|Q6NKX3|FDL14_ARATH F-box/FBD/LRR-repeat protein At2g04230 OS=Arabidopsis thaliana GN=At2g04230 PE=2 SV=1//5.0891e-06	up
ath-miR164c-5p	LOC_Os04g41540	sp|Q0JC44|CML22_ORYSJ Probable calcium-binding protein CML22 OS=Oryza sativa subsp. japonica GN=CML22 PE=3 SV=1//1.01781e-121	up
ath-miR164c-5p	LOC_Os04g41720	-//-	up
ath-miR164c-5p	LOC_Os04g43880	-//-	up
ath-miR164c-5p	LOC_Os04g54890	sp|O65278|ULP1B_ARATH Putative ubiquitin-like-specific protease 1B OS=Arabidopsis thaliana GN=ULP1B PE=5 SV=2//3.75048e-08	up
ath-miR164c-5p	LOC_Os04g57200	-//-	up
ath-miR164c-5p	LOC_Os04g57610	sp|Q0J951|ARFL_ORYSJ Auxin response factor 12 OS=Oryza sativa subsp. japonica GN=ARF12 PE=2 SV=1//0	up
ath-miR164c-5p	LOC_Os05g03900	sp|Q32SG4|WRKY1_MAIZE Protein WRKY1 OS=Zea mays PE=1 SV=1//6.58295e-12	up
ath-miR164c-5p	LOC_Os05g04630	sp|P42211|ASPRX_ORYSJ Aspartic proteinase OS=Oryza sativa subsp. japonica GN=RAP PE=2 SV=2//0	up
ath-miR164c-5p	LOC_Os05g08950	sp|Q8CQV4|HPRT_STAES Hypoxanthine-guanine phosphoribosyltransferase OS=Staphy	up
ath-miR164c-5p	LOC_Os05g10690	sp|Q8S9H7|DIV_ANTMA Transcription factor DIVARICATA OS=Antirrhinum majus GN=DIVARICATA PE=2 SV=1//9.44385e-27	up
ath-miR164c-5p	LOC_Os05g13910	-//-	up
ath-miR164c-5p	LOC_Os05g19990	-//-	up
ath-miR164c-5p	LOC_Os05g25960	-//-	up
ath-miR164c-5p	LOC_Os05g28570	-//-	up
ath-miR164c-5p	LOC_Os05g33800	-//-	up
ath-miR164c-5p	LOC_Os05g33810	sp|Q6I576|SPL9_ORYSJ Squamosa promoter-binding-like protein 9 OS=Oryza sativa subsp. japonica GN=SPL9 PE=2 SV=1//0	up
ath-miR164c-5p	LOC_Os05g35140	sp|Q60EC2|SWT1B_ORYSJ Bidirectional sugar transporter SWEET1b OS=Oryza sativa subsp. japonica GN=SWEET1B PE=2 SV=1//9.71396e-143	up
ath-miR164c-5p	LOC_Os05g37550	sp|O65278|ULP1B_ARATH Putative ubiquitin-like-specific protease 1B OS=Arabidopsis thaliana GN=ULP1B PE=5 SV=2//1.89094e-09	up
ath-miR164c-5p	LOC_Os05g40220	-//-	up
ath-miR164c-5p	LOC_Os05g49390	-//-	up
ath-miR164c-5p	LOC_Os06g05760	-//-	up
ath-miR164c-5p	LOC_Os06g10290	sp|Q9FGQ3|FDL37_ARATH F-box/FBD/LRR-repeat protein At5g53840 OS=Arabidopsis thaliana GN=At5g53840 PE=2 SV=1//1.149e-08	up
ath-miR164c-5p	LOC_Os06g14324	sp|Q9CAB7|PXG4_ARATH Probable peroxygenase 4 OS=Arabidopsis thaliana GN=PXG4 PE=1 SV=1//3.26552e-37	up
ath-miR164c-5p	LOC_Os06g14350	sp|Q9CAB7|PXG4_ARATH Probable peroxygenase 4 OS=Arabidopsis thaliana GN=PXG4 PE=1 SV=1//1.58683e-52	up
ath-miR164c-5p	LOC_Os06g17530	-//-	up
ath-miR164c-5p	LOC_Os06g22190	-//-	up
ath-miR164c-5p	LOC_Os06g23650	sp|O04017|NAC98_ARATH Protein CUP-SHAPED COTYLEDON 2 OS=Arabidopsis thaliana GN=NAC098 PE=1 SV=1//2.76865e-84	up
ath-miR164c-5p	LOC_Os06g24594	sp|Q8W566|Y3514_ARATH Uncharacterized exonuclease domain-containing protein At3g15140 OS=Arabidopsis thaliana GN=At3g15140 PE=2 SV=1//1.47337e-24	up
ath-miR164c-5p	LOC_Os06g39080	sp|Q9AT54|SCGT_TOBAC Scopoletin glucosyltransferase OS=Nicotiana tabacum GN=TOGT1 PE=1 SV=1//1.66339e-56	up
ath-miR164c-5p	LOC_Os06g40550	sp|Q9LK50|AB26G_ARATH ABC transporter G family member 26 OS=Arabidopsis thaliana GN=ABCG26 PE=3 SV=2//0	up
ath-miR164c-5p	LOC_Os06g46270	sp|Q84TE6|NAC22_ARATH NAC domain-containing protein 21/22 OS=Arabidopsis thaliana GN=NAC021 PE=1 SV=2//1.04694e-82	up
ath-miR164c-5p	LOC_Os07g01540	-//-	up
ath-miR164c-5p	LOC_Os07g01820	sp|Q6Q9I2|MAD15_ORYSJ MADS-box transcription factor 15 OS=Oryza sativa subsp. japonica GN=MADS15 PE=1 SV=2//1.37529e-46	up
ath-miR164c-5p	LOC_Os07g12620	-//-	up
ath-miR164c-5p	LOC_Os07g20580	sp|Q6YS30|RH5_ORYSJ DEAD-box ATP-dependent RNA helicase 5 OS=Oryza sativa subsp. japonica GN=Os07g0301200 PE=2 SV=1//0	up
ath-miR164c-5p	LOC_Os07g22140	-//-	up
ath-miR164c-5p	LOC_Os07g29770	sp|A4IJ27|ROGF3_ARATH Rop guanine nucleotide exchange factor 3 OS=Arabidopsis thaliana GN=ROPGEF3 PE=2 SV=1//1.3954e-81	up
ath-miR164c-5p	LOC_Os07g40000	sp|Q9FN11|LBD37_ARATH LOB domain-containing protein 37 OS=Arabidopsis thaliana GN=LBD37 PE=2 SV=1//3.50453e-55	up
ath-miR164c-5p	LOC_Os08g02230	sp|O81032|GGLO6_ARATH Probable L-gulonolactone oxidase 6 OS=Arabidopsis thaliana GN=GULLO6 PE=3 SV=1//0	up
ath-miR164c-5p	LOC_Os08g10670	sp|Q766C2|NEP2_NEPGR Aspartic proteinase nepenthesin-2 OS=Nepenthes gracilis GN=nep2 PE=1 SV=1//4.50528e-20	up
ath-miR164c-5p	LOC_Os08g15130	-//-	up
ath-miR164c-5p	LOC_Os08g21930	-//-	up
ath-miR164c-5p	LOC_Os08g23210	-//-	up
ath-miR164c-5p	LOC_Os08g35860	sp|Q6Z955|CKX11_ORYSJ Cytokinin dehydrogenase 11 OS=Oryza sativa subsp. japonica GN=CKX11 PE=2 SV=1//0	up
ath-miR164c-5p	LOC_Os08g36510	-//-	up
ath-miR164c-5p	LOC_Os08g44015	sp|Q8W486|Y1491_ARATH Uncharacterized protein At1g04910 OS=Arabidopsis thaliana GN=At1g04910 PE=2 SV=1//1.78518e-80	up
ath-miR164c-5p	LOC_Os09g07300	sp|B9G2A8|BIG_ORYSJ Auxin transport protein BIG OS=Oryza sativa subsp. japonica GN=Os09g0247700 PE=2 SV=1//3.89408e-24	up
ath-miR164c-5p	LOC_Os09g08130	sp|P49572|TRPC_ARATH Indole-3-glycerol phosphate synthase, chloroplastic OS=Arabidopsis thaliana GN=At2g04400 PE=2 SV=2//8.50424e-132	up
ath-miR164c-5p	LOC_Os09g11130	-//-	up
ath-miR164c-5p	LOC_Os09g18480	-//-	up
ath-miR164c-5p	LOC_Os09g21340	sp|Q27GI3|NAT6_ARATH Nucleobase-ascorbate transporter 6 OS=Arabidopsis thaliana GN=NAT6 PE=2 SV=2//0	up
ath-miR164c-5p	LOC_Os09g32920	-//-	up
ath-miR164c-5p	LOC_Os09g39220	sp|Q9LDR4|ERG24_ARATH Delta(14)-sterol reductase OS=Arabidopsis thaliana GN=FK PE=1 SV=2//1.6482e-178	up
ath-miR164c-5p	LOC_Os10g03070	sp|P10978|POLX_TOBAC Retrovirus-related Pol polyprotein from transposon TNT 1-94 OS=Nicotiana tabacum PE=2 SV=1//2.7436e-28	up
ath-miR164c-5p	LOC_Os10g09020	-//-	up
ath-miR164c-5p	LOC_Os10g14850	-//-	up
ath-miR164c-5p	LOC_Os10g21590	sp|Q8GXR2|PLT6_ARATH Probable polyol transporter 6 OS=Arabidopsis thaliana GN=PLT6 PE=2 SV=2//1.79619e-165	up
ath-miR164c-5p	LOC_Os10g24120	-//-	up
ath-miR164c-5p	LOC_Os10g30890	-//-	up
ath-miR164c-5p	LOC_Os10g42090	-//-	up
ath-miR164c-5p	LOC_Os11g07780	-//-	up
ath-miR164c-5p	LOC_Os11g30700	sp|P10978|POLX_TOBAC Retrovirus-related Pol polyprotein from transposon TNT 1-94 OS=Nicotiana tabacum PE=2 SV=1//1.44471e-18	up
ath-miR164c-5p	LOC_Os11g32320	sp|Q9LSE4|CCB1_ARATH Protein COFACTOR ASSEMBLY OF COMPLEX C SUBUNIT B CCB1, chloroplastic OS=Arabidopsis thaliana GN=CCB1 PE=1 SV=1//7.07204e-96	up
ath-miR164c-5p	LOC_Os11g36570	-//-	up
ath-miR164c-5p	LOC_Os11g37520	sp|Q9ZQX6|ETOL1_ARATH ETO1-like protein 1 OS=Arabidopsis thaliana GN=EOL1 PE=1 SV=1//0	up
ath-miR164c-5p	LOC_Os11g45320	-//-	up
ath-miR164c-5p	LOC_Os11g45350	-//-	up
ath-miR164c-5p	LOC_Os12g04250	-//-	up
ath-miR164c-5p	LOC_Os12g05260	sp|O81277|PSK5_ORYSJ Phytosulfokines 5 OS=Oryza sativa subsp. japonica GN=PSK5 PE=1 SV=1//5.09569e-26	up
ath-miR164c-5p	LOC_Os12g06520	sp|Q9MA75|VIP1_ARATH Transcription factor VIP1 OS=Arabidopsis thaliana GN=VIP1 PE=1 SV=1//3.05037e-43	up
ath-miR164c-5p	LOC_Os12g18900	sp|Q93WX6|CNIF1_ARATH Cysteine desulfurase 1, chloroplastic OS=Arabidopsis thaliana GN=NFS2 PE=1 SV=1//0	up
ath-miR164c-5p	LOC_Os12g19870	-//-	up
ath-miR164c-5p	LOC_Os12g30590	sp|Q9LRR4|R13L1_ARATH Putative disease resistance RPP13-like protein 1 OS=Arabidopsis thaliana GN=RPPL1 PE=3 SV=1//1.91911e-74	up
ath-miR164c-5p	LOC_Os12g41680	sp|Q84TE6|NAC22_ARATH NAC domain-containing protein 21/22 OS=Arabidopsis thaliana GN=NAC021 PE=1 SV=2//1.94165e-71	up
ath-miR167a-5p	LOC_Os01g01710	sp|Q8W250|DXR_ORYSJ 1-deoxy-D-xylulose 5-phosphate reductoisomerase, chloroplastic OS=Oryza sativa subsp. japonica GN=DXR PE=2 SV=2//0	up
ath-miR167a-5p	LOC_Os01g03020	sp|Q9XEA0|SYLM_ARATH Leucine--tRNA ligase, chloroplastic/mitochondrial OS=Arabidopsis thaliana GN=EMB2369 PE=2 SV=1//0	up
ath-miR167a-5p	LOC_Os01g05020	-//-	up
ath-miR167a-5p	LOC_Os01g18210	sp|P34791|CP20C_ARATH Peptidyl-prolyl cis-trans isomerase CYP20-3, chloroplastic OS=Arabidopsis thaliana GN=CYP20-3 PE=1 SV=1//2.25467e-93	up
ath-miR167a-5p	LOC_Os01g25600	sp|Q9SRY4|LPA1_ARATH Protein LOW PSII ACCUMULATION 1, chloroplastic OS=Arabidopsis thaliana GN=LPA1 PE=1 SV=1//2.74275e-151	up
ath-miR167a-5p	LOC_Os01g28690	sp|Q8RY25|NU98A_ARATH Nuclear pore complex protein NUP98A OS=Arabidopsis thaliana GN=NUP98A PE=1 SV=1//1.61614e-07	up
ath-miR167a-5p	LOC_Os01g43274	-//-	up
ath-miR167a-5p	LOC_Os01g46470	-//-	up
ath-miR167a-5p	LOC_Os01g54560	sp|Q9LMI0|TPS7_ARATH Probable alpha,alpha-trehalose-phosphate synthase [UDP-forming] 7 OS=Arabidopsis thaliana GN=TPS7 PE=1 SV=1//0	up
ath-miR167a-5p	LOC_Os01g58194	sp|Q0JIL1|NRX2_ORYSJ Probable nucleoredoxin 2 OS=Oryza sativa subsp. japonica GN=Os01g0794400 PE=2 SV=1//0	up
ath-miR167a-5p	LOC_Os01g59819	sp|B7F8N7|BGL02_ORYSJ Beta-glucosidase 2 OS=Oryza sativa subsp. japonica GN=BGLU2 PE=2 SV=1//0	up
ath-miR167a-5p	LOC_Os01g62540	-//-	up
ath-miR167a-5p	LOC_Os01g63290	sp|Q8W0H5|PHT43_ORYSJ Probable anion transporter 3, chloroplastic OS=Oryza sativa subsp. japonica GN=PHT4;3 PE=2 SV=1//0	up
ath-miR167a-5p	LOC_Os01g65500	sp|Q96282|CLCC_ARATH Chloride channel protein CLC-c OS=Arabidopsis thaliana GN=CLC-C PE=1 SV=1//0	up
ath-miR167a-5p	LOC_Os01g72990	sp|C0LGD7|Y1684_ARATH Probable LRR receptor-like serine/threonine-protein kinase At1g06840 OS=Arabidopsis thaliana GN=At1g06840 PE=2 SV=2//0	up
ath-miR167a-5p	LOC_Os01g74030	sp|Q9ZW07|PUM1_ARATH Pumilio homolog 1 OS=Arabidopsis thaliana GN=APUM1 PE=1 SV=1//1.40747e-13	up
ath-miR167a-5p	LOC_Os02g04100	sp|P52428|PSA1_ORYSJ Proteasome subunit alpha type-1 OS=Oryza sativa subsp. japonica GN=PAF1 PE=2 SV=1//1.62845e-174	up
ath-miR167a-5p	LOC_Os02g06910	sp|Q6H6V4|ARFF_ORYSJ Auxin response factor 6 OS=Oryza sativa subsp. japonica GN=ARF6 PE=1 SV=1//0	up
ath-miR167a-5p	LOC_Os02g36740	sp|F4JKK0|SUD1_ARATH Probable E3 ubiquitin ligase SUD1 OS=Arabidopsis thaliana GN=SUD1 PE=1 SV=1//1.4959e-07	up
ath-miR167a-5p	LOC_Os02g42600	sp|Q5YDB6|CPL1_ARATH RNA polymerase II C-terminal domain phosphatase-like 1 OS=Arabidopsis thaliana GN=CPL1 PE=1 SV=1//0	up
ath-miR167a-5p	LOC_Os02g42940	sp|Q9SHC8|VAP12_ARATH Vesicle-associated protein 1-2 OS=Arabidopsis thaliana GN=PVA12 PE=1 SV=1//1.31252e-61	up
ath-miR167a-5p	LOC_Os02g46730	sp|Q9UBS8|RNF14_HUMAN E3 ubiquitin-protein ligase RNF14 OS=Homo sapiens GN=RNF14 PE=1 SV=1//7.42201e-11	up
ath-miR167a-5p	LOC_Os02g48000	sp|Q9CXF4|TBC15_MOUSE TBC1 domain family member 15 OS=Mus musculus GN=Tbc1d15 PE=1 SV=1//5.89004e-100	up
ath-miR167a-5p	LOC_Os02g51770	-//-	up
ath-miR167a-5p	LOC_Os02g52390	sp|Q9LJL3|PREP1_ARATH Presequence protease 1, chloroplastic/mitochondrial OS=Arabidopsis thaliana GN=PREP1 PE=1 SV=2//0	up
ath-miR167a-5p	LOC_Os02g53270	sp|Q9H7Z3|NRDE2_HUMAN Protein NRDE2 homolog OS=Homo sapiens GN=NRDE2 PE=1 SV=3//5.41628e-64	up
ath-miR167a-5p	LOC_Os02g55950	sp|Q7T322|NAA35_DANRE N-alpha-acetyltransferase 35, NatC auxiliary subunit OS=Danio rerio GN=naa35 PE=2 SV=1//4.8402e-58	up
ath-miR167a-5p	LOC_Os03g11330	sp|Q8GWT1|GAUTE_ARATH Probable galacturonosyltransferase 14 OS=Arabidopsis thaliana GN=GAUT14 PE=2 SV=1//0	up
ath-miR167a-5p	LOC_Os03g13190	-//-	up
ath-miR167a-5p	LOC_Os03g27700	-//-	up
ath-miR167a-5p	LOC_Os03g30740	-//-	up
ath-miR167a-5p	LOC_Os03g47540	-//-	up
ath-miR167a-5p	LOC_Os03g47560	sp|Q9FJD0|VP26A_ARATH Vacuolar protein sorting-associated protein 26A OS=Arabidopsis thaliana GN=VPS26A PE=2 SV=1//3.86383e-50	up
ath-miR167a-5p	LOC_Os03g47830	sp|Q10F39|AGO11_ORYSJ Protein argonaute 11 OS=Oryza sativa subsp. japonica GN=AGO11 PE=2 SV=2//0	up
ath-miR167a-5p	LOC_Os03g52150	sp|Q29AK2|LMLN_DROPS Leishmanolysin-like peptidase OS=Drosophila pseudoobscura pseudoobscura GN=GA17800 PE=3 SV=1//1.34677e-48	up
ath-miR167a-5p	LOC_Os03g57854	sp|Q9SRV1|BPM4_ARATH BTB/POZ and MATH domain-containing protein 4 OS=Arabidopsis thaliana GN=BPM4 PE=1 SV=1//2.36823e-16	up
ath-miR167a-5p	LOC_Os04g01210	-//-	up
ath-miR167a-5p	LOC_Os04g06970	-//-	up
ath-miR167a-5p	LOC_Os04g16220	-//-	up
ath-miR167a-5p	LOC_Os04g18010	sp|Q7XWP1|CPSF1_ORYSJ Probable cleavage and polyadenylation specificity factor subunit 1 OS=Oryza sativa subsp. japonica GN=Os04g0252200 PE=3 SV=2//0	up
ath-miR167a-5p	LOC_Os04g22060	sp|P04323|POL3_DROME Retrovirus-related Pol polyprotein from transposon 17.6 OS=Drosophila melanogaster GN=pol PE=3 SV=1//1.35464e-87	up
ath-miR167a-5p	LOC_Os04g23590	-//-	up
ath-miR167a-5p	LOC_Os04g31110	sp|Q9LK32|Y3721_ARATH Uncharacterized protein At3g27210 OS=Arabidopsis thaliana GN=Y-2 PE=1 SV=1//1.63686e-09	up
ath-miR167a-5p	LOC_Os04g34720	sp|A6H619|PHRF1_MOUSE PHD and RING finger domain-containing protein 1 OS=Mus musculus GN=Phrf1 PE=2 SV=2//2.87176e-08	up
ath-miR167a-5p	LOC_Os04g42010	sp|Q93ZV7|LA1_ARATH La protein 1 OS=Arabidopsis thaliana GN=LA1 PE=1 SV=1//8.47765e-111	up
ath-miR167a-5p	LOC_Os04g42990	sp|Q86KZ2|TF2H2_DICDI General transcription factor IIH subunit 2 OS=Dictyostelium discoideum GN=gtf2h2 PE=3 SV=2//5.03752e-91	up
ath-miR167a-5p	LOC_Os05g09130	-//-	up
ath-miR167a-5p	LOC_Os05g18604	sp|P08819|CBP2_WHEAT Serine carboxypeptidase 2 OS=Triticum aestivum GN=CBP2 PE=1 SV=2//0	up
ath-miR167a-5p	LOC_Os05g19050	sp|Q7ZV90|PIF1_DANRE ATP-dependent DNA helicase PIF1 OS=Danio rerio GN=pif1 PE=2 SV=1//7.61397e-14	up
ath-miR167a-5p	LOC_Os05g22480	-//-	up
ath-miR167a-5p	LOC_Os05g32670	sp|P0C8Q9|Y5902_ARATH Uncharacterized protein At5g19025 OS=Arabidopsis thaliana GN=At5g19025 PE=2 SV=3//1.65183e-31	up
ath-miR167a-5p	LOC_Os05g35510	-//-	up
ath-miR167a-5p	LOC_Os05g42300	sp|Q96HR8|NAF1_HUMAN H/ACA ribonucleoprotein complex non-core subunit NAF1 OS=Homo sapiens GN=NAF1 PE=1 SV=2//1.33007e-14	up
ath-miR167a-5p	LOC_Os05g47850	sp|Q9FYT6|CRS1_MAIZE Chloroplastic group IIA intron splicing facilitator CRS1, chloroplastic OS=Zea mays GN=CRS1 PE=1 SV=1//2.93877e-123	up
ath-miR167a-5p	LOC_Os05g49030	sp|Q943F3|RL18A_ORYSJ 60S ribosomal protein L18a OS=Oryza sativa subsp. japonica GN=RPL18A PE=2 SV=1//1.50167e-123	up
ath-miR167a-5p	LOC_Os06g03830	sp|A2RVM0|TIC32_ARATH Short-chain dehydrogenase TIC 32, chloroplastic OS=Arabidopsis thaliana GN=TIC32 PE=2 SV=1//9.03046e-10	up
ath-miR167a-5p	LOC_Os06g06390	sp|Q39214|RPM1_ARATH Disease resistance protein RPM1 OS=Arabidopsis thaliana GN=RPM1 PE=1 SV=1//8.50145e-68	up
ath-miR167a-5p	LOC_Os06g21360	sp|Q8S397|NHX4_ARATH Sodium/hydrogen exchanger 4 OS=Arabidopsis thaliana GN=NHX4 PE=2 SV=2//0	up
ath-miR167a-5p	LOC_Os06g22970	-//-	up
ath-miR167a-5p	LOC_Os06g30910	-//-	up
ath-miR167a-5p	LOC_Os06g35910	sp|Q9URW6|YIE2_SCHPO SH3 domain-containing protein PJ696.02 OS=Schizosaccharomyces pombe (strain 972 / ATCC 24843) GN=SPAPJ696.02 PE=1 SV=1//1.21661e-38	up
ath-miR167a-5p	LOC_Os06g37750	sp|P17801|KPRO_MAIZE Putative receptor protein kinase ZmPK1 OS=Zea mays GN=PK1 PE=2 SV=2//0	up
ath-miR167a-5p	LOC_Os06g38950	sp|Q8LPK0|AB8A_ARATH ABC transporter A family member 8 OS=Arabidopsis thaliana GN=ABCA8 PE=2 SV=3//0	up
ath-miR167a-5p	LOC_Os06g46410	sp|Q653U3|ARFQ_ORYSJ Auxin response factor 17 OS=Oryza sativa subsp. japonica GN=ARF17 PE=2 SV=1//0	up
ath-miR167a-5p	LOC_Os06g48140	-//-	up
ath-miR167a-5p	LOC_Os06g48300	sp|Q5Z6F5|P2C59_ORYSJ Probable protein phosphatase 2C 59 OS=Oryza sativa subsp. japonica GN=Os06g0698300 PE=2 SV=1//0	up
ath-miR167a-5p	LOC_Os06g48510	sp|Q9SZR0|CHMO_ARATH Choline monooxygenase, chloroplastic OS=Arabidopsis thaliana GN=At4g29890 PE=2 SV=2//3.22966e-171	up
ath-miR167a-5p	LOC_Os06g50350	-//-	up
ath-miR167a-5p	LOC_Os07g05670	-//-	up
ath-miR167a-5p	LOC_Os07g07080	sp|Q9P2D0|IBTK_HUMAN Inhibitor of Bruton tyrosine kinase OS=Homo sapiens GN=IBTK PE=1 SV=3//4.77444e-40	up
ath-miR167a-5p	LOC_Os07g14100	sp|Q9C6R9|PPR66_ARATH Pentatricopeptide repeat-containing protein At1g31790 OS=Arabidopsis thaliana GN=PCMP-A1 PE=2 SV=1//5.43451e-35	up
ath-miR167a-5p	LOC_Os07g29240	sp|Q67YC9|Y4141_ARATH Uncharacterized protein At4g14100 OS=Arabidopsis thaliana GN=At4g14100 PE=2 SV=1//1.97459e-36	up
ath-miR167a-5p	LOC_Os07g29370	-//-	up
ath-miR167a-5p	LOC_Os07g29450	-//-	up
ath-miR167a-5p	LOC_Os07g29540	-//-	up
ath-miR167a-5p	LOC_Os07g29820	sp|Q9LRR4|R13L1_ARATH Putative disease resistance RPP13-like protein 1 OS=Arabidopsis thaliana GN=RPPL1 PE=3 SV=1//8.20655e-75	up
ath-miR167a-5p	LOC_Os07g31700	-//-	up
ath-miR167a-5p	LOC_Os07g33790	sp|Q8GXJ4|GLR34_ARATH Glutamate receptor 3.4 OS=Arabidopsis thaliana GN=GLR3.4 PE=2 SV=2//0	up
ath-miR167a-5p	LOC_Os07g39850	sp|Q9M2W8|Y3990_ARATH BTB/POZ domain-containing protein At3g49900 OS=Arabidopsis thaliana GN=At3g49900 PE=2 SV=1//4.19981e-25	up
ath-miR167a-5p	LOC_Os07g41170	-//-	up
ath-miR167a-5p	LOC_Os07g48850	sp|Q9SAD9|PPR40_ARATH Pentatricopeptide repeat-containing protein At1g13040, mitochondrial OS=Arabidopsis thaliana GN=At1g13040 PE=2 SV=1//1.73551e-34	up
ath-miR167a-5p	LOC_Os07g49320	sp|Q92797|SYMPK_HUMAN Symplekin OS=Homo sapiens GN=SYMPK PE=1 SV=2//1.5714e-59	up
ath-miR167a-5p	LOC_Os08g01070	sp|Q54BM5|BBP_DICDI Branchpoint-bridging protein OS=Dictyostelium discoideum GN=sf1 PE=3 SV=1//5.00013e-07	up
ath-miR167a-5p	LOC_Os08g02670	sp|F4JRP8|STIL2_ARATH Protein STICHEL-like 2 OS=Arabidopsis thaliana GN=At4g24790 PE=2 SV=1//1.64424e-123	up
ath-miR167a-5p	LOC_Os08g07390	-//-	up
ath-miR167a-5p	LOC_Os08g09180	sp|Q567Z6|CRIPT_DANRE Cysteine-rich PDZ-binding protein OS=Danio rerio GN=cript PE=3 SV=1//9.84371e-37	up
ath-miR167a-5p	LOC_Os08g29100	-//-	up
ath-miR167a-5p	LOC_Os08g40150	sp|O22812|AHL10_ARATH AT-hook motif nuclear-	up
ath-miR167a-5p	LOC_Os08g42500	sp|P10978|POLX_TOBAC Retrovirus-related Pol polyprotein from transposon TNT 1-94 OS=Nicotiana tabacum PE=2 SV=1//5.37301e-18	up
ath-miR167a-5p	LOC_Os09g29890	sp|Q9SI52|P4KG7_ARATH Phosphatidylinositol 4-kinase gamma 7 OS=Arabidopsis thaliana GN=PI4KG7 PE=1 SV=2//0	up
ath-miR167a-5p	LOC_Os09g37520	-//-	up
ath-miR167a-5p	LOC_Os09g37890	sp|Q9SXB8|Y1133_ARATH G-type lectin S-receptor-like serine/threonine-protein kinase At1g11330 OS=Arabidopsis thaliana GN=At1g11330 PE=2 SV=3//1.45323e-178	up
ath-miR167a-5p	LOC_Os09g39330	sp|P0C2F6|RNHX1_ARATH Putative ribonuclease H protein At1g65750 OS=Arabidopsis thaliana GN=At1g65750 PE=3 SV=1//2.77151e-14	up
ath-miR167a-5p	LOC_Os09g39420	sp|Q652L2|HIRA_ORYSJ Protein HIRA OS=Oryza sativa subsp. japonica GN=Os09g0567700 PE=2 SV=1//0	up
ath-miR167a-5p	LOC_Os10g05069	sp|C0HJB3|MANA_CANEN Alpha-mannosidase OS=Canavalia ensiformis PE=1 SV=1//1.1502e-71	up
ath-miR167a-5p	LOC_Os10g05210	-//-	up
ath-miR167a-5p	LOC_Os10g33650	sp|P42158|KC1D_ARATH Casein kinase I isoform delta-like OS=Arabidopsis thaliana GN=At4g26100 PE=2 SV=2//2.87816e-169	up
ath-miR167a-5p	LOC_Os10g37590	-//-	up
ath-miR167a-5p	LOC_Os11g01730	sp|Q2RBK2|LAC17_ORYSJ Putative laccase-17 OS=Oryza sativa subsp. japonica GN=LAC17 PE=3 SV=1//0	up
ath-miR167a-5p	LOC_Os11g24824	-//-	up
ath-miR167a-5p	LOC_Os11g34660	sp|Q9LDQ3|CRK35_ARATH Putative cysteine-rich receptor-like protein kinase 35 OS=Arabidopsis thaliana GN=CRK35 PE=3 SV=3//3.44184e-57	up
ath-miR167a-5p	LOC_Os11g39220	sp|O65201|ACOX2_ARATH Acyl-coenzyme A oxidase 2, peroxisomal OS=Arabidopsis thaliana GN=ACX2 PE=1 SV=2//0	up
ath-miR167a-5p	LOC_Os12g01190	sp|O95628|CNOT4_HUMAN CCR4-NOT transcription complex subunit 4 OS=Homo sapiens GN=CNOT4 PE=1 SV=3//1.33256e-54	up
ath-miR167a-5p	LOC_Os12g03440	sp|Q9SFC7|FB135_ARATH F-box protein At3g07870 OS=Arabidopsis thaliana GN=At3g07870 PE=2 SV=1//6.26266e-10	up
ath-miR167a-5p	LOC_Os12g12854	-//-	up
ath-miR167a-5p	LOC_Os12g16140	-//-	up
ath-miR167a-5p	LOC_Os12g27102	sp|Q9FJ62|GPDL4_ARATH Glycerophosphodiester phosphodiesterase GDPDL4 OS=Arabidopsis thaliana GN=GDPDL4 PE=1 SV=1//0	up
ath-miR167a-5p	LOC_Os12g30824	sp|Q2QQJ5|KSL10_ORYSJ Ent-sandaracopimara-8(14),15-diene synthase OS=Oryza sativa subsp. japonica GN=KSL10 PE=1 SV=2//0	up
ath-miR167a-5p	LOC_Os12g36520	-//-	up
ath-miR167a-5p	LOC_Os12g38380	sp|Q8GUP1|CTF77_ARATH Cleavage stimulation factor subunit 77 OS=Arabidopsis thaliana GN=CSTF77 PE=1 SV=1//0	up
ath-miR167a-5p	LOC_Os12g40279	sp|Q9FPR3|EDR1_ARATH Serine/threonine-protein kinase EDR1 OS=Arabidopsis thaliana GN=EDR1 PE=1 SV=1//8.48249e-45	up
ath-miR396b-5p	LOC_Os01g03549	sp|F4I4K5|LPR1_ARATH Multicopper oxidase LPR1 OS=Arabidopsis thaliana GN=LPR1 PE=2 SV=1//0	up
ath-miR396b-5p	LOC_Os01g04200	sp|Q0V9A9|LACB2_XENTR Beta-lactamase-like protein 2 OS=Xenopus tropicalis GN=lactb2 PE=2 SV=1//6.61288e-08	up
ath-miR396b-5p	LOC_Os01g08560	sp|F4HQD4|HSP7P_ARATH Heat shock 70 kDa protein 15 OS=Arabidopsis thaliana GN=HSP70-15 PE=1 SV=1//0	up
ath-miR396b-5p	LOC_Os01g12930	sp|D1FP53|LIN_MEDTR Putative E3 ubiquitin-protein ligase LIN OS=Medicago truncatula GN=LIN PE=2 SV=1//1.71992e-169	up
ath-miR396b-5p	LOC_Os01g18020	-//-	up
ath-miR396b-5p	LOC_Os01g28570	sp|Q9M2Y7|PP274_ARATH Pentatricopeptide repeat-containing protein At3g49710 OS=Arabidopsis thaliana GN=PCMP-H79 PE=2 SV=1//2.73952e-84	up
ath-miR396b-5p	LOC_Os01g31170	-//-	up
ath-miR396b-5p	LOC_Os01g32000	-//-	up
ath-miR396b-5p	LOC_Os01g32090	sp|Q0JMH0|HACL_ORYSJ 2-hydroxyacyl-CoA lyase OS=Oryza sativa subsp. japonica GN=Os01g0505400 PE=3 SV=3//7.91669e-59	up
ath-miR396b-5p	LOC_Os01g32750	sp|Q9MAU3|TAF6_ARATH Transcription initiation factor TFIID subunit 6 OS=Arabidopsis thaliana GN=TAF6 PE=1 SV=1//0	up
ath-miR396b-5p	LOC_Os01g39990	sp|Q7XA42|RGA1_SOLBU Putative disease resistance protein RGA1 OS=Solanum bulbocastanum GN=RGA1 PE=2 SV=2//5.54672e-08	up
ath-miR396b-5p	LOC_Os01g51754	sp|Q94A41|AMY3_ARATH Alpha-amylase 3, chloroplastic OS=Arabidopsis thaliana GN=AMY3 PE=2 SV=1//2.31492e-06	up
ath-miR396b-5p	LOC_Os01g52640	sp|Q94BM7|SPA4_ARATH Protein SPA1-RELATED 4 OS=Arabidopsis thaliana GN=SPA4 PE=1 SV=1//0	up
ath-miR396b-5p	LOC_Os01g59660	sp|Q0JIC2|GAM1_ORYSJ Transcription factor GAMYB OS=Oryza sativa subsp. japonica GN=GAM1 PE=2 SV=1//0	up
ath-miR396b-5p	LOC_Os01g60800	-//-	up
ath-miR396b-5p	LOC_Os01g63400	sp|Q9SS81|PP221_ARATH Pentatricopeptide repeat-containing protein At3g09060 OS=Arabidopsis thaliana GN=At3g09060 PE=2 SV=1//1.60754e-29	up
ath-miR396b-5p	LOC_Os01g73760	sp|Q9ZUX7|IPT2_ARATH tRNA dimethylallyltransferase 2 OS=Arabidopsis thaliana GN=IPT2 PE=1 SV=2//3.80051e-137	up
ath-miR396b-5p	LOC_Os02g01610	sp|Q9CAA8|PP108_ARATH Putative pentatricopeptide repeat-containing protein At1g68930 OS=Arabidopsis thaliana GN=PCMP-H22 PE=3 SV=1//1.39196e-49	up
ath-miR396b-5p	LOC_Os02g02340	sp|O80437|GPAT6_ARATH Glycerol-3-phosphate 2-O-acyltransferase 6 OS=Arabidopsis thaliana GN=GPAT6 PE=1 SV=1//4.74997e-164	up
ath-miR396b-5p	LOC_Os02g06230	sp|P04146|COPIA_DROME Copia protein OS=Drosophila melanogaster GN=GIP PE=1 SV=3//2.31975e-144	up
ath-miR396b-5p	LOC_Os02g11830	sp|Q6H8D6|COB23_ORYSJ Putative coatomer subunit beta&apos;-3 OS=Oryza sativa subsp. japonica GN=Os02g0209000 PE=3 SV=2//0	up
ath-miR396b-5p	LOC_Os02g27130	sp|Q54LB8|VP13A_DICDI Putative vacuolar protein sorting-associated protein 13A OS=Dictyostelium discoideum GN=vps13A PE=2 SV=1//1.44097e-28	up
ath-miR396b-5p	LOC_Os02g32100	-//-	up
ath-miR396b-5p	LOC_Os02g33230	sp|Q93YN4|ELM1_ARATH Mitochondrial fission protein ELM1 OS=Arabidopsis thaliana GN=ELM1 PE=1 SV=1//7.18646e-177	up
ath-miR396b-5p	LOC_Os02g53690	sp|Q6AWY8|GRF1_ORYSJ Growth-regulating factor 1 OS=Oryza sativa subsp. japonica GN=GRF1 PE=3 SV=1//0	up
ath-miR396b-5p	LOC_Os03g04100	-//-	up
ath-miR396b-5p	LOC_Os03g04500	sp|Q9ULT0|TTC7A_HUMAN Tetratricopeptide repeat protein 7A OS=Homo sapiens GN=TTC7A PE=1 SV=3//1.87215e-14	up
ath-miR396b-5p	LOC_Os03g16369	sp|Q5ZMJ9|SRRM1_CHICK Serine/arginine repetitive matrix protein 1 OS=Gallus gallus GN=SRRM1 PE=2 SV=1//2.81784e-36	up
ath-miR396b-5p	LOC_Os03g47140	sp|Q9FRG8|GRF9_ORYSJ Growth-regulating factor 9 OS=Oryza sativa subsp. japonica GN=GRF9 PE=2 SV=1//0	up
ath-miR396b-5p	LOC_Os03g51970	sp|Q6AWY3|GRF6_ORYSJ Growth-regulating factor 6 OS=Oryza sativa subsp. japonica GN=GRF6 PE=2 SV=2//0	up
ath-miR396b-5p	LOC_Os03g56850	sp|Q9STE1|PP333_ARATH Pentatricopeptide repeat-containing protein At4g21300 OS=Arabidopsis thaliana GN=PCMP-E36 PE=3 SV=1//0	up
ath-miR396b-5p	LOC_Os03g58140	sp|Q94A20|BI1L_ARATH BI1-like protein OS=Arabidopsis thaliana GN=At4g15470 PE=2 SV=1//2.32544e-57	up
ath-miR396b-5p	LOC_Os03g61220	sp|Q0DM51|RH3_ORYSJ DEAD-box ATP-dependent RNA helicase 3, chloroplastic OS=Oryza sativa subsp. japonica GN=Os03g0827700 PE=2 SV=2//0	up
ath-miR396b-5p	LOC_Os04g03884	-//-	up
ath-miR396b-5p	LOC_Os04g06070	sp|Q41160|LCB3_ROBPS Putative bark agglutinin LECRPA3 (Fragment) OS=Robinia pseudoacacia PE=2 SV=2//3.26471e-12	up
ath-miR396b-5p	LOC_Os04g13100	-//-	up
ath-miR396b-5p	LOC_Os04g13710	-//-	up
ath-miR396b-5p	LOC_Os04g13874	-//-	up
ath-miR396b-5p	LOC_Os04g13890	-//-	up
ath-miR396b-5p	LOC_Os04g16850	-//-	up
ath-miR396b-5p	LOC_Os04g16870	-//-	up
ath-miR396b-5p	LOC_Os04g24190	sp|Q6AWY7|GRF2_ORYSJ Growth-regulating factor 2 OS=Oryza sativa subsp. japonica GN=GRF2 PE=3 SV=1//3.46314e-49	up
ath-miR396b-5p	LOC_Os04g24700	sp|Q7XA39|RGA4_SOLBU Putative disease resistance protein RGA4 OS=Solanum bulbocastanum GN=RGA4 PE=2 SV=1//7.78156e-56	up
ath-miR396b-5p	LOC_Os04g28020	sp|O23277|PRD1_ARATH Protein PRD1 OS=Arabidopsis thaliana GN=PRD1 PE=1 SV=3//1.5984e-79	up
ath-miR396b-5p	LOC_Os04g30450	sp|Q94AH3|NIPA4_ARATH Probable magnesium transporter NIPA4 OS=Arabidopsis thaliana GN=At1g71900 PE=2 SV=1//4.7958e-128	up
ath-miR396b-5p	LOC_Os04g32580	-//-	up
ath-miR396b-5p	LOC_Os04g48240	sp|P20825|POL2_DROME Retrovirus-related Pol polyprotein from transposon 297 OS=Drosophila melanogaster GN=pol PE=3 SV=1//1.10236e-101	up
ath-miR396b-5p	LOC_Os04g48370	sp|Q9LQ02|NRPD1_ARATH DNA-directed RNA polymerase IV subunit 1 OS=Arabidopsis thaliana GN=NRPD1 PE=1 SV=1//1.18865e-106	up
ath-miR396b-5p	LOC_Os04g51190	sp|Q6AWY6|GRF3_ORYSJ Growth-regulating factor 3 OS=Oryza sativa subsp. japonica GN=GRF3 PE=3 SV=2//0	up
ath-miR396b-5p	LOC_Os04g52050	-//-	up
ath-miR396b-5p	LOC_Os04g56740	sp|Q9FXI5|IQD32_ARATH Protein IQ-DOMAIN 32 OS=Arabidopsis thaliana GN=IQD32 PE=1 SV=3//3.2251e-59	up
ath-miR396b-5p	LOC_Os04g57050	sp|Q0J998|IAMT1_ORYSJ Indole-3-acetate O-methyltransferase 1 OS=Oryza sativa subsp. japonica GN=IAMT1 PE=1 SV=1//4.00886e-120	up
ath-miR396b-5p	LOC_Os04g57070	sp|Q0J998|IAMT1_ORYSJ Indole-3-acetate O-methyltransferase 1 OS=Oryza sativa subsp. japonica GN=IAMT1 PE=1 SV=1//3.0603e-15	up
ath-miR396b-5p	LOC_Os05g06028	-//-	up
ath-miR396b-5p	LOC_Os05g10580	sp|Q94AH6|CUL1_ARATH Cullin-1 OS=Arabidopsis thaliana GN=CUL1 PE=1 SV=1//5.58733e-53	up
ath-miR396b-5p	LOC_Os05g11550	sp|Q84XU2|PPP5_ARATH Serine/threonine-protein phosphatase 5 OS=Arabidopsis thaliana GN=PAPP5 PE=1 SV=1//0	up
ath-miR396b-5p	LOC_Os05g22940	sp|B9FK36|ACC2_ORYSJ Acetyl-CoA carboxylase 2 OS=Oryza sativa subsp. japonica GN=ACC2 PE=3 SV=2//0	up
ath-miR396b-5p	LOC_Os05g25780	sp|Q1JPN0|STR7_ARATH Rhodanese-like domain-containing protein 7 OS=Arabidopsis thaliana GN=STR7 PE=2 SV=1//0	up
ath-miR396b-5p	LOC_Os06g01440	sp|Q8W4P8|MEB1_ARATH Membrane protein of ER body 1 OS=Arabidopsis thaliana GN=MEB1 PE=1 SV=1//1.92525e-25	up
ath-miR396b-5p	LOC_Os06g02560	sp|Q6AWY4|GRF5_ORYSJ Growth-regulating factor 5 OS=Oryza sativa subsp. japonica GN=GRF5 PE=2 SV=1//0	up
ath-miR396b-5p	LOC_Os06g10310	sp|Q6AWY7|GRF2_ORYSJ Growth-regulating factor 2 OS=Oryza sativa subsp. japonica GN=GRF2 PE=3 SV=1//0	up
ath-miR396b-5p	LOC_Os06g19380	-//-	up
ath-miR396b-5p	LOC_Os06g28060	sp|Q14149|MORC3_HUMAN MORC family CW-type zinc finger protein 3 OS=Homo sapiens GN=MORC3 PE=1 SV=3//1.30919e-41	up
ath-miR396b-5p	LOC_Os06g30030	sp|O22227|MIZ1_ARATH Protein MIZU-KUSSEI 1 OS=Arabidopsis thaliana GN=MIZ1 PE=1 SV=1//3.80403e-43	up
ath-miR396b-5p	LOC_Os06g33650	-//-	up
ath-miR396b-5p	LOC_Os06g35320	sp|P35339|PGLR3_MAIZE Exopolygalacturonase OS=Zea mays GN=PG2C PE=2 SV=1//0	up
ath-miR396b-5p	LOC_Os06g35370	sp|P35339|PGLR3_MAIZE Exopolygalacturonase OS=Zea mays GN=PG2C PE=2 SV=1//0	up
ath-miR396b-5p	LOC_Os06g38960	-//-	up
ath-miR396b-5p	LOC_Os07g09270	-//-	up
ath-miR396b-5p	LOC_Os07g10300	sp|P82922|RT29_BOVIN 28S ribosomal protein S29, mitochondrial OS=Bos taurus GN=DAP3 PE=1 SV=3//1.45772e-17	up
ath-miR396b-5p	LOC_Os07g12680	sp|Q9STE5|R13L2_ARATH Putative disease resistance RPP13-like protein 2 OS=Arabidopsis thaliana GN=RPP13L2 PE=3 SV=1//1.08822e-14	up
ath-miR396b-5p	LOC_Os07g22830	-//-	up
ath-miR396b-5p	LOC_Os07g31400	sp|Q9SZL8|FRS5_ARATH Protein FAR1-RELATED SEQUENCE 5 OS=Arabidopsis thaliana GN=FRS5 PE=2 SV=1//4.88035e-07	up
ath-miR396b-5p	LOC_Os07g31910	-//-	up
ath-miR396b-5p	LOC_Os07g39460	sp|Q84ZT0|C3H51_ORYSJ Putative zinc finger CCCH domain-containing protein 51 OS=Oryza sativa subsp. japonica GN=Os07g0583300 PE=3 SV=1//1.35803e-11	up
ath-miR396b-5p	LOC_Os07g40820	sp|Q9FZD4|PPR59_ARATH Putative pentatricopeptide repeat-containing protein At1g26500 OS=Arabidopsis thaliana GN=At1g26500 PE=3 SV=1//2.03174e-94	up
ath-miR396b-5p	LOC_Os07g46370	sp|Q8L611|SC31B_ARATH Protein transport protein SEC31 homolog B OS=Arabidopsis thaliana GN=SEC31B PE=1 SV=1//0	up
ath-miR396b-5p	LOC_Os08g13640	sp|Q9USI5|STI1_SCHPO Heat shock protein sti1 homolog OS=Schizosaccharomyces pombe (strain 972 / ATCC 24843) GN=sti1 PE=3 SV=1//2.21299e-17	up
ath-miR396b-5p	LOC_Os08g19620	-//-	up
ath-miR396b-5p	LOC_Os08g24350	-//-	up
ath-miR396b-5p	LOC_Os08g29560	sp|P10978|POLX_TOBAC Retrovirus-related Pol polyprotein from transposon TNT 1-94 OS=Nicotiana tabacum PE=2 SV=1//2.15377e-50	up
ath-miR396b-5p	LOC_Os08g33770	-//-	up
ath-miR396b-5p	LOC_Os08g37370	sp|Q9SJY5|PUMP5_ARATH Mitochondrial uncoupling protein 5 OS=Arabidopsis thaliana GN=PUMP5 PE=2 SV=1//1.90341e-122	up
ath-miR396b-5p	LOC_Os08g40230	-//-	up
ath-miR396b-5p	LOC_Os08g40410	sp|Q9LNA5|ACR8_ARATH ACT domain-containing protein ACR8 OS=Arabidopsis thaliana GN=ACR8 PE=2 SV=1//1.47438e-21	up
ath-miR396b-5p	LOC_Os08g40790	-//-	up
ath-miR396b-5p	LOC_Os08g41300	sp|P49211|RL321_ARATH 60S ribosomal protein L32-1 OS=Arabidopsis thaliana GN=RPL32A PE=2 SV=2//3.43794e-72	up
ath-miR396b-5p	LOC_Os09g03890	sp|Q91Z38|TTC1_MOUSE Tetratricopeptide repeat protein 1 OS=Mus musculus GN=Ttc1 PE=2 SV=1//1.31081e-11	up
ath-miR396b-5p	LOC_Os09g17610	sp|Q9M2S6|SDIR1_ARATH E3 ubiquitin-protein ligase SDIR1 OS=Arabidopsis thaliana GN=SDIR1 PE=1 SV=1//2.30067e-11	up
ath-miR396b-5p	LOC_Os09g18159	sp|O64483|SIRK_ARATH Senescence-induced receptor-like serine/threonine-protein kinase OS=Arabidopsis thaliana GN=SIRK PE=2 SV=1//4.78772e-154	up
ath-miR396b-5p	LOC_Os09g24610	sp|Q8L7Z9|DIT2_SPIOL Dicarboxylate transporter 2, chloroplastic OS=Spinacia oleracea GN=DIT2 PE=1 SV=1//3.01563e-09	up
ath-miR396b-5p	LOC_Os09g29510	sp|Q9LMN8|WAK3_ARATH Wall-associated receptor kinase 3 OS=Arabidopsis thaliana GN=WAK3 PE=2 SV=2//7.39548e-148	up
ath-miR396b-5p	LOC_Os09g29584	sp|Q9LMN8|WAK3_ARATH Wall-associated receptor kinase 3 OS=Arabidopsis thaliana GN=WAK3 PE=2 SV=2//5.64017e-32	up
ath-miR396b-5p	LOC_Os09g29600	sp|Q9LMP1|WAK2_ARATH Wall-associated receptor kinase 2 OS=Arabidopsis thaliana GN=WAK2 PE=1 SV=1//1.0717e-162	up
ath-miR396b-5p	LOC_Os09g32500	sp|P49211|RL321_ARATH 60S ribosomal protein L32-1 OS=Arabidopsis thaliana GN=RPL32A PE=2 SV=2//9.02614e-71	up
ath-miR396b-5p	LOC_Os09g32520	sp|P49211|RL321_ARATH 60S ribosomal protein L32-1 OS=Arabidopsis thaliana GN=RPL32A PE=2 SV=2//2.84924e-71	up
ath-miR396b-5p	LOC_Os09g34980	-//-	up
ath-miR396b-5p	LOC_Os10g03220	-//-	up
ath-miR396b-5p	LOC_Os10g04640	sp|P10978|POLX_TOBAC Retrovirus-related Pol polyprotein from transposon TNT 1-94 OS=Nicotiana tabacum PE=2 SV=1//1.47646e-104	up
ath-miR396b-5p	LOC_Os10g30850	sp|Q6IV56|RN141_DANRE RING finger protein 141 OS=Danio rerio GN=rnf141 PE=2 SV=2//1.17389e-07	up
ath-miR396b-5p	LOC_Os10g31200	sp|P10978|POLX_TOBAC Retrovirus-related Pol polyprotein from transposon TNT 1-94 OS=Nicotiana tabacum PE=2 SV=1//7.99859e-29	up
ath-miR396b-5p	LOC_Os10g31864	sp|Q869L3|MDN1_DICDI Midasin OS=Dictyostelium discoideum GN=mdn1 PE=3 SV=2//2.51406e-07	up
ath-miR396b-5p	LOC_Os10g32680	-//-	up
ath-miR396b-5p	LOC_Os11g04390	sp|O60506|HNRPQ_HUMAN Heterogeneous nuclear ribonucleoprotein Q OS=Homo sapiens GN=SYNCRIP PE=1 SV=2//1.95603e-13	up
ath-miR396b-5p	LOC_Os11g09180	-//-	up
ath-miR396b-5p	LOC_Os11g19810	-//-	up
ath-miR396b-5p	LOC_Os11g21990	sp|Q9VNE2|PKRA_DROME Protein krasavietz OS=Drosophila melanogaster GN=kra PE=1 SV=1//6.16735e-70	up
ath-miR396b-5p	LOC_Os11g31440	-//-	up
ath-miR396b-5p	LOC_Os11g35030	sp|Q6AWY1|GRF8_ORYSJ Growth-regulating factor 8 OS=Oryza sativa subsp. japonica GN=GRF8 PE=2 SV=1//6.2519e-27	up
ath-miR396b-5p	LOC_Os11g36890	sp|Q9LFS8|SMC5_ARATH Structural maintenance of chromosomes protein 5 OS=Arabidopsis thaliana GN=SMC5 PE=2 SV=1//7.69124e-25	up
ath-miR396b-5p	LOC_Os11g45410	sp|Q9SVP7|PP307_ARATH Pentatricopeptide repeat-containing protein At4g13650 OS=Arabidopsis thaliana GN=PCMP-H42 PE=2 SV=2//5.12476e-31	up
ath-miR396b-5p	LOC_Os12g05090	sp|Q9LDC0|FKB42_ARATH Peptidyl-prolyl cis-trans isomerase FKBP42 OS=Arabidopsis thaliana GN=FKBP42 PE=1 SV=1//0	up
ath-miR396b-5p	LOC_Os12g05310	sp|P10978|POLX_TOBAC Retrovirus-related Pol polyprotein from transposon TNT 1-94 OS=Nicotiana tabacum PE=2 SV=1//1.22494e-25	up
ath-miR396b-5p	LOC_Os12g05320	-//-	up
ath-miR396b-5p	LOC_Os12g05860	sp|Q2QXJ2|GL122_ORYSJ Germin-like protein 12-2 OS=Oryza sativa subsp. japonica GN=Os12g0154800 PE=2 SV=1//1.98423e-166	up
ath-miR396b-5p	LOC_Os12g10180	sp|Q7XA39|RGA4_SOLBU Putative disease resistance protein RGA4 OS=Solanum bulbocastanum GN=RGA4 PE=2 SV=1//2.27121e-82	up
ath-miR396b-5p	LOC_Os12g10340	sp|Q7XA39|RGA4_SOLBU Putative disease resistance protein RGA4 OS=Solanum bulbocastanum GN=RGA4 PE=2 SV=1//3.4256e-58	up
ath-miR396b-5p	LOC_Os12g10460	sp|Q7XA39|RGA4_SOLBU Putative disease resistance protein RGA4 OS=Solanum bulbocastanum GN=RGA4 PE=2 SV=1//1.9983e-27	up
ath-miR396b-5p	LOC_Os12g14699	sp|O65479|CRK20_ARATH Putative cysteine-rich receptor-like protein kinase 20 OS=Arabidopsis thaliana GN=CRK20 PE=2 SV=2//1.17742e-61	up
ath-miR396b-5p	LOC_Os12g16680	-//-	up
ath-miR396b-5p	LOC_Os12g28630	-//-	up
ath-miR396b-5p	LOC_Os12g29420	-//-	up
ath-miR396b-5p	LOC_Os12g29980	sp|Q6AWY2|GRF7_ORYSJ Growth-regulating factor 7 OS=Oryza sativa subsp. japonica GN=GRF7 PE=2 SV=2//0	up
ath-miR396b-5p	LOC_Os12g41670	sp|Q96FB5|RRNAD_HUMAN Protein RRNAD1 OS=Homo sapiens GN=RRNAD1 PE=2 SV=2//8.10133e-27	up
atr-miR396a	LOC_Os01g09000	sp|P52780|SYQ_LUPLU Glutamine--tRNA ligase OS=Lupinus luteus PE=2 SV=2//0	up
atr-miR396a	LOC_Os01g25330	sp|Q7XZU0|SAC9_ARATH Probable phosphoinositide phosphatase SAC9 OS=Arabidopsis thaliana GN=SAC9 PE=1 SV=1//0	up
atr-miR396a	LOC_Os01g27740	sp|Q0AKB3|DNAJ_MARMM Chaperone protein DnaJ OS=Maricaulis maris (strain MCS10) GN=dnaJ PE=3 SV=1//9.79075e-11	up
atr-miR396a	LOC_Os01g33060	sp|Q08BT5|K1468_XENTR LisH domain and HEAT repeat-containing protein KIAA1468 homolog OS=Xenopus tropicalis PE=2 SV=1//5.17746e-64	up
atr-miR396a	LOC_Os01g38920	sp|P08548|LIN1_NYCCO LINE-1 reverse transcriptase homolog OS=Nycticebus coucang PE=3 SV=1//1.20424e-08	up
atr-miR396a	LOC_Os01g41000	-//-	up
atr-miR396a	LOC_Os01g45550	sp|Q5VP70|PIN3A_ORYSJ Probable auxin efflux carrier component 3a OS=Oryza sativa subsp. japonica GN=PIN3A PE=2 SV=1//0	up
atr-miR396a	LOC_Os01g60440	sp|Q55GS2|SCY1_DICDI Probable inactive serine/threonine-protein kinase scy1 OS=Dictyostelium discoideum GN=scy1 PE=3 SV=1//2.54152e-132	up
atr-miR396a	LOC_Os01g62100	sp|Q24492|RFA1_DROME Replication protein A 70 kDa DNA-binding subunit OS=Drosophila melanogaster GN=RpA-70 PE=1 SV=1//4.75714e-11	up
atr-miR396a	LOC_Os01g64030	sp|Q9ZW88|FBL34_ARATH F-box/LRR-repeat protein At1g67190 OS=Arabidopsis thaliana GN=At1g67190 PE=2 SV=1//1.25482e-174	up
atr-miR396a	LOC_Os01g69950	sp|O65037|RK27_ORYSJ 50S ribosomal protein L27, chloroplastic OS=Oryza sativa subsp. japonica GN=RPL27 PE=2 SV=1//2.30189e-108	up
atr-miR396a	LOC_Os02g09900	-//-	up
atr-miR396a	LOC_Os02g18520	sp|Q8I7P9|POL5_DROME Retrovirus-related Pol polyprotein from transposon opus OS=Drosophila melanogaster GN=pol PE=3 SV=1//4.91115e-14	up
atr-miR396a	LOC_Os02g20720	sp|Q9M8J9|BPM2_ARATH BTB/POZ and MATH domain-containing protein 2 OS=Arabidopsis thaliana GN=BPM2 PE=1 SV=1//1.79128e-86	up
atr-miR396a	LOC_Os02g25460	-//-	up
atr-miR396a	LOC_Os02g27920	sp|Q3HRP1|CNBL6_ORYSJ Calcineurin B-like protein 6 OS=Oryza sativa subsp. japonica GN=CBL6 PE=2 SV=1//2.0906e-11	up
atr-miR396a	LOC_Os02g29640	sp|Q9SZL8|FRS5_ARATH Protein FAR1-RELATED SEQUENCE 5 OS=Arabidopsis thaliana GN=FRS5 PE=2 SV=1//5.01359e-57	up
atr-miR396a	LOC_Os02g36340	sp|Q0E079|RIBA2_ORYSJ Probable bifunctional riboflavin biosynthesis protein RIBA 2, chloroplastic OS=Oryza sativa subsp. japonica GN=RIBA2 PE=2 SV=1//0	up
atr-miR396a	LOC_Os02g42585	sp|Q9SKT1|ERF53_ARATH Ethylene-responsive transcription factor ERF053 OS=Arabidopsis thaliana GN=ERF053 PE=2 SV=1//7.7623e-33	up
atr-miR396a	LOC_Os02g46350	sp|Q9H490|PIGU_HUMAN Phosphatidylinositol glycan anchor biosynthesis class U protein OS=Homo sapiens GN=PIGU PE=1 SV=3//2.37463e-41	up
atr-miR396a	LOC_Os02g47280	sp|Q6ZIK5|GRF4_ORYSJ Growth-regulating factor 4 OS=Oryza sativa subsp. japonica GN=GRF4 PE=2 SV=1//0	up
atr-miR396a	LOC_Os02g53690	sp|Q6AWY8|GRF1_ORYSJ Growth-regulating factor 1 OS=Oryza sativa subsp. japonica GN=GRF1 PE=3 SV=1//0	up
atr-miR396a	LOC_Os02g58150	-//-	up
atr-miR396a	LOC_Os02g58214	-//-	up
atr-miR396a	LOC_Os03g15930	-//-	up
atr-miR396a	LOC_Os03g28330	sp|P31924|SUS1_ORYSJ Sucrose synthase 1 OS=Oryza sativa subsp. japonica GN=SUS1 PE=1 SV=1//0	up
atr-miR396a	LOC_Os03g32390	-//-	up
atr-miR396a	LOC_Os03g32440	sp|Q6L4R7|P2C53_ORYSJ Probable protein phosphatase 2C 53 OS=Oryza sativa subsp. japonica GN=Os05g0592800 PE=2 SV=1//1.65307e-22	up
atr-miR396a	LOC_Os03g41770	sp|Q99315|YG31B_YEAST Transposon Ty3-G Gag-Pol polyprotein OS=Saccharomyces cerevisiae (strain ATCC 204508 / S288c) GN=TY3B-G PE=1 SV=3//4.45034e-06	up
atr-miR396a	LOC_Os03g42970	sp|Q9SZL8|FRS5_ARATH Protein FAR1-RELATED SEQUENCE 5 OS=Arabidopsis thaliana GN=FRS5 PE=2 SV=1//5.16677e-46	up
atr-miR396a	LOC_Os03g44670	-//-	up
atr-miR396a	LOC_Os03g47140	sp|Q9FRG8|GRF9_ORYSJ Growth-regulating factor 9 OS=Oryza sativa subsp. japonica GN=GRF9 PE=2 SV=1//0	up
atr-miR396a	LOC_Os03g51970	sp|Q6AWY3|GRF6_ORYSJ Growth-regulating factor 6 OS=Oryza sativa subsp. japonica GN=GRF6 PE=2 SV=2//0	up
atr-miR396a	LOC_Os04g04390	sp|Q24492|RFA1_DROME Replication protein A 70 kDa DNA-binding subunit OS=Drosophila melanogaster GN=RpA-70 PE=1 SV=1//6.76329e-12	up
atr-miR396a	LOC_Os04g18580	-//-	up
atr-miR396a	LOC_Os04g21930	-//-	up
atr-miR396a	LOC_Os04g22990	sp|Q9SZL8|FRS5_ARATH Protein FAR1-RELATED SEQUENCE 5 OS=Arabidopsis thaliana GN=FRS5 PE=2 SV=1//9.04647e-13	up
atr-miR396a	LOC_Os04g23500	-//-	up
atr-miR396a	LOC_Os04g24190	sp|Q6AWY7|GRF2_ORYSJ Growth-regulating factor 2 OS=Oryza sativa subsp. japonica GN=GRF2 PE=3 SV=1//3.46314e-49	up
atr-miR396a	LOC_Os04g25100	sp|Q9SZL8|FRS5_ARATH Protein FAR1-RELATED SEQUENCE 5 OS=Arabidopsis thaliana GN=FRS5 PE=2 SV=1//1.47791e-92	up
atr-miR396a	LOC_Os04g26834	sp|Q9S9K4|ASPL2_ARATH Aspartic proteinase-like protein 2 OS=Arabidopsis thaliana GN=At1g65240 PE=1 SV=2//7.10691e-36	up
atr-miR396a	LOC_Os04g48510	sp|Q6AWX7|GRF12_ORYSJ Growth-regulating factor 12 OS=Oryza sativa subsp. japonica GN=GRF12 PE=2 SV=1//2.07959e-126	up
atr-miR396a	LOC_Os04g51190	sp|Q6AWY6|GRF3_ORYSJ Growth-regulating factor 3 OS=Oryza sativa subsp. japonica GN=GRF3 PE=3 SV=2//0	up
atr-miR396a	LOC_Os04g52725	sp|Q9LUD6|PP230_ARATH Pentatricopeptide repeat-containing protein At3g14580, mitochondrial OS=Arabidopsis thaliana GN=At3g14580 PE=2 SV=1//7.16936e-99	up
atr-miR396a	LOC_Os04g54340	sp|Q7XQR9|MRE11_ORYSJ Double-strand break repair protein MRE11 OS=Oryza sativa subsp. japonica GN=MRE11 PE=1 SV=2//0	up
atr-miR396a	LOC_Os04g57830	-//-	up
atr-miR396a	LOC_Os05g06310	sp|Q940B0|RL183_ARATH 60S ribosomal protein L18-3 OS=Arabidopsis thaliana GN=RPL18C PE=2 SV=1//1.09091e-105	up
atr-miR396a	LOC_Os05g13610	sp|Q99315|YG31B_YEAST Transposon Ty3-G Gag-Pol polyprotein OS=Saccharomyces cerevisiae (strain ATCC 204508 / S288c) GN=TY3B-G PE=1 SV=3//2.2952e-149	up
atr-miR396a	LOC_Os05g14220	sp|Q9LSL5|LRK92_ARATH L-type lectin-domain containing receptor kinase IX.2 OS=Arabidopsis thaliana GN=LECRK92 PE=2 SV=1//6.79626e-67	up
atr-miR396a	LOC_Os05g22540	sp|Q7LHG5|YI31B_YEAST Transposon Ty3-I Gag-Pol polyprotein OS=Saccharomyces cerevisiae (strain ATCC 204508 / S288c) GN=TY3B-I PE=3 SV=2//1.53048e-46	up
atr-miR396a	LOC_Os05g22900	sp|P14381|YTX2_XENLA Transposon TX1 uncharacterized 149 kDa protein OS=Xenopus laevis PE=3 SV=1//2.73242e-29	up
atr-miR396a	LOC_Os05g28510	sp|Q9FJD4|IMB1_ARATH Importin subunit beta-1 OS=Arabidopsis thaliana GN=KPNB1 PE=1 SV=1//0	up
atr-miR396a	LOC_Os05g44930	sp|O65924|Y2921_ARATH Putative leucine-rich repeat receptor-like protein kinase At2g19210 OS=Arabidopsis thaliana GN=At2g19210 PE=3 SV=1//0	up
atr-miR396a	LOC_Os05g51670	sp|Q8LNZ3|UGE1_ORYSJ UDP-glucose 4-epimerase 1 OS=Oryza sativa subsp. japonica GN=UGE-1 PE=2 SV=1//9.87092e-32	up
atr-miR396a	LOC_Os06g02560	sp|Q6AWY4|GRF5_ORYSJ Growth-regulating factor 5 OS=Oryza sativa subsp. japonica GN=GRF5 PE=2 SV=1//0	up
atr-miR396a	LOC_Os06g08480	sp|Q9S775|PKL_ARATH CHD3-type chromatin-remodeling factor PICKLE OS=Arabidopsis thaliana GN=PKL PE=1 SV=1//0	up
atr-miR396a	LOC_Os06g10310	sp|Q6AWY7|GRF2_ORYSJ Growth-regulating factor 2 OS=Oryza sativa subsp. japonica GN=GRF2 PE=3 SV=1//0	up
atr-miR396a	LOC_Os06g15570	sp|P0CT39|TF26_SCHPO Transposon Tf2-6 polyprotein OS=Schizosaccharomyces pombe (strain 972 / ATCC 24843) GN=Tf2-6 PE=3 SV=1//2.66297e-146	up
atr-miR396a	LOC_Os06g18110	-//-	up
atr-miR396a	LOC_Os06g27800	sp|Q981G1|Y9388_RHILO UPF0261 protein mll9388 OS=Rhizobium loti (strain MAFF303099) GN=mll9388 PE=3 SV=2//1.2716e-93	up
atr-miR396a	LOC_Os06g33340	-//-	up
atr-miR396a	LOC_Os06g34710	-//-	up
atr-miR396a	LOC_Os06g39090	sp|Q9ZVC9|FRS3_ARATH Protein FAR1-RELATED SEQUENCE 3 OS=Arabidopsis thaliana GN=FRS3 PE=2 SV=2//1.29481e-13	up
atr-miR396a	LOC_Os06g40570	sp|Q9ZVT9|C2GR1_ARATH C2 and GRAM domain-containing protein At1g03370 OS=Arabidopsis thaliana GN=At1g03370 PE=2 SV=4//5.69521e-27	up
atr-miR396a	LOC_Os06g42890	sp|Q9FHE1|GSTT3_ARATH Glutathione S-transferase T3 OS=Arabidopsis thaliana GN=GSTT3 PE=2 SV=1//2.31552e-13	up
atr-miR396a	LOC_Os06g46710	sp|P14381|YTX2_XENLA Transposon TX1 uncharacterized 149 kDa protein OS=Xenopus laevis PE=3 SV=1//1.68521e-14	up
atr-miR396a	LOC_Os06g51550	sp|P08548|LIN1_NYCCO LINE-1 reverse transcriptase homolog OS=Nycticebus coucang PE=3 SV=1//1.11461e-07	up
atr-miR396a	LOC_Os07g06070	-//-	up
atr-miR396a	LOC_Os07g07070	sp|B8XCH5|QKY_ARATH Protein QUIRKY OS=Arabidopsis thaliana GN=QKY PE=2 SV=1//2.3864e-34	up
atr-miR396a	LOC_Os07g08880	sp|Q9P281|BAHC1_HUMAN BAH and coiled-coil domain-containing protein 1 OS=Homo sapiens GN=BAHCC1 PE=1 SV=3//1.027e-08	up
atr-miR396a	LOC_Os07g17360	sp|Q8LF36|2A5T_ARATH Serine/threonine protein phosphatase 2A 57 kDa regulatory subunit B&apos; theta isoform OS=Arabidopsis thaliana GN=B&apos;THETA PE=2 SV=2//0	up
atr-miR396a	LOC_Os07g27470	-//-	up
atr-miR396a	LOC_Os07g31340	sp|Q9FJR0|RENT1_ARATH Regulator of nonsense transcripts 1 homolog OS=Arabidopsis thaliana GN=UPF1 PE=1 SV=2//0	up
atr-miR396a	LOC_Os07g40360	-//-	up
atr-miR396a	LOC_Os07g40820	sp|Q9FZD4|PPR59_ARATH Putative pentatricopeptide repeat-containing protein At1g26500 OS=Arabidopsis thaliana GN=At1g26500 PE=3 SV=1//2.03174e-94	up
atr-miR396a	LOC_Os07g42490	sp|Q43009|SUS3_ORYSJ Sucrose synthase 3 OS=Oryza sativa subsp. japonica GN=SUS3 PE=1 SV=2//0	up
atr-miR396a	LOC_Os07g45000	sp|O65012|C78A4_PINRA Cytochrome P450 78A4 OS=Pinus radiata GN=CYP78A4 PE=2 SV=1//2.64848e-19	up
atr-miR396a	LOC_Os07g48350	sp|Q9LUG9|MD33A_ARATH Mediator of RNA polymerase II transcription subunit 33A OS=Arabidopsis thaliana GN=MED33A PE=1 SV=1//0	up
atr-miR396a	LOC_Os08g13830	-//-	up
atr-miR396a	LOC_Os08g15500	sp|Q9LU39|GLUBP_ARATH Glutamyl-tRNA reductase-binding protein, chloroplastic OS=Arabidopsis thaliana GN=GLUTRBP PE=1 SV=1//2.05455e-76	up
atr-miR396a	LOC_Os08g17480	sp|P0CT40|TF29_SCHPO Transposon Tf2-9 polyprotein OS=Schizosaccharomyces pombe (strain 972 / ATCC 24843) GN=Tf2-9 PE=3 SV=1//1.3645e-16	up
atr-miR396a	LOC_Os08g21124	-//-	up
atr-miR396a	LOC_Os08g40230	-//-	up
atr-miR396a	LOC_Os08g41410	sp|Q06915|EA6_ARATH Probable glucan endo-1,3-beta-glucosidase A6 OS=Arabidopsis thaliana GN=A6 PE=2 SV=1//7.34152e-124	up
atr-miR396a	LOC_Os09g02890	sp|Q6AVI0|RSLE2_ORYSJ Zinc finger BED domain-containing protein RICESLEEPER 2 OS=Oryza sativa subsp. japonica GN=Os03g0733400 PE=2 SV=1//1.13947e-44	up
atr-miR396a	LOC_Os09g11870	sp|Q9SZL8|FRS5_ARATH Protein FAR1-RELATED SEQUENCE 5 OS=Arabidopsis thaliana GN=FRS5 PE=2 SV=1//1.034e-93	up
atr-miR396a	LOC_Os09g13030	-//-	up
atr-miR396a	LOC_Os09g25730	sp|C0LGS3|Y4372_ARATH Probable LRR receptor-like serine/threonine-protein kinase At4g37250 OS=Arabidopsis thaliana GN=At4g37250 PE=2 SV=1//1.41172e-07	up
atr-miR396a	LOC_Os09g29630	sp|Q5ZLV4|NSUN2_CHICK tRNA (cytosine(34)-C(5))-methyltransferase OS=Gallus gallus GN=NSUN2 PE=2 SV=1//2.55092e-17	up
atr-miR396a	LOC_Os09g31290	-//-	up
atr-miR396a	LOC_Os09g34310	-//-	up
atr-miR396a	LOC_Os10g17270	-//-	up
atr-miR396a	LOC_Os11g21970	-//-	up
atr-miR396a	LOC_Os11g26180	sp|Q8I7P9|POL5_DROME Retrovirus-related Pol polyprotein from transposon opus OS=Drosophila melanogaster GN=pol PE=3 SV=1//2.54668e-46	up
atr-miR396a	LOC_Os11g35030	sp|Q6AWY1|GRF8_ORYSJ Growth-regulating factor 8 OS=Oryza sativa subsp. japonica GN=GRF8 PE=2 SV=1//6.2519e-27	up
atr-miR396a	LOC_Os12g03480	sp|Q9SG80|ASD1_ARATH Alpha-L-arabinofuranosidase 1 OS=Arabidopsis thaliana GN=ASD1 PE=1 SV=1//0	up
atr-miR396a	LOC_Os12g08670	sp|B8XCH5|QKY_ARATH Protein QUIRKY OS=Arabidopsis thaliana GN=QKY PE=2 SV=1//5.42231e-78	up
atr-miR396a	LOC_Os12g10400	sp|Q9LRR5|DRL21_ARATH Putative disease resistance protein At3g14460 OS=Arabidopsis thaliana GN=At3g14460 PE=3 SV=1//2.06486e-24	up
atr-miR396a	LOC_Os12g19590	sp|Q54QU5|WDR89_DICDI WD repeat-containing protein 89 homolog OS=Dictyostelium discoideum GN=wdr89 PE=3 SV=1//4.92223e-12	up
atr-miR396a	LOC_Os12g27490	sp|P0CT40|TF29_SCHPO Transposon Tf2-9 polyprotein OS=Schizosaccharomyces pombe (strain 972 / ATCC 24843) GN=Tf2-9 PE=3 SV=1//4.20108e-151	up
atr-miR396a	LOC_Os12g29450	sp|P14381|YTX2_XENLA Transposon TX1 uncharacterized 149 kDa protein OS=Xenopus laevis PE=3 SV=1//2.34137e-08	up
atr-miR396a	LOC_Os12g29980	sp|Q6AWY2|GRF7_ORYSJ Growth-regulating factor 7 OS=Oryza sativa subsp. japonica GN=GRF7 PE=2 SV=2//0	up
atr-miR396a	LOC_Os12g30370	-//-	up
atr-miR396a	LOC_Os12g36770	-//-	up
atr-miR396a	LOC_Os12g37770	sp|Q39214|RPM1_ARATH Disease resistance protein RPM1 OS=Arabidopsis thaliana GN=RPM1 PE=1 SV=1//1.18373e-62	up
atr-miR398	LOC_Os01g16960	sp|Q42954|KPYC_TOBAC Pyruvate kinase, cytosolic isozyme OS=Nicotiana tabacum PE=2 SV=1//0	up
atr-miR398	LOC_Os01g51280	sp|Q3ADI0|SURE_CARHZ 5&apos;-nucleotidase SurE OS=Carboxydothermus hydrogenoformans (strain ATCC BAA-161 / DSM 6008 / Z-2901) GN=surE PE=3 SV=1//1.80599e-17	up
atr-miR398	LOC_Os01g63340	-//-	up
atr-miR398	LOC_Os01g65550	sp|Q9M1S3|ARP1_ARATH Probable RNA-binding protein ARP1 OS=Arabidopsis thaliana GN=ARP1 PE=2 SV=1//8.25898e-35	up
atr-miR398	LOC_Os01g68770	sp|O23264|SEBP1_ARATH Selenium-binding protein 1 OS=Arabidopsis thaliana GN=SBP1 PE=1 SV=1//0	up
atr-miR398	LOC_Os01g72049	sp|Q8GXH3|OSB2_ARATH Protein OSB2, chloroplastic OS=Arabidopsis thaliana GN=OSB2 PE=1 SV=2//6.58394e-41	up
atr-miR398	LOC_Os02g03940	-//-	up
atr-miR398	LOC_Os02g07340	sp|Q8L5Y6|CAND1_ARATH Cullin-associated NEDD8-dissociated protein 1 OS=Arabidopsis thaliana GN=CAND1 PE=1 SV=1//2.57661e-65	up
atr-miR398	LOC_Os02g14929	sp|Q84WV1|TCPG_ARATH T-complex protein 1 subunit gamma OS=Arabidopsis thaliana GN=CCT3 PE=1 SV=1//0	up
atr-miR398	LOC_Os02g19640	-//-	up
atr-miR398	LOC_Os02g33840	-//-	up
atr-miR398	LOC_Os02g48590	-//-	up
atr-miR398	LOC_Os02g55400	sp|Q9M2A0|PMA8_ARATH ATPase 8, plasma membrane-type OS=Arabidopsis thaliana GN=AHA8 PE=3 SV=1//0	up
atr-miR398	LOC_Os03g01120	sp|P22180|PMA1_SOLLC Plasma membrane ATPase 1 OS=Solanum lycopersicum GN=LHA1 PE=2 SV=1//0	up
atr-miR398	LOC_Os03g10620	sp|Q10QA5|D14_ORYSJ Probable strigolactone esterase D14 OS=Oryza sativa subsp. japonica GN=D14 PE=1 SV=1//1.72417e-155	up
atr-miR398	LOC_Os03g13920	-//-	up
atr-miR398	LOC_Os03g24610	-//-	up
atr-miR398	LOC_Os03g59550	sp|Q5D018|RBM8A_DANRE RNA-binding protein 8A OS=Danio rerio GN=rbm8a PE=2 SV=1//3.93501e-35	up
atr-miR398	LOC_Os04g32020	sp|Q54JE4|ODO1_DICDI 2-oxoglutarate dehydrogenase, mitochondrial OS=Dictyostelium discoideum GN=ogdh PE=3 SV=1//2.19716e-20	up
atr-miR398	LOC_Os04g42500	sp|F1SRI0|TPPC2_PIG Trafficking protein particle complex subunit 2 OS=Sus scrofa GN=TRAPPC2 PE=2 SV=2//1.48243e-33	up
atr-miR398	LOC_Os04g48410	sp|Q7XTY9|CCS_ORYSJ Copper chaperone for superoxide dismutase, chloroplastic OS=Oryza sativa subsp. japonica GN=CCS PE=2 SV=1//1.71262e-162	up
atr-miR398	LOC_Os04g53310	sp|Q43846|SSY3_SOLTU Soluble starch synthase 3, chloroplastic/amyloplastic OS=Solanum tuberosum GN=SS3 PE=1 SV=1//0	up
atr-miR398	LOC_Os05g22920	sp|B6JX19|UTP25_SCHJY U3 small nucleolar RNA-associated protein 25 OS=Schizosaccharomyces japonicus (strain yFS275 / FY16936) GN=utp25 PE=3 SV=1//8.38923e-112	up
atr-miR398	LOC_Os05g34610	-//-	up
atr-miR398	LOC_Os05g41172	sp|Q9FF80|SUVH1_ARATH Histone-lysine N-methyltransferase, H3 lysine-9 specific SUVH1 OS=Arabidopsis thaliana GN=SUVH1 PE=2 SV=1//1.5341e-177	up
atr-miR398	LOC_Os06g09510	-//-	up
atr-miR398	LOC_Os06g13050	sp|Q9FJR1|PER65_ARATH Peroxidase 65 OS=Arabidopsis thaliana GN=PER65 PE=2 SV=2//2.35862e-88	up
atr-miR398	LOC_Os06g43640	sp|Q93WP4|PEPP_ALLCE Phosphoenolpyruvate phosphatase OS=Allium cepa GN=ACPEPP PE=1 SV=1//0	up
atr-miR398	LOC_Os07g10540	sp|B0DZL3|AMPP1_LACBS Probable Xaa-Pro aminopeptidase P OS=Laccaria bicolor (strain S238N-H82 / ATCC MYA-4686) GN=AMPP PE=3 SV=1//6.98121e-153	up
atr-miR398	LOC_Os07g26700	sp|O49636|MPC4_ARATH Mitochondrial pyruvate carrier 4 OS=Arabidopsis thaliana GN=MPC4 PE=3 SV=1//2.69459e-58	up
atr-miR398	LOC_Os07g45970	sp|O00370|LORF2_HUMAN LINE-1 retrotransposable element ORF2 protein OS=Homo sapiens PE=1 SV=1//7.2506e-19	up
atr-miR398	LOC_Os08g37800	sp|Q02723|RKIN1_SECCE Carbon catabolite-derepressing protein kinase OS=Secale cereale GN=RKIN1 PE=2 SV=1//0	up
atr-miR398	LOC_Os09g19310	-//-	up
atr-miR398	LOC_Os10g05550	-//-	up
atr-miR398	LOC_Os10g13690	sp|P10978|POLX_TOBAC Retrovirus-related Pol polyprotein from transposon TNT 1-94 OS=Nicotiana tabacum PE=2 SV=1//3.37976e-96	up
atr-miR398	LOC_Os11g07910	sp|Q940G0|TMN1_ARATH Transmembrane 9 superfamily member 1 OS=Arabidopsis thaliana GN=TMN1 PE=1 SV=1//0	up
atr-miR398	LOC_Os11g10770	sp|Q7XA39|RGA4_SOLBU Putative disease resistance protein RGA4 OS=Solanum bulbocastanum GN=RGA4 PE=2 SV=1//6.54619e-69	up
atr-miR398	LOC_Os11g13810	sp|Q69ZF3|GBA2_MOUSE Non-lysosomal glucosylceramidase OS=Mus musculus GN=Gba2 PE=1 SV=2//6.55427e-179	up
atr-miR398	LOC_Os11g28270	sp|Q2R4J4|C3H63_ORYSJ Zinc finger CCCH domain-containing protein 63 OS=Oryza sativa subsp. japonica GN=Os11g0472000 PE=2 SV=2//0	up
atr-miR398	LOC_Os11g34290	sp|Q99315|YG31B_YEAST Transposon Ty3-G Gag-Pol polyprotein OS=Saccharomyces cerevisiae (strain ATCC 204508 / S288c) GN=TY3B-G PE=1 SV=3//1.00727e-42	up
atr-miR398	LOC_Os11g36050	sp|Q9LJ98|PFD2_ARATH Probable prefoldin subunit 2 OS=Arabidopsis thaliana GN=At3g22480 PE=2 SV=1//7.79416e-60	up
atr-miR398	LOC_Os12g03554	sp|A3CEM4|C3H64_ORYSJ Putative zinc finger CCCH domain-containing protein 64 OS=Oryza sativa subsp. japonica GN=Os12g0129500 PE=3 SV=2//0	up
atr-miR398	LOC_Os12g04960	-//-	up
atr-miR398	LOC_Os12g06070	sp|Q9LZ19|PP364_ARATH Pentatricopeptide repeat-containing protein At5g04780 OS=Arabidopsis thaliana GN=PCMP-H16 PE=2 SV=2//9.68001e-44	up
atr-miR398	LOC_Os12g23040	-//-	up
atr-miR398	LOC_Os12g23840	-//-	up
atr-miR398	LOC_Os12g44390	sp|Q6Q1P4|SMC1_ARATH Structural maintenance of chromosomes protein 1 OS=Arabidopsis thaliana GN=SMC1 PE=2 SV=2//0	up
bdi-miR162	LOC_Os01g06970	-//-	up
bdi-miR162	LOC_Os01g12870	sp|A7SDW5|EIF3L_NEMVE Eukaryotic translation initiation factor 3 subunit L OS=Nematostella vectensis GN=v1g169424 PE=3 SV=1//1.10561e-154	up
bdi-miR162	LOC_Os01g12890	-//-	up
bdi-miR162	LOC_Os01g13300	sp|Q0JP99|Y1341_ORYSJ B3 domain-containing protein Os01g0234100 OS=Oryza sativa subsp. japonica GN=Os01g0234100 PE=2 SV=1//0	up
bdi-miR162	LOC_Os01g17402	sp|Q0JNK6|CCB13_ORYSJ Cyclin-B1-3 OS=Oryza sativa subsp. japonica GN=CYCB1-3 PE=2 SV=2//0	up
bdi-miR162	LOC_Os01g19150	sp|P43288|KSG1_ARATH Shaggy-related protein kinase alpha OS=Arabidopsis thaliana GN=ASK1 PE=1 SV=3//0	up
bdi-miR162	LOC_Os01g21690	sp|Q8I7P9|POL5_DROME Retrovirus-related Pol polyprotein from transposon opus OS=Drosophila melanogaster GN=pol PE=3 SV=1//6.63813e-45	up
bdi-miR162	LOC_Os01g32720	sp|F4K3G5|EDM2_ARATH Protein ENHANCED DOWNY MILDEW 2 OS=Arabidopsis thaliana GN=EDM2 PE=1 SV=1//1.6381e-17	up
bdi-miR162	LOC_Os01g33260	sp|Q8GU89|AB37G_ORYSJ ABC transporter G family member 37 OS=Oryza sativa subsp. japonica GN=ABCG37 PE=2 SV=1//8.34507e-22	up
bdi-miR162	LOC_Os01g36630	sp|Q08BY5|JMJD4_DANRE JmjC domain-containing protein 4 OS=Danio rerio GN=jmjd4 PE=2 SV=1//4.88777e-61	up
bdi-miR162	LOC_Os01g41900	sp|Q8S9H7|DIV_ANTMA Transcription factor DIVARICATA OS=Antirrhinum majus GN=DIVARICATA PE=2 SV=1//5.14417e-29	up
bdi-miR162	LOC_Os01g41950	-//-	up
bdi-miR162	LOC_Os01g48790	sp|Q91YT7|YTHD2_MOUSE YTH domain-containing family protein 2 OS=Mus musculus GN=Ythdf2 PE=2 SV=1//2.992e-55	up
bdi-miR162	LOC_Os01g50610	sp|Q9SPV4|SAMT_CLABR Salicylate carboxymethyltransferase OS=Clarkia breweri GN=SAMT PE=1 SV=1//8.8934e-74	up
bdi-miR162	LOC_Os01g55094	sp|P16128|Y4849_ARATH Uncharacterized protein At4g18490 OS=Arabidopsis thaliana GN=At4g18490 PE=2 SV=3//1.55909e-17	up
bdi-miR162	LOC_Os01g57110	sp|O60177|YG42_SCHPO Uncharacterized ATP-dependent helicase C23E6.02 OS=Schizosaccharomyces pombe (strain 972 / ATCC 24843) GN=SPBC23E6.02 PE=3 SV=1//1.15324e-103	up
bdi-miR162	LOC_Os01g67340	sp|B9DFG5|PTI13_ARATH PTI1-like tyrosine-protein kinase 3 OS=Arabidopsis thaliana GN=PTI13 PE=1 SV=1//2.74085e-178	up
bdi-miR162	LOC_Os02g11760	sp|Q8GU88|AB39G_ORYSJ ABC transporter G family member 39 OS=Oryza sativa subsp. japonica GN=ABCG39 PE=3 SV=1//0	up
bdi-miR162	LOC_Os02g14630	sp|Q9AR73|HQGT_RAUSE Hydroquinone glucosyltransferase OS=Rauvolfia serpentina GN=AS PE=1 SV=1//6.96915e-97	up
bdi-miR162	LOC_Os02g18850	sp|Q8BVG4|DPP9_MOUSE Dipeptidyl peptidase 9 OS=Mus musculus GN=Dpp9 PE=2 SV=2//8.48153e-83	up
bdi-miR162	LOC_Os02g20530	-//-	up
bdi-miR162	LOC_Os02g21340	sp|Q8GU85|AB40G_ORYSJ ABC transporter G family member 40 OS=Oryza sativa subsp. japonica GN=ABCG40 PE=3 SV=2//3.13606e-08	up
bdi-miR162	LOC_Os02g22130	sp|Q6YWF1|GAP1_ORYSJ GTPase activating protein 1 OS=Oryza sativa subsp. japonica GN=GAP1 PE=1 SV=1//6.62291e-93	up
bdi-miR162	LOC_Os02g22630	-//-	up
bdi-miR162	LOC_Os02g24750	sp|Q53N90|Y1129_ORYSJ Putative B3 domain-containing protein Os11g0242900 OS=Oryza sativa subsp. japonica GN=Os11g0242900 PE=3 SV=1//1.99781e-32	up
bdi-miR162	LOC_Os02g25960	sp|Q12955|ANK3_HUMAN Ankyrin-3 OS=Homo sapiens GN=ANK3 PE=1 SV=3//1.2061e-11	up
bdi-miR162	LOC_Os02g35039	sp|Q9FVR6|Y1222_ARATH Uncharacterized protein At1g32220, chloroplastic OS=Arabidopsis thaliana GN=At1g32220 PE=2 SV=1//4.53556e-39	up
bdi-miR162	LOC_Os02g41720	sp|Q0JNK6|CCB13_ORYSJ Cyclin-B1-3 OS=Oryza sativa subsp. japonica GN=CYCB1-3 PE=2 SV=2//2.28716e-165	up
bdi-miR162	LOC_Os03g01090	-//-	up
bdi-miR162	LOC_Os03g02970	sp|Q8LMR2|DCL1_ORYSJ Endoribonuclease Dicer homolog 1 OS=Oryza sativa subsp. japonica GN=DCL1 PE=3 SV=1//0	up
bdi-miR162	LOC_Os03g06120	sp|B6SJQ0|CNR13_MAIZE Cell number regulator 13 OS=Zea mays GN=CNR13 PE=2 SV=1//0	up
bdi-miR162	LOC_Os03g09220	sp|Q10QL5|BIP2C_ORYSJ Probable protein phosphatase 2C BIPP2C1 OS=Oryza sativa subsp. japonica GN=BIPP2C1 PE=2 SV=1//0	up
bdi-miR162	LOC_Os03g11330	sp|Q8GWT1|GAUTE_ARATH Probable galacturonosyltransferase 14 OS=Arabidopsis thaliana GN=GAUT14 PE=2 SV=1//0	up
bdi-miR162	LOC_Os03g11340	sp|Q9LP24|Y1571_ARATH Probable leucine-rich repeat receptor-like protein kinase At1g35710 OS=Arabidopsis thaliana GN=At1g35710 PE=2 SV=1//3.09256e-11	up
bdi-miR162	LOC_Os03g12570	sp|Q9AXT8|CMT1_MAIZE DNA (cytosine-5)-methyltransferase 1 OS=Zea mays GN=MET2A PE=1 SV=1//0	up
bdi-miR162	LOC_Os03g15230	sp|Q54I39|IST1L_DICDI IST1-like protein OS=Dictyostelium discoideum GN=DDB_G0289029 PE=3 SV=1//1.06739e-06	up
bdi-miR162	LOC_Os03g40020	sp|Q9LFF1|PP281_ARATH Pentatricopeptide repeat-containing protein At3g53700, chloroplastic OS=Arabidopsis thaliana GN=MEE40 PE=2 SV=1//0	up
bdi-miR162	LOC_Os03g43890	sp|Q10G81|MSI1_ORYSJ Histone-binding protein MSI1 homolog OS=Oryza sativa subsp. japonica GN=MSI1 PE=2 SV=1//0	up
bdi-miR162	LOC_Os03g45720	-//-	up
bdi-miR162	LOC_Os03g64014	-//-	up
bdi-miR162	LOC_Os04g05780	-//-	up
bdi-miR162	LOC_Os04g12990	sp|Q9SV82|FBD40_ARATH FBD-associated F-box protein At4g10400 OS=Arabidopsis thaliana GN=At4g10400 PE=2 SV=2//4.19574e-15	up
bdi-miR162	LOC_Os04g27800	-//-	up
bdi-miR162	LOC_Os04g31790	sp|Q0D4T4|MAD18_ORYSJ MADS-box transcription factor 18 OS=Oryza sativa subsp. japonica GN=MADS18 PE=1 SV=1//1.06946e-08	up
bdi-miR162	LOC_Os04g42580	sp|Q0QLE4|DML_EUBBA 2,3-dimethylmalate lyase OS=Eubacterium barkeri GN=Dml PE=1 SV=1//1.71177e-67	up
bdi-miR162	LOC_Os04g46330	-//-	up
bdi-miR162	LOC_Os04g49780	-//-	up
bdi-miR162	LOC_Os04g53030	sp|Q7XBQ9|RGA2_SOLBU Disease resistance protein RGA2 OS=Solanum bulbocastanum GN=RGA2 PE=1 SV=1//4.0304e-79	up
bdi-miR162	LOC_Os04g53690	sp|Q9LSX7|PEX22_ARATH Peroxisome biogenesis protein 22 OS=Arabidopsis thaliana GN=PEX22 PE=1 SV=1//4.73318e-79	up
bdi-miR162	LOC_Os05g03000	sp|P96554|Y319_MYXXA Uncharacterized membrane protein STKORF319 OS=Myxococcus xanthus PE=3 SV=1//9.4657e-51	up
bdi-miR162	LOC_Os05g32530	sp|Q5H7P5|EBM_LILLO Mannosylglycoprotein endo-beta-mannosidase OS=Lilium longiflorum GN=EBM PE=1 SV=4//0	up
bdi-miR162	LOC_Os05g33390	sp|Q9LT02|PDR2_ARATH Probable manganese-transporting ATPase PDR2 OS=Arabidopsis thaliana GN=PDR2 PE=1 SV=1//0	up
bdi-miR162	LOC_Os05g40280	sp|Q5KQI4|Y5814_ORYSJ B3 domain-containing protein Os05g0481400 OS=Oryza sativa subsp. japonica GN=Os05g0481400 PE=2 SV=1//1.50502e-168	up
bdi-miR162	LOC_Os05g41450	sp|Q9D6N5|NC2A_MOUSE Dr1-associated corepressor OS=Mus musculus GN=Drap1 PE=2 SV=3//9.04795e-28	up
bdi-miR162	LOC_Os05g46620	sp|Q8GYX8|DNJ10_ARATH Chaperone protein dnaJ 10 OS=Arabidopsis thaliana GN=ATJ10 PE=2 SV=2//2.11833e-109	up
bdi-miR162	LOC_Os06g02550	sp|Q6Z8C8|CDKF4_ORYSJ Cyclin-dependent kinase F-4 OS=Oryza sativa subsp. japonica GN=CDKF-4 PE=2 SV=1//1.19377e-180	up
bdi-miR162	LOC_Os06g04520	sp|Q3UMB9|WASH7_MOUSE WASH complex subunit 7 OS=Mus musculus GN=Kiaa1033 PE=2 SV=2//6.67055e-52	up
bdi-miR162	LOC_Os06g06600	sp|Q9FZ70|FDL1_ARATH F-box/FBD/LRR-repeat protein At1g13570 OS=Arabidopsis thaliana GN=At1g13570 PE=2 SV=1//2.96413e-15	up
bdi-miR162	LOC_Os06g30901	sp|A1A5F2|HTR5B_XENTR HEAT repeat-containing protein 5B OS=Xenopus tropicalis GN=heatr5b PE=2 SV=1//1.43345e-15	up
bdi-miR162	LOC_Os06g50190	sp|P0C2F6|RNHX1_ARATH Putative ribonuclease H protein At1g65750 OS=Arabidopsis thaliana GN=At1g65750 PE=3 SV=1//5.4921e-56	up
bdi-miR162	LOC_Os06g51330	-//-	up
bdi-miR162	LOC_Os07g05480	sp|P36886|PSAK_HORVU Photosystem I reaction center subunit psaK, chloroplastic OS=Hordeum vulgare GN=PSAK PE=1 SV=1//2.48633e-71	up
bdi-miR162	LOC_Os07g08500	sp|B1Q3J6|DNM1B_ORYSJ DNA (cytosine-5)-methyltransferase 1B OS=Oryza sativa subsp. japonica GN=MET1B PE=2 SV=1//0	up
bdi-miR162	LOC_Os07g19444	sp|P0C042|Y4597_ARATH Uncharacterized protein At4g15970 OS=Arabidopsis thaliana GN=At4g15970 PE=2 SV=1//1.94065e-79	up
bdi-miR162	LOC_Os07g24400	sp|P04323|POL3_DROME Retrovirus-related Pol polyprotein from transposon 17.6 OS=Drosophila melanogaster GN=pol PE=3 SV=1//3.2628e-21	up
bdi-miR162	LOC_Os07g32690	sp|P0C2F6|RNHX1_ARATH Putative ribonuclease H protein At1g65750 OS=Arabidopsis thaliana GN=At1g65750 PE=3 SV=1//1.1253e-56	up
bdi-miR162	LOC_Os08g05470	sp|O23257|FBL72_ARATH Putative F-box/LRR-repeat protein At4g13960 OS=Arabidopsis thaliana GN=At4g13960 PE=3 SV=1//4.35882e-11	up
bdi-miR162	LOC_Os08g07440	sp|Q5YGP7|PLET2_ARATH AP2-like ethylene-responsive transcription factor PLT2 OS=Arabidopsis thaliana GN=PLT2 PE=2 SV=1//4.11292e-10	up
bdi-miR162	LOC_Os08g08200	sp|Q6Z9U7|MCES1_ORYSJ mRNA cap guanine-N7 methyltransferase 1 OS=Oryza sativa subsp. japonica GN=Os08g0180000 PE=2 SV=1//0	up
bdi-miR162	LOC_Os08g14640	-//-	up
bdi-miR162	LOC_Os08g29990	sp|P10978|POLX_TOBAC Retrovirus-related Pol polyprotein from transposon TNT 1-94 OS=Nicotiana tabacum PE=2 SV=1//2.23905e-142	up
bdi-miR162	LOC_Os08g42380	sp|Q9XGY4|TIM8_ARATH Mitochondrial import inner membrane trans	up
bdi-miR162	LOC_Os08g44750	sp|Q94AP3|WAT1_ARATH Protein WALLS ARE THIN 1 OS=Arabidopsis thaliana GN=WAT1 PE=1 SV=1//6.35761e-180	up
bdi-miR162	LOC_Os09g04890	sp|P0CB22|ATX2_ARATH Histone-lysine N-methyltransferase ATX2 OS=Arabidopsis thaliana GN=ATX2 PE=2 SV=1//0	up
bdi-miR162	LOC_Os09g26540	sp|Q3E6S8|DGP14_ARATH Putative protease Do-like 14 OS=Arabidopsis thaliana GN=DEGP14 PE=3 SV=2//3.07518e-08	up
bdi-miR162	LOC_Os09g39870	sp|Q651A1|LPA1H_ORYSJ P-loop NTPase domain-containing protein LPA1 homolog OS=Oryza sativa subsp. japonica GN=Os09g0572200 PE=3 SV=1//0	up
bdi-miR162	LOC_Os10g11090	sp|P0C2F6|RNHX1_ARATH Putative ribonuclease H protein At1g65750 OS=Arabidopsis thaliana GN=At1g65750 PE=3 SV=1//7.90394e-17	up
bdi-miR162	LOC_Os10g22330	sp|O82201|AP4S_ARATH AP-4 complex subunit sigma OS=Arabidopsis thaliana GN=At2g19790 PE=1 SV=1//1.05623e-87	up
bdi-miR162	LOC_Os10g29540	sp|Q9FPR3|EDR1_ARATH Serine/threonine-protein kinase EDR1 OS=Arabidopsis thaliana GN=EDR1 PE=1 SV=1//2.16173e-76	up
bdi-miR162	LOC_Os10g30750	sp|A7T167|GDAP2_NEMVE Protein GDAP2 homolog OS=Nematostella vectensis GN=gdap2 PE=3 SV=1//6.87166e-97	up
bdi-miR162	LOC_Os10g31040	sp|Q54GU0|ARSB_DICDI Putative transporter arsB OS=Dictyostelium discoideum GN=arsB PE=2 SV=1//8.7354e-20	up
bdi-miR162	LOC_Os10g31864	sp|Q869L3|MDN1_DICDI Midasin OS=Dictyostelium discoideum GN=mdn1 PE=3 SV=2//2.51406e-07	up
bdi-miR162	LOC_Os10g35800	sp|P81760|TL17_ARATH Thylakoid lumenal 17.4 kDa protein, chloroplastic OS=Arabidopsis thaliana GN=At5g53490 PE=1 SV=2//2.50666e-12	up
bdi-miR162	LOC_Os10g37370	sp|P0C2F6|RNHX1_ARATH Putative ribonuclease H protein At1g65750 OS=Arabidopsis thaliana GN=At1g65750 PE=3 SV=1//1.66089e-57	up
bdi-miR162	LOC_Os10g37660	sp|Q9FWC1|TRE_ORYSJ Probable trehalase OS=Oryza sativa subsp. japonica GN=Os10g0521000 PE=2 SV=1//0	up
bdi-miR162	LOC_Os10g42410	-//-	up
bdi-miR162	LOC_Os11g12560	sp|Q9SGP2|HSL1_ARATH Receptor-like protein kinase HSL1 OS=Arabidopsis thaliana GN=HSL1 PE=2 SV=1//3.5372e-15	up
bdi-miR162	LOC_Os11g32650	sp|Q2R3A1|CHS1_ORYSJ Chalcone synthase 1 OS=Oryza sativa subsp. japonica GN=CHS1 PE=2 SV=1//0	up
bdi-miR162	LOC_Os11g46860	sp|Q39191|WAK1_ARATH Wall-associated receptor kinase 1 OS=Arabidopsis thaliana GN=WAK1 PE=1 SV=2//2.31873e-68	up
bdi-miR162	LOC_Os12g06010	sp|P0C2F6|RNHX1_ARATH Putative ribonuclease H protein At1g65750 OS=Arabidopsis thaliana GN=At1g65750 PE=3 SV=1//1.28204e-53	up
bdi-miR162	LOC_Os12g11190	-//-	up
bdi-miR162	LOC_Os12g18140	sp|P42285|SK2L2_HUMAN Superkiller viralicidic activity 2-like 2 OS=Homo sapiens GN=SKIV2L2 PE=1 SV=3//0	up
bdi-miR162	LOC_Os12g42180	sp|Q93Z17|HLP_ARATH 50S ribosomal protein HLP, mitochondrial OS=Arabidopsis thaliana GN=HLP PE=2 SV=1//1.66415e-55	up
bdi-miR162	LOC_Os12g42660	sp|Q9LE81|IRE_ARATH Probable serine/threonine protein kinase IRE OS=Arabidopsis thaliana GN=IRE PE=2 SV=1//0	up
cca-miR156b	LOC_Os01g01040	-//-	up
cca-miR156b	LOC_Os01g01390	sp|Q9SRE5|Y1666_ARATH Uncharacterized protein At1g76660 OS=Arabidopsis thaliana GN=At1g76660 PE=2 SV=1//1.59637e-85	up
cca-miR156b	LOC_Os01g01830	sp|Q9QUR6|PPCE_MOUSE Prolyl endopeptidase OS=Mus musculus GN=Prep PE=2 SV=1//0	up
cca-miR156b	LOC_Os01g03080	-//-	up
cca-miR156b	LOC_Os01g08260	sp|Q8GU87|AB31G_ORYSJ ABC transporter G family member 31 OS=Oryza sativa subsp. japonica GN=ABCG31 PE=2 SV=3//3.01561e-26	up
cca-miR156b	LOC_Os01g19400	-//-	up
cca-miR156b	LOC_Os01g25440	sp|Q0JMW0|TPK2_ORYSJ Thiamine pyrophosphokinase 2 OS=Oryza sativa subsp. japonica GN=TPK2 PE=2 SV=1//0	up
cca-miR156b	LOC_Os01g41120	sp|Q9LHF1|LRX4_ARATH Leucine-rich repeat extensin-like protein 4 OS=Arabidopsis thaliana GN=LRX4 PE=2 SV=1//2.98395e-134	up
cca-miR156b	LOC_Os01g44394	sp|Q38942|RAE1_ARATH Protein RAE1 OS=Arabidopsis thaliana GN=RAE1 PE=1 SV=2//0	up
cca-miR156b	LOC_Os01g51840	sp|Q8L4D8|IQD31_ARATH Protein IQ-DOMAIN 31 OS=Arabidopsis thaliana GN=IQD31 PE=1 SV=1//3.46456e-53	up
cca-miR156b	LOC_Os01g53610	sp|Q680H3|PP170_ARATH Pentatricopeptide repeat-containing protein At2g25580 OS=Arabidopsis thaliana GN=PCMP-H75 PE=2 SV=2//2.86197e-131	up
cca-miR156b	LOC_Os01g57599	sp|P0C2F6|RNHX1_ARATH Putative ribonuclease H protein At1g65750 OS=Arabidopsis thaliana GN=At1g65750 PE=3 SV=1//4.17747e-08	up
cca-miR156b	LOC_Os01g64020	sp|P23923|HBP1B_WHEAT Transcription factor HBP-1b(c38) OS=Triticum aestivum PE=2 SV=1//6.08292e-70	up
cca-miR156b	LOC_Os01g67030	sp|Q0WRW8|B561K_ARATH Cytochrome b561 and DOMON domain-containing protein At3g07570 OS=Arabidopsis thaliana GN=At3g07570 PE=2 SV=1//6.01075e-72	up
cca-miR156b	LOC_Os01g67750	-//-	up
cca-miR156b	LOC_Os01g68260	-//-	up
cca-miR156b	LOC_Os01g69830	sp|Q0JGI1|SPL2_ORYSJ Squamosa promoter-binding-like protein 2 OS=Oryza sativa subsp. japonica GN=SPL2 PE=2 SV=2//5.53554e-180	up
cca-miR156b	LOC_Os01g72420	-//-	up
cca-miR156b	LOC_Os01g73005	-//-	up
cca-miR156b	LOC_Os02g01080	-//-	up
cca-miR156b	LOC_Os02g02470	sp|A2RVM0|TIC32_ARATH Short-chain dehydrogenase TIC 32, chloroplastic OS=Arabidopsis thaliana GN=TIC32 PE=2 SV=1//2.24905e-27	up
cca-miR156b	LOC_Os02g04240	sp|Q6Z829|WEE1_ORYSJ Wee1-like protein kinase OS=Oryza sativa subsp. japonica GN=WEE1 PE=3 SV=1//0	up
cca-miR156b	LOC_Os02g04450	-//-	up
cca-miR156b	LOC_Os02g04680	sp|A3A2Z8|SPL3_ORYSJ Squamosa promoter-binding-like protein 3 OS=Oryza sativa subsp. japonica GN=SPL3 PE=2 SV=1//0	up
cca-miR156b	LOC_Os02g06600	sp|Q9SHI2|Y1723_ARATH Leucine-rich repeat receptor-like serine/threonine-protein kinase At1g17230 OS=Arabidopsis thaliana GN=At1g17230 PE=2 SV=2//1.0137e-86	up
cca-miR156b	LOC_Os02g07780	sp|Q6H509|SPL4_ORYSJ Squamosa promoter-binding-like protein 4 OS=Oryza sativa subsp. japonica GN=SPL4 PE=2 SV=1//1.88702e-96	up
cca-miR156b	LOC_Os02g14980	-//-	up
cca-miR156b	LOC_Os02g24720	sp|O65091|NLTP4_ORYSJ Non-specific lipid-transfer protein 4 OS=Oryza sativa subsp. japonica GN=Os12g0114500 PE=3 SV=2//9.06449e-42	up
cca-miR156b	LOC_Os02g35300	sp|F4I114|Y1960_ARATH Probable serine/threonine-protein kinase At1g09600 OS=Arabidopsis thaliana GN=At1g09600 PE=3 SV=1//0	up
cca-miR156b	LOC_Os02g39620	-//-	up
cca-miR156b	LOC_Os02g40430	sp|Q8RWY6|CLASP_ARATH CLIP-associated protein OS=Arabidopsis thaliana GN=CLASP PE=1 SV=1//1.82462e-86	up
cca-miR156b	LOC_Os02g49090	sp|Q9LTT8|VCS_ARATH Enhancer of mRNA-decapping protein 4 OS=Arabidopsis thaliana GN=VCS PE=1 SV=1//1.33505e-66	up
cca-miR156b	LOC_Os02g50470	-//-	up
cca-miR156b	LOC_Os02g58460	sp|Q4V8K2|CTBL1_RAT Beta-catenin-like protein 1 OS=Rattus norvegicus GN=Ctnnbl1 PE=2 SV=1//6.83108e-76	up
cca-miR156b	LOC_Os03g11335	-//-	up
cca-miR156b	LOC_Os03g16400	sp|Q9SRE5|Y1666_ARATH Uncharacterized protein At1g76660 OS=Arabidopsis thaliana GN=At1g76660 PE=2 SV=1//4.18551e-75	up
cca-miR156b	LOC_Os03g22980	sp|P10978|POLX_TOBAC Retrovirus-related Pol polyprotein from transposon TNT 1-94 OS=Nicotiana tabacum PE=2 SV=1//3.34495e-09	up
cca-miR156b	LOC_Os03g25330	sp|Q9FEQ8|PER2_MAIZE Peroxidase 2 OS=Zea mays GN=PER2 PE=2 SV=1//2.27265e-162	up
cca-miR156b	LOC_Os03g31690	sp|Q84JF4|NAGS1_ARATH Probable amino-acid acetyltransferase NAGS1, chloroplastic OS=Arabidopsis thaliana GN=NAGS1 PE=2 SV=1//0	up
cca-miR156b	LOC_Os03g38170	sp|F4I507|MYO3_ARATH Myosin-3 OS=Arabidopsis thaliana GN=VIII-A PE=2 SV=1//2.22596e-07	up
cca-miR156b	LOC_Os03g42320	sp|Q851W1|SLY1_ORYSJ SEC1 family transport protein SLY1 OS=Oryza sativa subsp. japonica GN=SLY1 PE=2 SV=1//0	up
cca-miR156b	LOC_Os03g42780	sp|Q949V6|ARI1_ARATH Probable E3 ubiquitin-protein ligase ARI1 OS=Arabidopsis thaliana GN=ARI1 PE=2 SV=1//1.81634e-106	up
cca-miR156b	LOC_Os03g44290	sp|Q10G40|EXB12_ORYSJ Expansin-B12 OS=Oryza sativa subsp. japonica GN=EXPB12 PE=2 SV=2//2.94408e-65	up
cca-miR156b	LOC_Os03g46090	sp|Q0WQ41|IP5P7_ARATH Type IV inositol polyphosphate 5-phosphatase 7 OS=Arabidopsis thaliana GN=IP5P7 PE=1 SV=1//2.83535e-57	up
cca-miR156b	LOC_Os03g47620	sp|P25407|STI1L_PLAFA STI1-like protein (Fragment) OS=Plasmodium falciparum PE=4 SV=1//3.79827e-19	up
cca-miR156b	LOC_Os03g47640	sp|Q8NFD2|ANKK1_HUMAN Ankyrin repeat and protein kinase domain-containing protein 1 OS=Homo sapiens GN=ANKK1 PE=2 SV=1//7.37841e-07	up
cca-miR156b	LOC_Os03g49620	sp|C0LGT1|Y5129_ARATH Probable LRR receptor-like serine/threonine-protein kinase At5g10290 OS=Arabidopsis thaliana GN=At5g10290 PE=2 SV=1//0	up
cca-miR156b	LOC_Os03g50860	sp|Q9C5U0|AHK4_ARATH Histidine kinase 4 OS=Arabidopsis thaliana GN=AHK4 PE=1 SV=1//0	up
cca-miR156b	LOC_Os03g57040	sp|Q8LEZ8|AP1S1_ARATH AP-1 complex subunit sigma-1 OS=Arabidopsis thaliana GN=AAP19-1 PE=1 SV=1//1.50815e-102	up
cca-miR156b	LOC_Os03g57890	sp|Q852K5|SAP6_ORYSJ Zinc finger A20 and AN1 domain-containing stress-associated protein 6 OS=Oryza sativa subsp. japonica GN=SAP6 PE=2 SV=1//3.8368e-102	up
cca-miR156b	LOC_Os03g61920	sp|Q75LJ3|ETFA_ORYSJ Electron transfer flavoprotein subunit alpha, mitochondrial OS=Oryza sativa subsp. japonica GN=ETFA PE=3 SV=1//0	up
cca-miR156b	LOC_Os04g23210	sp|Q54GS1|CL16A_DICDI Protein CLEC16A homolog OS=Dictyostelium discoideum GN=DDB_G0289943 PE=3 SV=1//1.07597e-47	up
cca-miR156b	LOC_Os04g28090	sp|P92948|CDC5L_ARATH Cell division cycle 5-like protein OS=Arabidopsis thaliana GN=CDC5 PE=1 SV=2//0	up
cca-miR156b	LOC_Os04g33810	sp|Q9LIS2|RBG4_ARATH Glycine-rich RNA-binding protein 4, mitochondrial OS=Arabidopsis thaliana GN=RBG4 PE=2 SV=1//1.82215e-11	up
cca-miR156b	LOC_Os04g34570	-//-	up
cca-miR156b	LOC_Os04g35290	sp|Q0JD42|PDI52_ORYSJ Protein disulfide isomerase-like 5-2 OS=Oryza sativa subsp. japonica GN=PDIL5-2 PE=2 SV=2//0	up
cca-miR156b	LOC_Os04g45400	sp|P0CT39|TF26_SCHPO Transposon Tf2-6 polyprotein OS=Schizosaccharomyces pombe (strain 972 / ATCC 24843) GN=Tf2-6 PE=3 SV=1//4.91089e-145	up
cca-miR156b	LOC_Os04g46580	sp|Q7XT42|SPL7_ORYSJ Squamosa promoter-binding-like protein 7 OS=Oryza sativa subsp. japonica GN=SPL7 PE=2 SV=2//0	up
cca-miR156b	LOC_Os04g46750	sp|Q8VZP6|GUX8_ARATH Putative glucuronosyltransferase PGSIP8 OS=Arabidopsis thaliana GN=PGSIP8 PE=2 SV=1//5.27114e-150	up
cca-miR156b	LOC_Os04g51300	sp|Q9THX6|TL29_SOLLC Thylakoid lumenal 29 kDa protein, chloroplastic OS=Solanum lycopersicum GN=CLEB3J9 PE=3 SV=1//5.63428e-154	up
cca-miR156b	LOC_Os04g54080	sp|O81906|B120_ARATH G-type lectin S-receptor-like serine/threonine-protein kinase B120 OS=Arabidopsis thaliana GN=B120 PE=2 SV=1//1.77821e-175	up
cca-miR156b	LOC_Os04g55190	-//-	up
cca-miR156b	LOC_Os04g55810	sp|B0F9L7|GOGC2_ARATH Golgin candidate 2 OS=Arabidopsis thaliana GN=GC2 PE=1 SV=1//3.5045e-82	up
cca-miR156b	LOC_Os04g57350	sp|Q94CF0|EHD1_ARATH EH domain-containing protein 1 OS=Arabidopsis thaliana GN=EHD1 PE=1 SV=1//0	up
cca-miR156b	LOC_Os04g57700	-//-	up
cca-miR156b	LOC_Os04g57800	sp|Q9LT24|Y3985_ARATH BTB/POZ domain-containing protein At3g19850 OS=Arabidopsis thaliana GN=At3g19850 PE=2 SV=1//2.78773e-136	up
cca-miR156b	LOC_Os04g59320	sp|Q9FX99|Y1497_ARATH Probable receptor-like protein kinase At1g49730 OS=Arabidopsis thaliana GN=At1g49730 PE=2 SV=1//0	up
cca-miR156b	LOC_Os05g05170	sp|Q0JMY8|SALT_ORYSJ Salt stress-induced protein OS=Oryza sativa subsp. japonica GN=SALT PE=2 SV=1//3.13159e-18	up
cca-miR156b	LOC_Os05g14600	sp|O00370|LORF2_HUMAN LINE-1 retrotransposable element ORF2 protein OS=Homo sapiens PE=1 SV=1//2.43705e-19	up
cca-miR156b	LOC_Os05g20620	-//-	up
cca-miR156b	LOC_Os05g22880	-//-	up
cca-miR156b	LOC_Os05g22990	sp|Q8IZL8|PELP1_HUMAN Proline-, glutamic acid- and leucine-rich protein 1 OS=Homo sapiens GN=PELP1 PE=1 SV=2//4.21041e-12	up
cca-miR156b	LOC_Os05g28000	-//-	up
cca-miR156b	LOC_Os05g30920	-//-	up
cca-miR156b	LOC_Os05g32190	sp|Q60E61|NTAQ1_ORYSJ Protein N-terminal glutamine amidohydrolase OS=Oryza sativa subsp. japonica GN=Os05g0387900 PE=2 SV=1//5.11488e-153	up
cca-miR156b	LOC_Os05g39070	sp|Q07949|PSR2_YEAST Probable phosphatase PSR2 OS=Saccharomyces cerevisiae (strain ATCC 204508 / S288c) GN=PSR2 PE=1 SV=1//1.57885e-07	up
cca-miR156b	LOC_Os05g40200	sp|Q9LVM0|Y5830_ARATH Probable inactive receptor kinase At5g58300 OS=Arabidopsis thaliana GN=At5g58300 PE=2 SV=1//0	up
cca-miR156b	LOC_Os05g44320	sp|P25635|PWP2_YEAST Periodic tryptophan protein 2 OS=Saccharomyces cerevisiae (strain ATCC 204508 / S288c) GN=PWP2 PE=1 SV=2//0	up
cca-miR156b	LOC_Os05g48070	-//-	up
cca-miR156b	LOC_Os06g03130	-//-	up
cca-miR156b	LOC_Os06g04780	sp|Q9DBT3|CCD97_MOUSE Coiled-coil domain-containing protein 97 OS=Mus musculus GN=Ccdc97 PE=1 SV=1//7.14286e-07	up
cca-miR156b	LOC_Os06g05090	sp|Q9SNQ2|ANM10_ORYSJ Protein arginine N-methyltransferase PRMT10 OS=Oryza sativa subsp. japonica GN=PRMT10 PE=2 SV=1//7.19603e-25	up
cca-miR156b	LOC_Os06g07280	sp|P18025|TBB1_MAIZE Tubulin beta-1 chain OS=Zea mays GN=TUBB1 PE=2 SV=1//9.99486e-22	up
cca-miR156b	LOC_Os06g10430	-//-	up
cca-miR156b	LOC_Os06g19400	sp|Q9ZVT9|C2GR1_ARATH C2 and GRAM domain-containing protein At1g03370 OS=Arabidopsis thaliana GN=At1g03370 PE=2 SV=4//0	up
cca-miR156b	LOC_Os06g42310	sp|Q67VU7|BGA10_ORYSJ Putative beta-galactosidase 10 OS=Oryza sativa subsp. japonica GN=Os06g0628500 PE=3 SV=1//0	up
cca-miR156b	LOC_Os06g43690	sp|Q8NI36|WDR36_HUMAN WD repeat-containing protein 36 OS=Homo sapiens GN=WDR36 PE=1 SV=1//4.0847e-169	up
cca-miR156b	LOC_Os07g02550	-//-	up
cca-miR156b	LOC_Os07g32170	sp|Q6Z461|SPL13_ORYSJ Squamosa promoter-binding-like protein 13 OS=Oryza sativa subsp. japonica GN=SPL13 PE=2 SV=1//1.56296e-83	up
cca-miR156b	LOC_Os07g38910	sp|Q9C5U0|AHK4_ARATH Histidine kinase 4 OS=Arabidopsis thaliana GN=AHK4 PE=1 SV=1//4.06331e-48	up
cca-miR156b	LOC_Os07g39950	sp|Q9C701|BUB32_ARATH Mitotic checkpoint protein BUB3.2 OS=Arabidopsis thaliana GN=BUB3.2 PE=2 SV=1//3.12673e-171	up
cca-miR156b	LOC_Os07g42400	sp|Q9SZL8|FRS5_ARATH Protein FAR1-RELATED SEQUENCE 5 OS=Arabidopsis thaliana GN=FRS5 PE=2 SV=1//1.82714e-113	up
cca-miR156b	LOC_Os07g47040	-//-	up
cca-miR156b	LOC_Os08g21330	sp|O80358|FPG_ARATH Formamidopyrimidine-DNA glycosylase OS=Arabidopsis thaliana GN=FPG1 PE=1 SV=1//1.87432e-140	up
cca-miR156b	LOC_Os08g30380	sp|P98204|ALA1_ARATH Phospholipid-transporting ATPase 1 OS=Arabidopsis thaliana GN=ALA1 PE=2 SV=1//1.63741e-18	up
cca-miR156b	LOC_Os08g35760	sp|Q6ZBZ2|GL814_ORYSJ Germin-like protein 8-14 OS=Oryza sativa subsp. japonica GN=GER5 PE=1 SV=1//1.55129e-122	up
cca-miR156b	LOC_Os08g39890	sp|Q7EXZ2|SPL14_ORYSJ Squamosa promoter-binding-like protein 14 OS=Oryza sativa subsp. japonica GN=SPL14 PE=2 SV=1//0	up
cca-miR156b	LOC_Os08g41940	sp|Q6YZE8|SPL16_ORYSJ Squamosa promoter-binding-like protein 16 OS=Oryza sativa subsp. japonica GN=SPL16 PE=2 SV=1//0	up
cca-miR156b	LOC_Os08g42310	-//-	up
cca-miR156b	LOC_Os09g03670	-//-	up
cca-miR156b	LOC_Os09g04670	sp|Q9LKA5|MORF8_ARATH Multiple organellar RNA editing factor 8, chloroplastic/mitochondrial OS=Arabidopsis thaliana GN=MORF8 PE=1 SV=1//1.06785e-73	up
cca-miR156b	LOC_Os09g31438	sp|A3C057|SPL17_ORYSJ Squamosa promoter-binding-like protein 17 OS=Oryza sativa subsp. japonica GN=SPL17 PE=2 SV=2//0	up
cca-miR156b	LOC_Os09g32580	sp|Q9FZ70|FDL1_ARATH F-box/FBD/LRR-repeat protein At1g13570 OS=Arabidopsis thaliana GN=At1g13570 PE=2 SV=1//6.60071e-08	up
cca-miR156b	LOC_Os09g32600	sp|Q9FX89|FB50_ARATH Putative F-box protein At1g49610 OS=Arabidopsis thaliana GN=At1g49610 PE=4 SV=2//5.37218e-08	up
cca-miR156b	LOC_Os09g32944	sp|Q0J0K1|SPL18_ORYSJ Squamosa promoter-binding-like protein 18 OS=Oryza sativa subsp. japonica GN=SPL18 PE=2 SV=1//0	up
cca-miR156b	LOC_Os09g35800	sp|Q652A8|UGE3_ORYSJ UDP-glucose 4-epimerase 3 OS=Oryza sativa subsp. japonica GN=UGE-3 PE=2 SV=1//0	up
cca-miR156b	LOC_Os10g04580	sp|Q9C5J9|Y5483_ARATH Uncharacterized GTP-binding protein At5g64813 OS=Arabidopsis thaliana GN=At5g64813 PE=1 SV=1//1.29574e-105	up
cca-miR156b	LOC_Os10g10190	sp|Q8TE76|MORC4_HUMAN MORC family CW-type zinc finger protein 4 OS=Homo sapiens GN=MORC4 PE=1 SV=2//1.62039e-53	up
cca-miR156b	LOC_Os10g15000	-//-	up
cca-miR156b	LOC_Os10g19880	sp|Q8L7W8|FUCO2_ARATH Alpha-L-fucosidase 2 OS=Arabidopsis thaliana GN=FUC95A PE=1 SV=1//0	up
cca-miR156b	LOC_Os10g34290	sp|P10978|POLX_TOBAC Retrovirus-related Pol polyprotein from transposon TNT 1-94 OS=Nicotiana tabacum PE=2 SV=1//2.02272e-94	up
cca-miR156b	LOC_Os10g34430	sp|Q7XD96|DCL3B_ORYSJ Endoribonuclease Dicer homolog 3b OS=Oryza sativa subsp. japonica GN=DCL3B PE=3 SV=2//0	up
cca-miR156b	LOC_Os11g07840	-//-	up
cca-miR156b	LOC_Os11g17290	-//-	up
cca-miR156b	LOC_Os11g30370	sp|Q2R3Y1|SPL19_ORYSJ Putative squamosa promoter-binding-like protein 19 OS=Oryza sativa subsp. japonica GN=SPL19 PE=3 SV=2//0	up
cca-miR156b	LOC_Os11g44780	sp|P04146|COPIA_DROME Copia protein OS=Drosophila melanogaster GN=GIP PE=1 SV=3//1.77219e-116	up
cca-miR156b	LOC_Os12g01850	sp|Q9SR82|PP219_ARATH Putative pentatricopeptide repeat-containing protein At3g08820 OS=Arabidopsis thaliana GN=PCMP-H84 PE=3 SV=1//3.8857e-38	up
cca-miR156b	LOC_Os12g02830	sp|O82197|VP321_ARATH Vacuolar protein sorting-associated protein 32 homolog 1 OS=Arabidopsis thaliana GN=VPS32.1 PE=1 SV=1//1.21758e-58	up
cca-miR156b	LOC_Os12g24250	sp|Q9M081|SC24B_ARATH Protein transport protein Sec24-like At4g32640 OS=Arabidopsis thaliana GN=At4g32640 PE=2 SV=3//0	up
cca-miR156b	LOC_Os12g28230	-//-	up
cca-miR156b	LOC_Os12g29680	-//-	up
cca-miR156b	LOC_Os12g30520	sp|Q9LVC3|PUM12_ARATH Pumilio homolog 12 OS=Arabidopsis thaliana GN=APUM12 PE=2 SV=2//4.72415e-108	up
cca-miR156b	LOC_Os12g41780	sp|Q02527|MGAT3_RAT Beta-1,4-mannosyl-glycoprotein 4-beta-N-acetylglucosaminyltransferase OS=Rattus norvegicus GN=Mgat3 PE=1 SV=2//1.63514e-18	up
cca-miR156b	LOC_Os12g41810	sp|Q5BQN5|WAP_SOLLC WPP domain-associated protein (Fragment) OS=Solanum lycopersicum GN=WAP PE=1 SV=1//5.04156e-54	up
cme-miR166i	LOC_Os01g04960	sp|Q9LNG5|PPP7L_ARATH Serine/threonine-protein phosphatase 7 long form homolog OS=Arabidopsis thaliana GN=At1g48120 PE=2 SV=1//7.62227e-35	up
cme-miR166i	LOC_Os01g07860	sp|P11369|LORF2_MOUSE LINE-1 retrotransposable element ORF2 protein OS=Mus musculus GN=Pol PE=1 SV=2//2.006e-28	up
cme-miR166i	LOC_Os01g25320	sp|Q0WQ57|AUXI2_ARATH Auxilin-related protein 2 OS=Arabidopsis thaliana GN=At4g12770 PE=1 SV=1//3.1739e-86	up
cme-miR166i	LOC_Os01g33740	sp|Q9SD53|Y3720_ARATH UPF0481 protein At3g47200 OS=Arabidopsis thaliana GN=At3g47200 PE=2 SV=1//3.23933e-14	up
cme-miR166i	LOC_Os01g47000	sp|Q9LNG5|PPP7L_ARATH Serine/threonine-protein phosphatase 7 long form homolog OS=Arabidopsis thaliana GN=At1g48120 PE=2 SV=1//6.71153e-35	up
cme-miR166i	LOC_Os01g50230	-//-	up
cme-miR166i	LOC_Os01g56764	-//-	up
cme-miR166i	LOC_Os01g60430	sp|Q9CAY1|PP223_ARATH Putative pentatricopeptide repeat-containing protein At3g11460 OS=Arabidopsis thaliana GN=PCMP-H52 PE=3 SV=1//1.17426e-160	up
cme-miR166i	LOC_Os01g63770	sp|Q5N892|LAX1_ORYSJ Auxin transporter-like protein 1 OS=Oryza sativa subsp. japonica GN=Os01g0856500 PE=2 SV=2//0	up
cme-miR166i	LOC_Os01g63780	sp|Q8L7F7|NUP62_ARATH Nuclear pore complex protein NUP62 OS=Arabidopsis thaliana GN=NUP62 PE=1 SV=1//1.54079e-81	up
cme-miR166i	LOC_Os01g65230	sp|Q4V3C8|PDPK2_ARATH 3-phosphoinositide-dependent protein kinase 2 OS=Arabidopsis thaliana GN=PDPK2 PE=1 SV=1//0	up
cme-miR166i	LOC_Os01g67740	sp|Q9C5Y4|SMC21_ARATH Structural maintenance of chromosomes protein 2-1 OS=Arabidopsis thaliana GN=SMC2-1 PE=2 SV=2//0	up
cme-miR166i	LOC_Os01g70320	sp|Q8RWD5|SCD2_ARATH Coiled-coil domain-containing protein SCD2 OS=Arabidopsis thaliana GN=SCD2 PE=1 SV=1//2.83331e-161	up
cme-miR166i	LOC_Os02g03690	sp|Q9FH80|BAM8_ARATH Beta-amylase 8 OS=Arabidopsis thaliana GN=BAM8 PE=2 SV=1//2.23509e-21	up
cme-miR166i	LOC_Os02g06500	sp|F4JAA5|SKI2_ARATH ATP-dependent RNA helicase SKI2 OS=Arabidopsis thaliana GN=SKI2 PE=1 SV=1//4.26365e-180	up
cme-miR166i	LOC_Os02g10090	sp|Q9C689|NSE4A_ARATH Non-structural maintenance of chromosomes element 4 homolog A OS=Arabidopsis thaliana GN=NSE4A PE=2 SV=1//8.81697e-98	up
cme-miR166i	LOC_Os02g10160	sp|Q0P651|CD029_HUMAN Uncharacterized protein C4orf29 OS=Homo sapiens GN=C4orf29 PE=2 SV=1//4.31219e-43	up
cme-miR166i	LOC_Os02g18480	sp|Q680C0|GDL62_ARATH GDSL esterase/lipase At4g10955 OS=Arabidopsis thaliana GN=At4g10955 PE=2 SV=1//1.17191e-130	up
cme-miR166i	LOC_Os02g27820	sp|Q3HRP1|CNBL6_ORYSJ Calcineurin B-like protein 6 OS=Oryza sativa subsp. japonica GN=CBL6 PE=2 SV=1//8.69553e-16	up
cme-miR166i	LOC_Os02g34500	-//-	up
cme-miR166i	LOC_Os02g34560	sp|Q69T31|CINV1_ORYSJ Cytosolic invertase 1 OS=Oryza sativa subsp. japonica GN=CINV1 PE=1 SV=1//5.87796e-54	up
cme-miR166i	LOC_Os02g44132	-//-	up
cme-miR166i	LOC_Os02g48690	-//-	up
cme-miR166i	LOC_Os02g49670	-//-	up
cme-miR166i	LOC_Os02g51200	sp|P14381|YTX2_XENLA Transposon TX1 uncharacterized 149 kDa protein OS=Xenopus laevis PE=3 SV=1//1.15003e-48	up
cme-miR166i	LOC_Os02g56280	sp|Q55874|Y103_SYNY3 Uncharacterized protein sll0103 OS=Synechocystis sp. (strain PCC 6803 / Kazusa) GN=sll0103 PE=3 SV=1//2.06798e-15	up
cme-miR166i	LOC_Os02g56540	sp|Q99PW8|KIF17_MOUSE Kinesin-like protein KIF17 OS=Mus musculus GN=Kif17 PE=1 SV=1//2.30689e-31	up
cme-miR166i	LOC_Os03g13920	-//-	up
cme-miR166i	LOC_Os03g16320	-//-	up
cme-miR166i	LOC_Os03g21090	sp|Q8W486|Y1491_ARATH Uncharacterized protein At1g04910 OS=Arabidopsis thaliana GN=At1g04910 PE=2 SV=1//2.43961e-76	up
cme-miR166i	LOC_Os03g22880	sp|O00567|NOP56_HUMAN Nucleolar protein 56 OS=Homo sapiens GN=NOP56 PE=1 SV=4//1.03363e-177	up
cme-miR166i	LOC_Os03g32560	-//-	up
cme-miR166i	LOC_Os03g33220	-//-	up
cme-miR166i	LOC_Os03g34280	-//-	up
cme-miR166i	LOC_Os03g35380	-//-	up
cme-miR166i	LOC_Os03g37470	sp|Q9LYT3|TT12_ARATH Protein TRANSPARENT TESTA 12 OS=Arabidopsis thaliana GN=TT12 PE=2 SV=1//2.36925e-96	up
cme-miR166i	LOC_Os03g44290	sp|Q10G40|EXB12_ORYSJ Expansin-B12 OS=Oryza sativa subsp. japonica GN=EXPB12 PE=2 SV=2//2.94408e-65	up
cme-miR166i	LOC_Os03g44835	-//-	up
cme-miR166i	LOC_Os03g50250	sp|Q03684|BIP4_TOBAC Luminal-binding protein 4 OS=Nicotiana tabacum GN=BIP4 PE=2 SV=1//0	up
cme-miR166i	LOC_Os03g51020	sp|Q54BC9|DYRK2_DICDI Probable serine/threonine-protein kinase dyrk2 OS=Dictyostelium discoideum GN=dyrk2 PE=3 SV=1//3.51271e-60	up
cme-miR166i	LOC_Os03g51050	sp|P46032|PTR2_ARATH Protein NRT1/ PTR FAMILY 8.3 OS=Arabidopsis thaliana GN=NPF8.3 PE=1 SV=1//0	up
cme-miR166i	LOC_Os03g58890	sp|Q8L970|P4H7_ARATH Probable prolyl 4-hydroxylase 7 OS=Arabidopsis thaliana GN=P4H7 PE=2 SV=1//2.99717e-134	up
cme-miR166i	LOC_Os03g61200	sp|Q10B79|SPX4_ORYSJ SPX domain-containing protein 4 OS=Oryza sativa subsp. japonica GN=SPX4 PE=2 SV=1//1.5918e-154	up
cme-miR166i	LOC_Os04g02600	sp|P11369|LORF2_MOUSE LINE-1 retrotransposable element ORF2 protein OS=Mus musculus GN=Pol PE=1 SV=2//2.14461e-19	up
cme-miR166i	LOC_Os04g05700	-//-	up
cme-miR166i	LOC_Os04g23200	-//-	up
cme-miR166i	LOC_Os04g27610	sp|P11369|LORF2_MOUSE LINE-1 retrotransposable element ORF2 protein OS=Mus musculus GN=Pol PE=1 SV=2//3.39883e-28	up
cme-miR166i	LOC_Os04g40060	sp|Q9SSQ4|FRS6_ARATH Protein FAR1-RELATED SEQUENCE 6 OS=Arabidopsis thaliana GN=FRS6 PE=2 SV=1//2.5947e-112	up
cme-miR166i	LOC_Os04g41450	sp|Q93VV5|PTR16_ARATH Protein NRT1/ PTR FAMILY 4.3 OS=Arabidopsis thaliana GN=NPF4.3 PE=2 SV=1//6.29319e-94	up
cme-miR166i	LOC_Os04g42840	sp|Q8RWY6|CLASP_ARATH CLIP-associated protein OS=Arabidopsis thaliana GN=CLASP PE=1 SV=1//0	up
cme-miR166i	LOC_Os04g46570	sp|Q8W486|Y1491_ARATH Uncharacterized protein At1g04910 OS=Arabidopsis thaliana GN=At1g04910 PE=2 SV=1//5.17593e-23	up
cme-miR166i	LOC_Os04g52940	sp|Q5H9R7|PP6R3_HUMAN Serine/threonine-protein phosphatase 6 regulatory subunit 3 OS=Homo sapiens GN=PPP6R3 PE=1 SV=2//2.66923e-53	up
cme-miR166i	LOC_Os04g58020	sp|Q8S9H7|DIV_ANTMA Transcription factor DIVARICATA OS=Antirrhinum majus GN=DIVARICATA PE=2 SV=1//3.77373e-44	up
cme-miR166i	LOC_Os04g59540	sp|Q0WUR5|FAB1A_ARATH 1-phosphatidylinositol-3-phosphate 5-kinase FAB1A OS=Arabidopsis thaliana GN=FAB1A PE=2 SV=1//2.3599e-102	up
cme-miR166i	LOC_Os05g01970	sp|O80934|Y2766_ARATH Uncharacterized protein At2g37660, chloroplastic OS=Arabidopsis thaliana GN=At2g37660 PE=2 SV=2//1.32726e-148	up
cme-miR166i	LOC_Os05g14280	sp|P92555|M1250_ARATH Uncharacterized mitochondrial protein AtMg01250 OS=Arabidopsis thaliana GN=AtMg01250 PE=4 SV=1//6.90696e-10	up
cme-miR166i	LOC_Os05g16800	sp|Q7LHG5|YI31B_YEAST Transposon Ty3-I Gag-Pol polyprotein OS=Saccharomyces cerevisiae (strain ATCC 204508 / S288c) GN=TY3B-I PE=3 SV=2//4.2663e-46	up
cme-miR166i	LOC_Os05g17650	-//-	up
cme-miR166i	LOC_Os05g17810	sp|C0LGH2|Y1561_ARATH Probable LRR receptor-like serine/threonine-protein kinase At1g56130 OS=Arabidopsis thaliana GN=At1g56130 PE=2 SV=2//0	up
cme-miR166i	LOC_Os05g19990	-//-	up
cme-miR166i	LOC_Os05g34460	sp|Q9FIV6|DGP10_ARATH Protease Do-like 10, mitochondrial OS=Arabidopsis thaliana GN=DEGP10 PE=2 SV=1//0	up
cme-miR166i	LOC_Os05g47970	sp|Q9FHM4|MA653_ARATH 65-kDa microtubule-associated protein 3 OS=Arabidopsis thaliana GN=MAP65-3 PE=1 SV=1//2.25569e-179	up
cme-miR166i	LOC_Os05g51130	sp|Q54DY9|BCS1B_DICDI Probable mitochondrial chaperone BCS1-B OS=Dictyostelium discoideum GN=bcsl1b PE=3 SV=1//4.32905e-34	up
cme-miR166i	LOC_Os06g14290	sp|Q9LNG5|PPP7L_ARATH Serine/threonine-protein phosphatase 7 long form homolog OS=Arabidopsis thaliana GN=At1g48120 PE=2 SV=1//1.31985e-34	up
cme-miR166i	LOC_Os06g25670	-//-	up
cme-miR166i	LOC_Os06g32900	sp|P0CT39|TF26_SCHPO Transposon Tf2-6 polyprotein OS=Schizosaccharomyces pombe (strain 972 / ATCC 24843) GN=Tf2-6 PE=3 SV=1//1.33296e-08	up
cme-miR166i	LOC_Os06g33520	sp|Q0DBU5|RH31_ORYSJ DEAD-box ATP-dependent RNA helicase 31 OS=Oryza sativa subsp. japonica GN=Os06g0526600 PE=3 SV=2//0	up
cme-miR166i	LOC_Os06g44880	-//-	up
cme-miR166i	LOC_Os07g07260	sp|Q0D8D4|NADE_ORYSJ Glutamine-dependent NAD(	up
cme-miR166i	LOC_Os07g22380	-//-	up
cme-miR166i	LOC_Os07g27170	-//-	up
cme-miR166i	LOC_Os07g41564	sp|Q05549|HRQ1_YEAST Putative ATP-dependent helicase HRQ1 OS=Saccharomyces cerevisiae (strain ATCC 204508 / S288c) GN=HRQ1 PE=1 SV=1//1.0171e-119	up
cme-miR166i	LOC_Os07g41570	sp|Q05549|HRQ1_YEAST Putative ATP-dependent helicase HRQ1 OS=Saccharomyces cerevisiae (strain ATCC 204508 / S288c) GN=HRQ1 PE=1 SV=1//3.23051e-24	up
cme-miR166i	LOC_Os07g42104	-//-	up
cme-miR166i	LOC_Os07g43200	sp|Q9FHW7|SKP1B_ARATH SKP1-like protein 1B OS=Arabidopsis thaliana GN=SKP1B PE=1 SV=1//3.48186e-22	up
cme-miR166i	LOC_Os07g43630	sp|Q8I7P9|POL5_DROME Retrovirus-related Pol polyprotein from transposon opus OS=Drosophila melanogaster GN=pol PE=3 SV=1//2.51505e-58	up
cme-miR166i	LOC_Os08g02240	sp|P14381|YTX2_XENLA Transposon TX1 uncharacterized 149 kDa protein OS=Xenopus laevis PE=3 SV=1//4.61449e-42	up
cme-miR166i	LOC_Os08g02904	sp|Q7XFU9|Y1030_ORYSJ B3 domain-containing protein Os10g0323000 OS=Oryza sativa subsp. japonica GN=Os10g0323000 PE=2 SV=1//2.33802e-21	up
cme-miR166i	LOC_Os08g07060	sp|O82258|CRR6_ARATH Protein CHLORORESPIRATORY REDUCTION 6, chloroplastic OS=Arabidopsis thaliana GN=CRR6 PE=2 SV=1//1.07964e-86	up
cme-miR166i	LOC_Os08g11050	sp|P04323|POL3_DROME Retrovirus-related Pol polyprotein from transposon 17.6 OS=Drosophila melanogaster GN=pol PE=3 SV=1//1.72442e-32	up
cme-miR166i	LOC_Os08g23430	sp|F4IV66|RNE_ARATH Ribonuclease E/G-like protein, chloroplastic OS=Arabidopsis thaliana GN=RNE PE=1 SV=1//0	up
cme-miR166i	LOC_Os08g24460	-//-	up
cme-miR166i	LOC_Os08g27250	-//-	up
cme-miR166i	LOC_Os08g34740	sp|Q9LSM5|ECD_ARATH Protein ecdysoneless homolog OS=Arabidopsis thaliana GN=At5g65490 PE=1 SV=1//1.63919e-175	up
cme-miR166i	LOC_Os08g44890	sp|P14381|YTX2_XENLA Transposon TX1 uncharacterized 149 kDa protein OS=Xenopus laevis PE=3 SV=1//1.25026e-39	up
cme-miR166i	LOC_Os09g02920	-//-	up
cme-miR166i	LOC_Os09g18070	-//-	up
cme-miR166i	LOC_Os09g18410	-//-	up
cme-miR166i	LOC_Os09g19850	sp|Q9LF10|CRS1_ARATH Chloroplastic group IIA intron splicing facilitator CRS1, chloroplastic OS=Arabidopsis thaliana GN=At5g16180 PE=3 SV=2//1.72928e-109	up
cme-miR166i	LOC_Os09g25740	sp|Q9LTR9|NMT1_ARATH Glycylpeptide N-tetradecanoyltransferase 1 OS=Arabidopsis thaliana GN=NMT1 PE=1 SV=2//1.20857e-18	up
cme-miR166i	LOC_Os09g26380	sp|Q9LDV4|ALAT2_ARATH Alanine aminotransferase 2, mitochondrial OS=Arabidopsis thaliana GN=ALAAT2 PE=2 SV=1//0	up
cme-miR166i	LOC_Os10g04674	sp|Q39214|RPM1_ARATH Disease resistance protein RPM1 OS=Arabidopsis thaliana GN=RPM1 PE=1 SV=1//1.17351e-116	up
cme-miR166i	LOC_Os10g16470	-//-	up
cme-miR166i	LOC_Os10g23120	sp|Q9LTX3|PPOX1_ARATH Pyridoxine/pyridoxamine 5&apos;-phosphate oxidase 1, chloroplastic OS=Arabidopsis thaliana GN=PPOX1 PE=1 SV=1//0	up
cme-miR166i	LOC_Os10g33640	sp|Q6TGC6|CBK1_PNECA Serine/threonine-protein kinase CBK1 OS=Pneumocystis carinii GN=CBK1 PE=2 SV=1//5.15592e-148	up
cme-miR166i	LOC_Os10g36810	sp|Q9SIV5|C3H19_ARATH Zinc finger CCCH domain-containing protein 19 OS=Arabidopsis thaliana GN=NERD PE=1 SV=3//1.36244e-11	up
cme-miR166i	LOC_Os11g06910	sp|Q8LLE5|FPP_SOLLC Filament-like plant protein (Fragment) OS=Solanum lycopersicum GN=FPP PE=1 SV=1//6.18146e-16	up
cme-miR166i	LOC_Os11g10910	sp|Q9LS40|ASPG1_ARATH Protein ASPARTIC PROTEASE IN GUARD CELL 1 OS=Arabidopsis thaliana GN=ASPG1 PE=1 SV=1//1.55873e-32	up
cme-miR166i	LOC_Os11g12100	sp|Q7LHG5|YI31B_YEAST Transposon Ty3-I Gag-Pol polyprotein OS=Saccharomyces cerevisiae (strain ATCC 204508 / S288c) GN=TY3B-I PE=3 SV=2//4.33559e-34	up
cme-miR166i	LOC_Os11g28230	-//-	up
cme-miR166i	LOC_Os11g34270	sp|Q2QM00|SPO14_ORYSJ Meiotic recombination protein SPO11-4 OS=Oryza sativa subsp. japonica GN=SPO11-4 PE=1 SV=2//6.95946e-20	up
cme-miR166i	LOC_Os11g40910	-//-	up
cme-miR166i	LOC_Os11g40940	-//-	up
cme-miR166i	LOC_Os11g42890	-//-	up
cme-miR166i	LOC_Os11g45899	-//-	up
cme-miR166i	LOC_Os12g12300	sp|F4K3G5|EDM2_ARATH Protein ENHANCED DOWNY MILDEW 2 OS=Arabidopsis thaliana GN=EDM2 PE=1 SV=1//8.03746e-57	up
cme-miR166i	LOC_Os12g14900	sp|P04323|POL3_DROME Retrovirus-related Pol polyprotein from transposon 17.6 OS=Drosophila melanogaster GN=pol PE=3 SV=1//1.32988e-33	up
cme-miR166i	LOC_Os12g16690	sp|Q9FHF1|AB7B_ARATH ABC transporter B family member 7 OS=Arabidopsis thaliana GN=ABCB7 PE=3 SV=1//2.77644e-14	up
cme-miR166i	LOC_Os12g18900	sp|Q93WX6|CNIF1_ARATH Cysteine desulfurase 1, chloroplastic OS=Arabidopsis thaliana GN=NFS2 PE=1 SV=1//0	up
cme-miR166i	LOC_Os12g20350	-//-	up
cme-miR166i	LOC_Os12g23100	-//-	up
cme-miR166i	LOC_Os12g27096	sp|P10978|POLX_TOBAC Retrovirus-related Pol polyprotein from transposon TNT 1-94 OS=Nicotiana tabacum PE=2 SV=1//4.55779e-180	up
cme-miR166i	LOC_Os12g30690	-//-	up
cme-miR166i	LOC_Os12g38750	sp|Q9LMX4|PPA1_ARATH Probable inactive purple acid phosphatase 1 OS=Arabidopsis thaliana GN=PAP1 PE=2 SV=1//0	up
cme-miR166i	LOC_Os12g43034	sp|Q6CPY9|SC61A_KLULA Protein transport protein SEC61 subunit alpha OS=Kluyveromyces lactis (strain ATCC 8585 / CBS 2359 / DSM 70799 / NBRC 1267 / NRRL Y-1140 / WM37) GN=SEC61 PE=3 SV=1//7.20707e-11	up
csi-miR160	LOC_Os01g07490	sp|Q7XZF5|RST1_ARATH Protein RST1 OS=Arabidopsis thaliana GN=RST1 PE=2 SV=2//0	up
csi-miR160	LOC_Os01g13660	-//-	up
csi-miR160	LOC_Os01g16240	sp|P62162|CALM_HORVU Calmodulin OS=Hordeum vulgare GN=CAM PE=2 SV=2//2.86887e-102	up
csi-miR160	LOC_Os01g34710	-//-	up
csi-miR160	LOC_Os01g66120	sp|Q7F2L3|NAC48_ORYSJ NAC domain-containing protein 48 OS=Oryza sativa subsp. japonica GN=NAC48 PE=2 SV=1//0	up
csi-miR160	LOC_Os02g03310	sp|Q9SZH4|PEP_ARATH RNA-binding KH domain-containing protein PEPPER OS=Arabidopsis thaliana GN=PEP PE=2 SV=1//3.66296e-64	up
csi-miR160	LOC_Os02g04720	-//-	up
csi-miR160	LOC_Os02g05340	sp|Q9SIV2|PSD2A_ARATH 26S proteasome non-ATPase regulatory subunit 2 homolog A OS=Arabidopsis thaliana GN=RPN1A PE=1 SV=2//0	up
csi-miR160	LOC_Os02g22140	sp|Q9ZPX1|ARF5_ARATH ADP-ribosylation factor-like protein 2 OS=Arabidopsis thaliana GN=ARL2 PE=2 SV=1//2.01722e-100	up
csi-miR160	LOC_Os02g26040	sp|P10978|POLX_TOBAC Retrovirus-related Pol polyprotein from transposon TNT 1-94 OS=Nicotiana tabacum PE=2 SV=1//7.81931e-45	up
csi-miR160	LOC_Os02g26940	sp|Q9LTV8|PP224_ARATH Pentatricopeptide repeat-containing protein At3g12770 OS=Arabidopsis thaliana GN=PCMP-H43 PE=2 SV=1//1.51049e-31	up
csi-miR160	LOC_Os02g37790	sp|P10978|POLX_TOBAC Retrovirus-related Pol polyprotein from transposon TNT 1-94 OS=Nicotiana tabacum PE=2 SV=1//1.47087e-53	up
csi-miR160	LOC_Os02g42600	sp|Q5YDB6|CPL1_ARATH RNA polymerase II C-terminal domain phosphatase-like 1 OS=Arabidopsis thaliana GN=CPL1 PE=1 SV=1//0	up
csi-miR160	LOC_Os02g44760	-//-	up
csi-miR160	LOC_Os02g47670	sp|O48700|PUB6_ARATH U-box domain-containing protein 6 OS=Arabidopsis thaliana GN=PUB6 PE=2 SV=2//2.327e-88	up
csi-miR160	LOC_Os02g49930	sp|P10978|POLX_TOBAC Retrovirus-related Pol polyprotein from transposon TNT 1-94 OS=Nicotiana tabacum PE=2 SV=1//6.83068e-12	up
csi-miR160	LOC_Os03g02440	sp|Q9XSC3|WDR44_BOVIN WD repeat-containing protein 44 OS=Bos taurus GN=WDR44 PE=1 SV=1//1.01085e-38	up
csi-miR160	LOC_Os03g20420	sp|Q9SG80|ASD1_ARATH Alpha-L-arabinofuranosidase 1 OS=Arabidopsis thaliana GN=ASD1 PE=1 SV=1//1.54227e-32	up
csi-miR160	LOC_Os03g38980	sp|Q6F2U9|SYK_ORYSJ Lysine--tRNA ligase OS=Oryza sativa subsp. japonica GN=Os03g0586800 PE=2 SV=1//0	up
csi-miR160	LOC_Os03g42569	-//-	up
csi-miR160	LOC_Os03g49770	sp|Q8L751|ORP1C_ARATH Oxysterol-binding protein-related protein 1C OS=Arabidopsis thaliana GN=ORP1C PE=2 SV=1//0	up
csi-miR160	LOC_Os03g59264	sp|Q9FXH1|PPR52_ARATH Pentatricopeptide repeat-containing protein At1g19720 OS=Arabidopsis thaliana GN=DYW7 PE=2 SV=1//5.57637e-51	up
csi-miR160	LOC_Os04g12880	sp|P10978|POLX_TOBAC Retrovirus-related Pol polyprotein from transposon TNT 1-94 OS=Nicotiana tabacum PE=2 SV=1//6.20985e-51	up
csi-miR160	LOC_Os04g20960	sp|Q5R8E2|KLC3_PONAB Kinesin light chain 3 OS=Pongo abelii GN=KLC3 PE=2 SV=1//7.70915e-07	up
csi-miR160	LOC_Os04g23970	-//-	up
csi-miR160	LOC_Os04g43910	sp|Q7XKK6|ARFJ_ORYSJ Auxin response factor 10 OS=Oryza sativa subsp. japonica GN=ARF10 PE=2 SV=3//0	up
csi-miR160	LOC_Os04g44230	sp|A3AVP1|CKX8_ORYSJ Cytokinin dehydrogenase 8 OS=Oryza sativa subsp. japonica GN=CKX8 PE=3 SV=1//0	up
csi-miR160	LOC_Os04g59430	sp|Q7XSS9|ARFM_ORYSJ Auxin response factor 13 OS=Oryza sativa subsp. japonica GN=ARF13 PE=2 SV=2//0	up
csi-miR160	LOC_Os05g01470	sp|Q9MBC2|MMT1_HORVU Methionine S-methyltransferase OS=Hordeum vulgare GN=MMT1 PE=1 SV=1//0	up
csi-miR160	LOC_Os05g03410	-//-	up
csi-miR160	LOC_Os05g05310	sp|Q9LHF5|VIL1_ARATH VIN3-like protein 1 OS=Arabidopsis thaliana GN=VIL1 PE=1 SV=1//7.28744e-130	up
csi-miR160	LOC_Os05g06260	sp|Q9M350|GACP4_ARATH Gamma-tubulin complex component 4 OS=Arabidopsis thaliana GN=GCP4 PE=2 SV=2//0	up
csi-miR160	LOC_Os05g13950	sp|A7SDW5|EIF3L_NEMVE Eukaryotic translation initiation factor 3 subunit L OS=Nematostella vectensis GN=v1g169424 PE=3 SV=1//3.57434e-149	up
csi-miR160	LOC_Os05g27960	sp|Q9SRL4|ENAS2_ARATH Cytosolic endo-beta-N-acetylglucosaminidase 2 OS=Arabidopsis thaliana GN=ENGASE2 PE=1 SV=1//0	up
csi-miR160	LOC_Os05g30300	sp|Q60DY1|BGL21_ORYSJ Beta-glucosidase 21 OS=Oryza sativa subsp. japonica GN=BGLU21 PE=2 SV=2//0	up
csi-miR160	LOC_Os05g31280	sp|P27057|GAST1_SOLLC Protein GAST1 OS=Solanum lycopersicum GN=GAST1 PE=2 SV=1//3.31156e-31	up
csi-miR160	LOC_Os05g37120	sp|Q9USS7|YNB3_SCHPO Uncharacterized protein C4.03c OS=Schizosaccharomyces pombe (strain 972 / ATCC 24843) GN=SPBC4.03c PE=2 SV=1//3.14017e-22	up
csi-miR160	LOC_Os05g44792	sp|Q65XV7|RFA1C_ORYSJ Replication protein A 70 kDa DNA-binding subunit C OS=Oryza sativa subsp. japonica GN=RPA1C PE=1 SV=1//9.72619e-17	up
csi-miR160	LOC_Os06g06740	sp|Q9S7L2|MYB98_ARATH Transcription factor MYB98 OS=Arabidopsis thaliana GN=MYB98 PE=2 SV=1//1.47064e-59	up
csi-miR160	LOC_Os06g23890	sp|P10978|POLX_TOBAC Retrovirus-related Pol polyprotein from transposon TNT 1-94 OS=Nicotiana tabacum PE=2 SV=1//5.03095e-14	up
csi-miR160	LOC_Os06g30480	-//-	up
csi-miR160	LOC_Os06g32780	sp|Q9C7Z9|SCP18_ARATH Serine carboxypeptidase-like 18 OS=Arabidopsis thaliana GN=SCPL18 PE=2 SV=2//7.08812e-37	up
csi-miR160	LOC_Os06g36500	sp|P10978|POLX_TOBAC Retrovirus-related Pol polyprotein from transposon TNT 1-94 OS=Nicotiana tabacum PE=2 SV=1//3.91533e-11	up
csi-miR160	LOC_Os07g01340	sp|O49561|G2OX8_ARATH Gibberellin 2-beta-dioxygenase 8 OS=Arabidopsis thaliana GN=GA2OX8 PE=1 SV=2//9.01352e-95	up
csi-miR160	LOC_Os07g10240	sp|Q9LTA3|U91C1_ARATH UDP-glycosyltransferase 91C1 OS=Arabidopsis thaliana GN=UGT91C1 PE=2 SV=1//5.44763e-87	up
csi-miR160	LOC_Os08g43530	sp|Q6NLE0|FB279_ARATH F-box protein At5g41720 OS=Arabidopsis thaliana GN=At5g41720 PE=2 SV=1//4.08721e-15	up
csi-miR160	LOC_Os08g44910	sp|Q8GWQ2|AHL20_ARATH AT-hook motif nuclear-	up
csi-miR160	LOC_Os09g07294	sp|B9G2A8|BIG_ORYSJ Auxin transport protein BIG OS=Oryza sativa subsp. japonica GN=Os09g0247700 PE=2 SV=1//0	up
csi-miR160	LOC_Os09g10390	-//-	up
csi-miR160	LOC_Os09g10960	sp|Q9SR02|MED14_ARATH Mediator of RNA polymerase II transcription subunit 14 OS=Arabidopsis thaliana GN=MED14 PE=1 SV=1//0	up
csi-miR160	LOC_Os09g22510	-//-	up
csi-miR160	LOC_Os09g25200	sp|P10978|POLX_TOBAC Retrovirus-related Pol polyprotein from transposon TNT 1-94 OS=Nicotiana tabacum PE=2 SV=1//8.8226e-29	up
csi-miR160	LOC_Os09g29160	-//-	up
csi-miR160	LOC_Os10g24380	-//-	up
csi-miR160	LOC_Os10g33940	sp|Q9AV47|ARFV_ORYSJ Auxin response factor 22 OS=Oryza sativa subsp. japonica GN=ARF22 PE=2 SV=1//0	up
csi-miR160	LOC_Os11g03070	sp|Q9SIT5|CHX15_ARATH Cation/H(	up
csi-miR160	LOC_Os11g16560	sp|Q8BTG6|CL049_MOUSE UPF0454 protein C12orf49 homolog OS=Mus musculus PE=2 SV=1//2.40569e-15	up
csi-miR160	LOC_Os11g30670	-//-	up
csi-miR160	LOC_Os11g37130	sp|Q2R237|TATB_ORYSJ Sec-independent protein trans	up
csi-miR160	LOC_Os11g46250	-//-	up
csi-miR160	LOC_Os12g02840	sp|Q9SIT5|CHX15_ARATH Cation/H(	up
csi-miR160	LOC_Os12g10630	sp|Q2QW44|ZHD3_ORYSJ Zinc-finger homeodomain protein 3 OS=Oryza sativa subsp. japonica GN=ZHD3 PE=3 SV=3//2.05744e-72	up
csi-miR160	LOC_Os12g17850	sp|Q99315|YG31B_YEAST Transposon Ty3-G Gag-Pol polyprotein OS=Saccharomyces cerevisiae (strain ATCC 204508 / S288c) GN=TY3B-G PE=1 SV=3//1.04082e-30	up
csi-miR160	LOC_Os12g24480	-//-	up
gma-miR160b	LOC_Os01g01150	-//-	up
gma-miR160b	LOC_Os01g07490	sp|Q7XZF5|RST1_ARATH Protein RST1 OS=Arabidopsis thaliana GN=RST1 PE=2 SV=2//0	up
gma-miR160b	LOC_Os01g15460	sp|Q5NAW2|C3H6_ORYSJ Zinc finger CCCH domain-containing protein 6 OS=Oryza sativa subsp. japonica GN=Os01g0258700 PE=2 SV=2//0	up
gma-miR160b	LOC_Os01g24360	-//-	up
gma-miR160b	LOC_Os01g29050	-//-	up
gma-miR160b	LOC_Os01g29507	-//-	up
gma-miR160b	LOC_Os01g31020	sp|P03356|POL_MLVAV Pol polyprotein OS=AKV murine leukemia virus GN=pol PE=3 SV=2//1.41225e-07	up
gma-miR160b	LOC_Os01g32044	-//-	up
gma-miR160b	LOC_Os01g38920	sp|P08548|LIN1_NYCCO LINE-1 reverse transcriptase homolog OS=Nycticebus coucang PE=3 SV=1//1.20424e-08	up
gma-miR160b	LOC_Os01g42050	sp|Q5SXM8|DNLZ_HUMAN DNL-type zinc finger protein OS=Homo sapiens GN=DNLZ PE=1 SV=1//1.64435e-08	up
gma-miR160b	LOC_Os01g43760	sp|Q9LUC5|C7A15_ARATH Cytochrome P450 72A15 OS=Arabidopsis thaliana GN=CYP72A15 PE=2 SV=1//2.45305e-136	up
gma-miR160b	LOC_Os01g71310	sp|Q5JLP4|CKX4_ORYSJ Cytokinin dehydrogenase 4 OS=Oryza sativa subsp. japonica GN=CKX4 PE=2 SV=1//0	up
gma-miR160b	LOC_Os02g04720	-//-	up
gma-miR160b	LOC_Os02g22140	sp|Q9ZPX1|ARF5_ARATH ADP-ribosylation factor-like protein 2 OS=Arabidopsis thaliana GN=ARL2 PE=2 SV=1//2.01722e-100	up
gma-miR160b	LOC_Os02g24050	-//-	up
gma-miR160b	LOC_Os02g24230	-//-	up
gma-miR160b	LOC_Os02g24880	-//-	up
gma-miR160b	LOC_Os02g26700	sp|Q5ZI66|CHAC2_CHICK Putative glutathione-specific gamma-glutamylcyclotransferase 2 OS=Gallus gallus GN=chac2 PE=2 SV=1//5.82239e-35	up
gma-miR160b	LOC_Os02g26940	sp|Q9LTV8|PP224_ARATH Pentatricopeptide repeat-containing protein At3g12770 OS=Arabidopsis thaliana GN=PCMP-H43 PE=2 SV=1//1.51049e-31	up
gma-miR160b	LOC_Os02g28500	-//-	up
gma-miR160b	LOC_Os02g42600	sp|Q5YDB6|CPL1_ARATH RNA polymerase II C-terminal domain phosphatase-like 1 OS=Arabidopsis thaliana GN=CPL1 PE=1 SV=1//0	up
gma-miR160b	LOC_Os02g44760	-//-	up
gma-miR160b	LOC_Os02g56270	sp|Q67YI9|EPN2_ARATH Clathrin interactor EPSIN 2 OS=Arabidopsis thaliana GN=EPSIN2 PE=1 SV=1//2.25553e-30	up
gma-miR160b	LOC_Os03g02440	sp|Q9XSC3|WDR44_BOVIN WD repeat-containing protein 44 OS=Bos taurus GN=WDR44 PE=1 SV=1//1.01085e-38	up
gma-miR160b	LOC_Os03g34096	-//-	up
gma-miR160b	LOC_Os03g59264	sp|Q9FXH1|PPR52_ARATH Pentatricopeptide repeat-containing protein At1g19720 OS=Arabidopsis thaliana GN=DYW7 PE=2 SV=1//5.57637e-51	up
gma-miR160b	LOC_Os04g07440	-//-	up
gma-miR160b	LOC_Os04g13080	-//-	up
gma-miR160b	LOC_Os04g15930	-//-	up
gma-miR160b	LOC_Os04g16630	sp|P31795|POL_MLVRK Pol polyprotein (Fragment) OS=Radiation murine leukemia virus (strain Kaplan) GN=pol PE=3 SV=1//2.99556e-15	up
gma-miR160b	LOC_Os04g16924	-//-	up
gma-miR160b	LOC_Os04g23970	-//-	up
gma-miR160b	LOC_Os04g26120	-//-	up
gma-miR160b	LOC_Os04g30370	sp|Q7X8C5|WAKLB_ARATH Wall-associated receptor kinase-like 2 OS=Arabidopsis thaliana GN=WAKL2 PE=2 SV=1//2.19046e-73	up
gma-miR160b	LOC_Os04g36040	sp|Q93VV5|PTR16_ARATH Protein NRT1/ PTR FAMILY 4.3 OS=Arabidopsis thaliana GN=NPF4.3 PE=2 SV=1//0	up
gma-miR160b	LOC_Os04g43910	sp|Q7XKK6|ARFJ_ORYSJ Auxin response factor 10 OS=Oryza sativa subsp. japonica GN=ARF10 PE=2 SV=3//0	up
gma-miR160b	LOC_Os04g59430	sp|Q7XSS9|ARFM_ORYSJ Auxin response factor 13 OS=Oryza sativa subsp. japonica GN=ARF13 PE=2 SV=2//0	up
gma-miR160b	LOC_Os05g09460	-//-	up
gma-miR160b	LOC_Os05g13950	sp|A7SDW5|EIF3L_NEMVE Eukaryotic translation initiation factor 3 subunit L OS=Nematostella vectensis GN=v1g169424 PE=3 SV=1//3.57434e-149	up
gma-miR160b	LOC_Os05g17400	-//-	up
gma-miR160b	LOC_Os05g20630	-//-	up
gma-miR160b	LOC_Os05g27200	-//-	up
gma-miR160b	LOC_Os05g27960	sp|Q9SRL4|ENAS2_ARATH Cytosolic endo-beta-N-acetylglucosaminidase 2 OS=Arabidopsis thaliana GN=ENGASE2 PE=1 SV=1//0	up
gma-miR160b	LOC_Os05g31280	sp|P27057|GAST1_SOLLC Protein GAST1 OS=Solanum lycopersicum GN=GAST1 PE=2 SV=1//3.31156e-31	up
gma-miR160b	LOC_Os05g37120	sp|Q9USS7|YNB3_SCHPO Uncharacterized protein C4.03c OS=Schizosaccharomyces pombe (strain 972 / ATCC 24843) GN=SPBC4.03c PE=2 SV=1//3.14017e-22	up
gma-miR160b	LOC_Os06g08480	sp|Q9S775|PKL_ARATH CHD3-type chromatin-remodeling factor PICKLE OS=Arabidopsis thaliana GN=PKL PE=1 SV=1//0	up
gma-miR160b	LOC_Os06g23710	-//-	up
gma-miR160b	LOC_Os06g28820	sp|Q2R712|ACBSY_ORYSJ Achilleol B synthase OS=Oryza sativa subsp. japonica GN=Os11g0285000 PE=1 SV=1//1.91355e-28	up
gma-miR160b	LOC_Os06g30480	-//-	up
gma-miR160b	LOC_Os07g06710	sp|B7ZWR6|OEP61_ARATH Outer envelope protein 61 OS=Arabidopsis thaliana GN=OEP61 PE=1 SV=1//3.08745e-174	up
gma-miR160b	LOC_Os07g12060	sp|Q7LHG5|YI31B_YEAST Transposon Ty3-I Gag-Pol polyprotein OS=Saccharomyces cerevisiae (strain ATCC 204508 / S288c) GN=TY3B-I PE=3 SV=2//5.36019e-07	up
gma-miR160b	LOC_Os07g21970	-//-	up
gma-miR160b	LOC_Os07g22970	-//-	up
gma-miR160b	LOC_Os07g25910	-//-	up
gma-miR160b	LOC_Os07g26730	-//-	up
gma-miR160b	LOC_Os07g28050	sp|B6VJS4|ROMT_VITVI Trans-resveratrol di-O-methyltransferase OS=Vitis vinifera GN=ROMT PE=1 SV=2//1.32047e-23	up
gma-miR160b	LOC_Os07g29360	sp|B5X0I6|VIP6_ARATH Protein CTR9 homolog OS=Arabidopsis thaliana GN=VIP6 PE=1 SV=1//0	up
gma-miR160b	LOC_Os07g31290	sp|Q9LTC0|Y5707_ARATH Probable receptor-like protein kinase At5g47070 OS=Arabidopsis thaliana GN=At5g47070 PE=1 SV=1//1.91074e-115	up
gma-miR160b	LOC_Os07g31400	sp|Q9SZL8|FRS5_ARATH Protein FAR1-RELATED SEQUENCE 5 OS=Arabidopsis thaliana GN=FRS5 PE=2 SV=1//4.88035e-07	up
gma-miR160b	LOC_Os08g21500	-//-	up
gma-miR160b	LOC_Os08g22006	-//-	up
gma-miR160b	LOC_Os08g22020	-//-	up
gma-miR160b	LOC_Os08g22080	-//-	up
gma-miR160b	LOC_Os08g22920	-//-	up
gma-miR160b	LOC_Os08g26140	-//-	up
gma-miR160b	LOC_Os08g26390	-//-	up
gma-miR160b	LOC_Os08g34750	sp|P53118|ROG1_YEAST Putative lipase ROG1 OS=Saccharomyces cerevisiae (strain ATCC 204508 / S288c) GN=ROG1 PE=1 SV=1//7.529e-15	up
gma-miR160b	LOC_Os08g39570	-//-	up
gma-miR160b	LOC_Os09g03560	-//-	up
gma-miR160b	LOC_Os09g21650	-//-	up
gma-miR160b	LOC_Os09g26770	sp|Q67X45|CSLA3_ORYSJ Probable mannan synthase 3 OS=Oryza sativa subsp. japonica GN=CSLA3 PE=2 SV=1//1.14395e-121	up
gma-miR160b	LOC_Os09g29160	-//-	up
gma-miR160b	LOC_Os09g35920	sp|F4HPA7|MD10B_ARATH Mediator of RNA polymerase II transcription subunit 10b OS=Arabidopsis thaliana GN=MED10B PE=1 SV=1//4.25061e-72	up
gma-miR160b	LOC_Os09g36540	sp|P0C2F6|RNHX1_ARATH Putative ribonuclease H protein At1g65750 OS=Arabidopsis thaliana GN=At1g65750 PE=3 SV=1//2.64162e-10	up
gma-miR160b	LOC_Os10g15210	-//-	up
gma-miR160b	LOC_Os10g16410	-//-	up
gma-miR160b	LOC_Os10g22220	-//-	up
gma-miR160b	LOC_Os10g24380	-//-	up
gma-miR160b	LOC_Os10g33070	sp|Q5VQG4|RFS_ORYSJ Galactinol--sucrose galactosyltransferase OS=Oryza sativa subsp. japonica GN=RFS PE=1 SV=1//1.49064e-20	up
gma-miR160b	LOC_Os10g33940	sp|Q9AV47|ARFV_ORYSJ Auxin response factor 22 OS=Oryza sativa subsp. japonica GN=ARF22 PE=2 SV=1//0	up
gma-miR160b	LOC_Os10g34680	sp|Q94KD3|VP52A_ARATH Vacuolar protein sorting-associated protein 52 A OS=Arabidopsis thaliana GN=VPS52 PE=1 SV=1//0	up
gma-miR160b	LOC_Os11g02964	sp|Q9SY66|FRS11_ARATH Protein FAR1-RELATED SEQUENCE 11 OS=Arabidopsis thaliana GN=FRS11 PE=2 SV=1//1.11797e-06	up
gma-miR160b	LOC_Os11g10580	-//-	up
gma-miR160b	LOC_Os11g22440	-//-	up
gma-miR160b	LOC_Os11g24040	-//-	up
gma-miR160b	LOC_Os11g26450	-//-	up
gma-miR160b	LOC_Os11g37130	sp|Q2R237|TATB_ORYSJ Sec-independent protein trans	up
gma-miR160b	LOC_Os11g46250	-//-	up
gma-miR160b	LOC_Os12g10630	sp|Q2QW44|ZHD3_ORYSJ Zinc-finger homeodomain protein 3 OS=Oryza sativa subsp. japonica GN=ZHD3 PE=3 SV=3//2.05744e-72	up
gma-miR160b	LOC_Os12g13640	-//-	up
gma-miR160b	LOC_Os12g15130	-//-	up
gma-miR160b	LOC_Os12g24920	-//-	up
gma-miR167h	LOC_Os01g11070	sp|Q9FZ49|ALG9_ARATH Dol-P-Man:Man(6)GlcNAc(2)-PP-Dol alpha-1,2-mannosyltransferase OS=Arabidopsis thaliana GN=ALG9 PE=1 SV=1//0	up
gma-miR167h	LOC_Os01g46840	-//-	up
gma-miR167h	LOC_Os01g52540	sp|Q5JNA1|Y1237_ORYSJ B3 domain-containing protein Os03g0120900 OS=Oryza sativa subsp. japonica GN=Os01g0723700 PE=2 SV=1//0	up
gma-miR167h	LOC_Os01g61780	sp|Q8RWZ7|VHAA1_ARATH V-type proton ATPase subunit a1 OS=Arabidopsis thaliana GN=VHA-a1 PE=2 SV=1//0	up
gma-miR167h	LOC_Os01g67010	sp|Q0WRW8|B561K_ARATH Cytochrome b561 and DOMON domain-containing protein At3g07570 OS=Arabidopsis thaliana GN=At3g07570 PE=2 SV=1//1.01223e-24	up
gma-miR167h	LOC_Os02g04840	sp|O23461|ARAK_ARATH L-arabinokinase OS=Arabidopsis thaliana GN=ARA1 PE=1 SV=1//0	up
gma-miR167h	LOC_Os02g10820	-//-	up
gma-miR167h	LOC_Os03g11790	sp|Q9LYZ2|FBL80_ARATH Putative F-box/LRR-repeat protein At5g02930 OS=Arabidopsis thaliana GN=At5g02930 PE=3 SV=1//1.38048e-07	up
gma-miR167h	LOC_Os03g52090	sp|Q9SY55|ECA3_ARATH Calcium-transporting ATPase 3, endoplasmic reticulum-type OS=Arabidopsis thaliana GN=ECA3 PE=2 SV=3//4.59179e-55	up
gma-miR167h	LOC_Os04g22600	sp|Q7LHG5|YI31B_YEAST Transposon Ty3-I Gag-Pol polyprotein OS=Saccharomyces cerevisiae (strain ATCC 204508 / S288c) GN=TY3B-I PE=3 SV=2//4.13102e-83	up
gma-miR167h	LOC_Os04g24680	-//-	up
gma-miR167h	LOC_Os04g31000	sp|A5PK19|MET13_BOVIN Methyltransferase-like protein 13 OS=Bos taurus GN=METTL13 PE=2 SV=1//3.78234e-82	up
gma-miR167h	LOC_Os05g05346	-//-	up
gma-miR167h	LOC_Os06g12050	-//-	up
gma-miR167h	LOC_Os06g38340	sp|C0LGP4|Y3475_ARATH Probable LRR receptor-like serine/threonine-protein kinase At3g47570 OS=Arabidopsis thaliana GN=At3g47570 PE=2 SV=1//8.97993e-09	up
gma-miR167h	LOC_Os07g32110	sp|Q9SZL8|FRS5_ARATH Protein FAR1-RELATED SEQUENCE 5 OS=Arabidopsis thaliana GN=FRS5 PE=2 SV=1//5.15165e-95	up
gma-miR167h	LOC_Os07g42626	sp|Q9C8M9|SRF6_ARATH Protein STRUBBELIG-RECEPTOR FAMILY 6 OS=Arabidopsis thaliana GN=SRF6 PE=1 SV=1//3.46034e-72	up
gma-miR167h	LOC_Os08g21660	sp|Q38884|EIF3I_ARATH Eukaryotic translation initiation factor 3 subunit I OS=Arabidopsis thaliana GN=TIF3I1 PE=2 SV=2//0	up
gma-miR167h	LOC_Os08g21860	sp|P0CT39|TF26_SCHPO Transposon Tf2-6 polyprotein OS=Schizosaccharomyces pombe (strain 972 / ATCC 24843) GN=Tf2-6 PE=3 SV=1//1.90592e-136	up
gma-miR167h	LOC_Os08g25130	-//-	up
gma-miR167h	LOC_Os08g34970	sp|Q96JB2|COG3_HUMAN Conserved oligomeric Golgi complex subunit 3 OS=Homo sapiens GN=COG3 PE=1 SV=3//2.14018e-140	up
gma-miR167h	LOC_Os10g05069	sp|C0HJB3|MANA_CANEN Alpha-mannosidase OS=Canavalia ensiformis PE=1 SV=1//1.1502e-71	up
gma-miR167h	LOC_Os10g15010	sp|Q9UR07|TF211_SCHPO Transposon Tf2-11 polyprotein OS=Schizosaccharomyces pombe (strain 972 / ATCC 24843) GN=Tf2-11 PE=3 SV=1//9.02297e-34	up
gma-miR167h	LOC_Os10g16440	-//-	up
gma-miR167h	LOC_Os10g33040	sp|Q9LP24|Y1571_ARATH Probable leucine-rich repeat receptor-like protein kinase At1g35710 OS=Arabidopsis thaliana GN=At1g35710 PE=2 SV=1//1.98321e-14	up
gma-miR167h	LOC_Os11g17430	sp|Q9SZL8|FRS5_ARATH Protein FAR1-RELATED SEQUENCE 5 OS=Arabidopsis thaliana GN=FRS5 PE=2 SV=1//2.60517e-87	up
gma-miR167h	LOC_Os11g24012	sp|P0CT40|TF29_SCHPO Transposon Tf2-9 polyprotein OS=Schizosaccharomyces pombe (strain 972 / ATCC 24843) GN=Tf2-9 PE=3 SV=1//2.16519e-135	up
gma-miR167h	LOC_Os11g26050	sp|P0CT40|TF29_SCHPO Transposon Tf2-9 polyprotein OS=Schizosaccharomyces pombe (strain 972 / ATCC 24843) GN=Tf2-9 PE=3 SV=1//1.1053e-108	up
gma-miR167h	LOC_Os11g31260	-//-	up
gma-miR167i	LOC_Os01g52540	sp|Q5JNA1|Y1237_ORYSJ B3 domain-containing protein Os03g0120900 OS=Oryza sativa subsp. japonica GN=Os01g0723700 PE=2 SV=1//0	up
gma-miR167i	LOC_Os01g61780	sp|Q8RWZ7|VHAA1_ARATH V-type proton ATPase subunit a1 OS=Arabidopsis thaliana GN=VHA-a1 PE=2 SV=1//0	up
gma-miR167i	LOC_Os02g04840	sp|O23461|ARAK_ARATH L-arabinokinase OS=Arabidopsis thaliana GN=ARA1 PE=1 SV=1//0	up
gma-miR167i	LOC_Os02g10820	-//-	up
gma-miR167i	LOC_Os03g11790	sp|Q9LYZ2|FBL80_ARATH Putative F-box/LRR-repeat protein At5g02930 OS=Arabidopsis thaliana GN=At5g02930 PE=3 SV=1//1.38048e-07	up
gma-miR167i	LOC_Os03g45970	-//-	up
gma-miR167i	LOC_Os03g52090	sp|Q9SY55|ECA3_ARATH Calcium-transporting ATPase 3, endoplasmic reticulum-type OS=Arabidopsis thaliana GN=ECA3 PE=2 SV=3//4.59179e-55	up
gma-miR167i	LOC_Os04g15630	sp|C0LGP4|Y3475_ARATH Probable LRR receptor-like serine/threonine-protein kinase At3g47570 OS=Arabidopsis thaliana GN=At3g47570 PE=2 SV=1//1.93655e-12	up
gma-miR167i	LOC_Os04g15944	sp|Q99315|YG31B_YEAST Transposon Ty3-G Gag-Pol polyprotein OS=Saccharomyces cerevisiae (strain ATCC 204508 / S288c) GN=TY3B-G PE=1 SV=3//6.91587e-112	up
gma-miR167i	LOC_Os04g22600	sp|Q7LHG5|YI31B_YEAST Transposon Ty3-I Gag-Pol polyprotein OS=Saccharomyces cerevisiae (strain ATCC 204508 / S288c) GN=TY3B-I PE=3 SV=2//4.13102e-83	up
gma-miR167i	LOC_Os04g24680	-//-	up
gma-miR167i	LOC_Os04g31000	sp|A5PK19|MET13_BOVIN Methyltransferase-like protein 13 OS=Bos taurus GN=METTL13 PE=2 SV=1//3.78234e-82	up
gma-miR167i	LOC_Os05g05346	-//-	up
gma-miR167i	LOC_Os05g17790	sp|Q9UR07|TF211_SCHPO Transposon Tf2-11 polyprotein OS=Schizosaccharomyces pombe (strain 972 / ATCC 24843) GN=Tf2-11 PE=3 SV=1//1.45324e-20	up
gma-miR167i	LOC_Os05g20310	-//-	up
gma-miR167i	LOC_Os06g12050	-//-	up
gma-miR167i	LOC_Os06g28380	sp|P0CT39|TF26_SCHPO Transposon Tf2-6 polyprotein OS=Schizosaccharomyces pombe (strain 972 / ATCC 24843) GN=Tf2-6 PE=3 SV=1//1.72516e-89	up
gma-miR167i	LOC_Os06g49420	-//-	up
gma-miR167i	LOC_Os07g26390	sp|P0CT40|TF29_SCHPO Transposon Tf2-9 polyprotein OS=Schizosaccharomyces pombe (strain 972 / ATCC 24843) GN=Tf2-9 PE=3 SV=1//4.54221e-27	up
gma-miR167i	LOC_Os07g32110	sp|Q9SZL8|FRS5_ARATH Protein FAR1-RELATED SEQUENCE 5 OS=Arabidopsis thaliana GN=FRS5 PE=2 SV=1//5.15165e-95	up
gma-miR167i	LOC_Os08g12690	sp|P0CT43|TF28_SCHPO Transposon Tf2-8 polyprotein OS=Schizosaccharomyces pombe (strain 972 / ATCC 24843) GN=Tf2-8 PE=3 SV=1//7.09322e-14	up
gma-miR167i	LOC_Os08g20030	sp|P0CT40|TF29_SCHPO Transposon Tf2-9 polyprotein OS=Schizosaccharomyces pombe (strain 972 / ATCC 24843) GN=Tf2-9 PE=3 SV=1//6.38033e-130	up
gma-miR167i	LOC_Os08g21660	sp|Q38884|EIF3I_ARATH Eukaryotic translation initiation factor 3 subunit I OS=Arabidopsis thaliana GN=TIF3I1 PE=2 SV=2//0	up
gma-miR167i	LOC_Os08g21860	sp|P0CT39|TF26_SCHPO Transposon Tf2-6 polyprotein OS=Schizosaccharomyces pombe (strain 972 / ATCC 24843) GN=Tf2-6 PE=3 SV=1//1.90592e-136	up
gma-miR167i	LOC_Os08g22540	sp|P0CT39|TF26_SCHPO Transposon Tf2-6 polyprotein OS=Schizosaccharomyces pombe (strain 972 / ATCC 24843) GN=Tf2-6 PE=3 SV=1//4.68781e-118	up
gma-miR167i	LOC_Os08g25130	-//-	up
gma-miR167i	LOC_Os08g29300	sp|P0CT40|TF29_SCHPO Transposon Tf2-9 polyprotein OS=Schizosaccharomyces pombe (strain 972 / ATCC 24843) GN=Tf2-9 PE=3 SV=1//3.95858e-07	up
gma-miR167i	LOC_Os08g33082	sp|Q8W489|RAD4_ARATH DNA repair protein RAD4 OS=Arabidopsis thaliana GN=RAD4 PE=1 SV=1//0	up
gma-miR167i	LOC_Os10g05069	sp|C0HJB3|MANA_CANEN Alpha-mannosidase OS=Canavalia ensiformis PE=1 SV=1//1.1502e-71	up
gma-miR167i	LOC_Os10g16440	-//-	up
gma-miR167i	LOC_Os10g33040	sp|Q9LP24|Y1571_ARATH Probable leucine-rich repeat receptor-like protein kinase At1g35710 OS=Arabidopsis thaliana GN=At1g35710 PE=2 SV=1//1.98321e-14	up
gma-miR167i	LOC_Os10g37800	sp|P14381|YTX2_XENLA Transposon TX1 uncharacterized 149 kDa protein OS=Xenopus laevis PE=3 SV=1//4.39053e-10	up
gma-miR167i	LOC_Os11g17430	sp|Q9SZL8|FRS5_ARATH Protein FAR1-RELATED SEQUENCE 5 OS=Arabidopsis thaliana GN=FRS5 PE=2 SV=1//2.60517e-87	up
gma-miR167i	LOC_Os11g21980	sp|Q7LHG5|YI31B_YEAST Transposon Ty3-I Gag-Pol polyprotein OS=Saccharomyces cerevisiae (strain ATCC 204508 / S288c) GN=TY3B-I PE=3 SV=2//1.07901e-28	up
gma-miR167i	LOC_Os11g22430	sp|Q9UR07|TF211_SCHPO Transposon Tf2-11 polyprotein OS=Schizosaccharomyces pombe (strain 972 / ATCC 24843) GN=Tf2-11 PE=3 SV=1//4.29007e-111	up
gma-miR167i	LOC_Os11g22830	sp|P0CT39|TF26_SCHPO Transposon Tf2-6 polyprotein OS=Schizosaccharomyces pombe (strain 972 / ATCC 24843) GN=Tf2-6 PE=3 SV=1//1.45591e-16	up
gma-miR167i	LOC_Os11g24012	sp|P0CT40|TF29_SCHPO Transposon Tf2-9 polyprotein OS=Schizosaccharomyces pombe (strain 972 / ATCC 24843) GN=Tf2-9 PE=3 SV=1//2.16519e-135	up
gma-miR167i	LOC_Os11g26050	sp|P0CT40|TF29_SCHPO Transposon Tf2-9 polyprotein OS=Schizosaccharomyces pombe (strain 972 / ATCC 24843) GN=Tf2-9 PE=3 SV=1//1.1053e-108	up
gma-miR167i	LOC_Os12g10660	sp|Q9SYM2|BBX22_ARATH B-box zinc finger protein 22 OS=Arabidopsis thaliana GN=BBX22 PE=1 SV=2//1.97554e-29	up
gma-miR167i	LOC_Os12g31200	sp|Q8W3K0|DRL9_ARATH Probable disease resistance protein At1g58602 OS=Arabidopsis thaliana GN=At1g58602 PE=2 SV=1//1.6639e-28	up
gma-miR167i	LOC_Os12g37640	sp|Q54T46|XPP3_DICDI Probable Xaa-Pro aminopeptidase 3 OS=Dictyostelium discoideum GN=xpnpep3 PE=2 SV=1//4.33454e-76	up
gra-miR167c	LOC_Os01g14420	sp|Q9CA66|RKD2_ARATH Protein RKD2 OS=Arabidopsis thaliana GN=RKD2 PE=2 SV=1//2.51248e-07	up
gra-miR167c	LOC_Os01g15470	sp|Q0WRY5|CDL1_ARATH Serine/threonine-protein kinase CDL1 OS=Arabidopsis thaliana GN=CDL1 PE=1 SV=1//1.81698e-150	up
gra-miR167c	LOC_Os01g16414	sp|Q5NBI2|ARP6_ORYSJ Actin-related protein 6 OS=Oryza sativa subsp. japonica GN=ARP6 PE=2 SV=1//0	up
gra-miR167c	LOC_Os01g16510	-//-	up
gra-miR167c	LOC_Os01g34390	sp|O64886|COX10_ARATH Protoheme IX farnesyltransferase, mitochondrial OS=Arabidopsis thaliana GN=COX10 PE=2 SV=4//6.91464e-144	up
gra-miR167c	LOC_Os01g34890	sp|Q9SHJ3|CALS7_ARATH Callose synthase 7 OS=Arabidopsis thaliana GN=CALS7 PE=3 SV=3//0	up
gra-miR167c	LOC_Os01g35184	sp|Q5JLD8|CIPK8_ORYSJ CBL-interacting protein kinase 8 OS=Oryza sativa subsp. japonica GN=CIPK8 PE=2 SV=1//0	up
gra-miR167c	LOC_Os01g39060	sp|Q7XGM6|Y1086_ORYSJ Putative B3 domain-containing protein Os10g0158600 OS=Oryza sativa subsp. japonica GN=Os10g0158600 PE=3 SV=1//7.34459e-53	up
gra-miR167c	LOC_Os01g42660	-//-	up
gra-miR167c	LOC_Os02g01220	sp|Q8RUD6|STR19_ARATH Rhodanese-like domain-containing protein 19, mitochondrial OS=Arabidopsis thaliana GN=STR19 PE=2 SV=1//4.82595e-33	up
gra-miR167c	LOC_Os02g05720	sp|Q9SY02|PP301_ARATH Pentatricopeptide repeat-containing protein At4g02750 OS=Arabidopsis thaliana GN=PCMP-H24 PE=3 SV=1//3.64913e-51	up
gra-miR167c	LOC_Os02g10080	sp|Q7F8R0|C3H14_ORYSJ Zinc finger CCCH domain-containing protein 14 OS=Oryza sativa subsp. japonica GN=Os02g0194200 PE=2 SV=1//2.74723e-170	up
gra-miR167c	LOC_Os02g10794	sp|F4KBW6|NU205_ARATH Nuclear pore complex protein NUP205 OS=Arabidopsis thaliana GN=NUP205 PE=1 SV=1//6.76478e-129	up
gra-miR167c	LOC_Os02g11960	sp|Q8LPK0|AB8A_ARATH ABC transporter A family member 8 OS=Arabidopsis thaliana GN=ABCA8 PE=2 SV=3//0	up
gra-miR167c	LOC_Os02g26960	-//-	up
gra-miR167c	LOC_Os02g29150	sp|Q54DA8|STIP1_DICDI Protein STIP1 homolog OS=Dictyostelium discoideum GN=sti1 PE=3 SV=1//4.27695e-11	up
gra-miR167c	LOC_Os02g37250	-//-	up
gra-miR167c	LOC_Os02g37260	-//-	up
gra-miR167c	LOC_Os02g39660	sp|C0LGT6|EFR_ARATH LRR receptor-like serine/threonine-protein kinase EFR OS=Arabidopsis thaliana GN=EFR PE=1 SV=1//4.3912e-06	up
gra-miR167c	LOC_Os02g40510	sp|Q689G9|PRR1_ORYSJ Two-component response regulator-like PRR1 OS=Oryza sativa subsp. japonica GN=PRR1 PE=2 SV=2//0	up
gra-miR167c	LOC_Os02g42940	sp|Q9SHC8|VAP12_ARATH Vesicle-associated protein 1-2 OS=Arabidopsis thaliana GN=PVA12 PE=1 SV=1//1.31252e-61	up
gra-miR167c	LOC_Os02g49450	-//-	up
gra-miR167c	LOC_Os02g52780	sp|Q6ZDF3|TRAB1_ORYSJ bZIP transcription factor TRAB1 OS=Oryza sativa subsp. japonica GN=TRAB1 PE=1 SV=1//2.29577e-45	up
gra-miR167c	LOC_Os02g53270	sp|Q9H7Z3|NRDE2_HUMAN Protein NRDE2 homolog OS=Homo sapiens GN=NRDE2 PE=1 SV=3//5.41628e-64	up
gra-miR167c	LOC_Os02g57160	sp|Q55680|Y005_SYNY3 Uncharacterized protein sll0005 OS=Synechocystis sp. (strain PCC 6803 / Kazusa) GN=sll0005 PE=3 SV=1//8.75199e-144	up
gra-miR167c	LOC_Os02g58410	sp|O94915|FRYL_HUMAN Protein furry homolog-like OS=Homo sapiens GN=FRYL PE=1 SV=2//6.02329e-09	up
gra-miR167c	LOC_Os03g07850	sp|O51625|MNMA_BORBU tRNA-specific 2-thiouridylase MnmA OS=Borrelia burgdorferi (strain ATCC 35210 / B31 / CIP 102532 / DSM 4680) GN=mnmA PE=3 SV=1//8.36012e-118	up
gra-miR167c	LOC_Os03g09150	sp|Q9C9R6|PUM7_ARATH Putative pumilio homolog 7, chloroplastic OS=Arabidopsis thaliana GN=APUM7 PE=3 SV=2//1.46988e-104	up
gra-miR167c	LOC_Os03g11120	sp|Q9M2T9|SYMM_ARATH Methionine--tRNA ligase, chloroplastic/mitochondrial OS=Arabidopsis thaliana GN=OVA1 PE=2 SV=1//0	up
gra-miR167c	LOC_Os03g11510	sp|Q55E45|MCFE_DICDI Mitochondrial substrate carrier family protein E OS=Dictyostelium discoideum GN=mcfE PE=3 SV=1//1.13742e-37	up
gra-miR167c	LOC_Os03g11734	sp|Q9SYD6|MATE1_ARATH MATE efflux family protein 1 OS=Arabidopsis thaliana GN=MATE PE=2 SV=2//1.30739e-131	up
gra-miR167c	LOC_Os03g12010	-//-	up
gra-miR167c	LOC_Os03g13320	sp|P14381|YTX2_XENLA Transposon TX1 uncharacterized 149 kDa protein OS=Xenopus laevis PE=3 SV=1//1.381e-36	up
gra-miR167c	LOC_Os03g25220	-//-	up
gra-miR167c	LOC_Os03g25240	-//-	up
gra-miR167c	LOC_Os03g35540	sp|P14381|YTX2_XENLA Transposon TX1 uncharacterized 149 kDa protein OS=Xenopus laevis PE=3 SV=1//1.03802e-35	up
gra-miR167c	LOC_Os03g50430	sp|Q8S9K3|VAR3_ARATH Zinc finger protein VAR3, chloroplastic OS=Arabidopsis thaliana GN=VAR3 PE=1 SV=2//1.32502e-31	up
gra-miR167c	LOC_Os03g53800	sp|A7LXU3|BGH3B_BACO1 Beta-glucosidase BoGH3B OS=Bacteroides ovatus (strain ATCC 8483 / DSM 1896 / JCM 5824 / NCTC 11153) GN=BACOVA_02659 PE=1 SV=1//8.05835e-80	up
gra-miR167c	LOC_Os03g55420	sp|Q96510|PER35_ARATH Peroxidase 35 OS=Arabidopsis thaliana GN=PER35 PE=1 SV=1//6.66286e-141	up
gra-miR167c	LOC_Os03g57790	sp|P25866|UBC2_WHEAT Ubiquitin-conjugating enzyme E2 2 OS=Triticum aestivum GN=UBC2 PE=1 SV=1//2.16362e-104	up
gra-miR167c	LOC_Os03g59590	sp|Q8RXF8|MIRO1_ARATH Mitochondrial Rho GTPase 1 OS=Arabidopsis thaliana GN=MIRO1 PE=1 SV=1//0	up
gra-miR167c	LOC_Os03g60700	sp|A2DZE8|ALG5A_TRIVA Dolichyl-phosphate beta-glucosyltransferase ALG5A OS=Trichomonas vaginalis GN=ALG5A PE=1 SV=1//2.50796e-23	up
gra-miR167c	LOC_Os03g61990	sp|Q9LIN3|RZ1A_ARATH Glycine-rich RNA-binding protein RZ1A OS=Arabidopsis thaliana GN=RZ1A PE=1 SV=1//1.2138e-33	up
gra-miR167c	LOC_Os03g62080	sp|Q851L6|ILL4_ORYSJ IAA-amino acid hydrolase ILR1-like 4 OS=Oryza sativa subsp. japonica GN=ILL4 PE=2 SV=1//2.15277e-60	up
gra-miR167c	LOC_Os04g01390	-//-	up
gra-miR167c	LOC_Os04g29920	sp|Q9M392|RTNLL_ARATH Reticulon-like protein B12 OS=Arabidopsis thaliana GN=RTNLB12 PE=2 SV=1//9.49845e-27	up
gra-miR167c	LOC_Os04g36720	sp|Q3KTM0|FRO7_ARATH Ferric reduction oxidase 7, chloroplastic OS=Arabidopsis thaliana GN=FRO7 PE=2 SV=1//0	up
gra-miR167c	LOC_Os04g42820	-//-	up
gra-miR167c	LOC_Os04g57570	sp|P10978|POLX_TOBAC Retrovirus-related Pol polyprotein from transposon TNT 1-94 OS=Nicotiana tabacum PE=2 SV=1//4.47615e-147	up
gra-miR167c	LOC_Os05g01620	-//-	up
gra-miR167c	LOC_Os05g01630	-//-	up
gra-miR167c	LOC_Os05g12420	-//-	up
gra-miR167c	LOC_Os05g32590	sp|Q91YR5|MET13_MOUSE Methyltransferase-like protein 13 OS=Mus musculus GN=Mettl13 PE=1 SV=1//4.58953e-23	up
gra-miR167c	LOC_Os05g37640	sp|Q8LDC8|ERF92_ARATH Ethylene-responsive transcription factor 1B OS=Arabidopsis thaliana GN=ERF1B PE=1 SV=2//3.37096e-32	up
gra-miR167c	LOC_Os05g41172	sp|Q9FF80|SUVH1_ARATH Histone-lysine N-methyltransferase, H3 lysine-9 specific SUVH1 OS=Arabidopsis thaliana GN=SUVH1 PE=2 SV=1//1.5341e-177	up
gra-miR167c	LOC_Os05g42250	sp|Q94AS9|CNGC4_ARATH Cyclic nucleotide-gated ion channel 4 OS=Arabidopsis thaliana GN=CNGC4 PE=2 SV=2//0	up
gra-miR167c	LOC_Os05g47910	sp|P93295|M310_ARATH Uncharacterized mitochondrial protein AtMg00310 OS=Arabidopsis thaliana GN=AtMg00310 PE=4 SV=1//1.97281e-19	up
gra-miR167c	LOC_Os05g49030	sp|Q943F3|RL18A_ORYSJ 60S ribosomal protein L18a OS=Oryza sativa subsp. japonica GN=RPL18A PE=2 SV=1//1.50167e-123	up
gra-miR167c	LOC_Os05g50480	-//-	up
gra-miR167c	LOC_Os06g05870	sp|Q9ZQP1|DSP8_ARATH Putative dual specificity protein phosphatase DSP8 OS=Arabidopsis thaliana GN=DSP8 PE=2 SV=2//1.21862e-61	up
gra-miR167c	LOC_Os06g08110	sp|F4I9E1|NFD4_ARATH Protein NUCLEAR FUSION DEFECTIVE 4 OS=Arabidopsis thaliana GN=NFD4 PE=3 SV=1//1.96011e-20	up
gra-miR167c	LOC_Os06g08470	-//-	up
gra-miR167c	LOC_Os06g10520	sp|Q69TF4|PANK1_ORYSJ Pantothenate kinase 1 OS=Oryza sativa subsp. japonica GN=Os06g0207000 PE=2 SV=1//0	up
gra-miR167c	LOC_Os06g20610	sp|Q84K34|SIL10_ARATH E3 ubiquitin-protein ligase SINA-like 10 OS=Arabidopsis thaliana GN=At5g37930 PE=2 SV=1//1.95148e-23	up
gra-miR167c	LOC_Os06g23780	sp|Q96329|ACOX4_ARATH Acyl-coenzyme A oxidase 4, peroxisomal OS=Arabidopsis thaliana GN=ACX4 PE=1 SV=1//6.86329e-118	up
gra-miR167c	LOC_Os06g41040	sp|Q9LIC3|PP227_ARATH Putative pentatricopeptide repeat-containing protein At3g13770, mitochondrial OS=Arabidopsis thaliana GN=PCMP-H85 PE=3 SV=1//0	up
gra-miR167c	LOC_Os07g04310	-//-	up
gra-miR167c	LOC_Os07g10720	sp|P42798|R15A1_ARATH 40S ribosomal protein S15a-1 OS=Arabidopsis thaliana GN=RPS15AA PE=2 SV=2//1.79264e-86	up
gra-miR167c	LOC_Os07g10770	sp|Q84ZN6|CESA8_ORYSJ Probable cellulose synthase A catalytic subunit 8 [UDP-forming] OS=Oryza sativa subsp. japonica GN=CESA8 PE=2 SV=1//0	up
gra-miR167c	LOC_Os07g15560	sp|P10978|POLX_TOBAC Retrovirus-related Pol polyprotein from transposon TNT 1-94 OS=Nicotiana tabacum PE=2 SV=1//9.55222e-104	up
gra-miR167c	LOC_Os07g27480	sp|Q55680|Y005_SYNY3 Uncharacterized protein sll0005 OS=Synechocystis sp. (strain PCC 6803 / Kazusa) GN=sll0005 PE=3 SV=1//8.47176e-123	up
gra-miR167c	LOC_Os07g29370	-//-	up
gra-miR167c	LOC_Os07g33420	sp|Q9AXM6|T10H_TAXCU Taxane 10-beta-hydroxylase OS=Taxus cuspidata GN=CYP725A1 PE=1 SV=1//7.48625e-70	up
gra-miR167c	LOC_Os07g36940	sp|B9FXV5|IF4G_ORYSJ Eukaryotic translation initiation factor 4G OS=Oryza sativa subsp. japonica GN=Os07g0555200 PE=2 SV=2//0	up
gra-miR167c	LOC_Os07g46039	-//-	up
gra-miR167c	LOC_Os07g49520	sp|Q54JE4|ODO1_DICDI 2-oxoglutarate dehydrogenase, mitochondrial OS=Dictyostelium discoideum GN=ogdh PE=3 SV=1//0	up
gra-miR167c	LOC_Os08g01070	sp|Q54BM5|BBP_DICDI Branchpoint-bridging protein OS=Dictyostelium discoideum GN=sf1 PE=3 SV=1//5.00013e-07	up
gra-miR167c	LOC_Os08g03650	sp|Q9S9Q9|Y1044_ARATH BTB/POZ domain-containing protein At1g30440 OS=Arabidopsis thaliana GN=At1g30440 PE=1 SV=2//0	up
gra-miR167c	LOC_Os08g05650	sp|Q9LRB0|LCBK1_ARATH Sphingoid long-chain bases kinase 1 OS=Arabidopsis thaliana GN=LCBK1 PE=1 SV=1//1.62843e-22	up
gra-miR167c	LOC_Os08g06380	sp|Q84UP7|CSLF6_ORYSJ Probable mixed-linked glucan synthase 6 OS=Oryza sativa subsp. japonica GN=CSLF6 PE=2 SV=1//0	up
gra-miR167c	LOC_Os08g06740	-//-	up
gra-miR167c	LOC_Os08g10410	-//-	up
gra-miR167c	LOC_Os08g13000	sp|Q9M8J9|BPM2_ARATH BTB/POZ and MATH domain-containing protein 2 OS=Arabidopsis thaliana GN=BPM2 PE=1 SV=1//2.66797e-78	up
gra-miR167c	LOC_Os08g13860	sp|P04146|COPIA_DROME Copia protein OS=Drosophila melanogaster GN=GIP PE=1 SV=3//6.66249e-18	up
gra-miR167c	LOC_Os08g16000	sp|Q09575|YRD6_CAEEL Uncharacterized protein K02A2.6 OS=Caenorhabditis elegans GN=K02A2.6 PE=3 SV=1//1.19815e-36	up
gra-miR167c	LOC_Os08g33260	sp|O22241|AROD4_ARATH Arogenate dehydratase 4, chloroplastic OS=Arabidopsis thaliana GN=ADT4 PE=1 SV=1//1.22237e-10	up
gra-miR167c	LOC_Os08g34879	-//-	up
gra-miR167c	LOC_Os09g21360	sp|Q7XGM6|Y1086_ORYSJ Putative B3 domain-containing protein Os10g0158600 OS=Oryza sativa subsp. japonica GN=Os10g0158600 PE=3 SV=1//5.28114e-43	up
gra-miR167c	LOC_Os09g24270	sp|P11369|LORF2_MOUSE LINE-1 retrotransposable element ORF2 protein OS=Mus musculus GN=Pol PE=1 SV=2//9.89628e-21	up
gra-miR167c	LOC_Os09g38130	sp|P38355|YB8B_YEAST Uncharacterized transporter YBR287W OS=Saccharomyces cerevisiae (strain ATCC 204508 / S288c) GN=YBR287W PE=1 SV=1//1.20092e-07	up
gra-miR167c	LOC_Os10g17590	-//-	up
gra-miR167c	LOC_Os10g20450	sp|Q9SIA4|MATE5_ARATH MATE efflux family protein 5 OS=Arabidopsis thaliana GN=DTXL1 PE=3 SV=1//1.66035e-118	up
gra-miR167c	LOC_Os10g32880	sp|Q9AV81|PRP19_ORYSJ Pre-mRNA-processing factor 19 OS=Oryza sativa subsp. japonica GN=PRP19 PE=2 SV=1//0	up
gra-miR167c	LOC_Os11g01540	-//-	up
gra-miR167c	LOC_Os11g02310	sp|O49399|PP321_ARATH Pentatricopeptide repeat-containing protein At4g18840 OS=Arabidopsis thaliana GN=PCMP-E101 PE=3 SV=2//2.22445e-19	up
gra-miR167c	LOC_Os11g04240	-//-	up
gra-miR167c	LOC_Os11g18366	sp|Q2R712|ACBSY_ORYSJ Achilleol B synthase OS=Oryza sativa subsp. japonica GN=Os11g0285000 PE=1 SV=1//5.46183e-44	up
gra-miR167c	LOC_Os11g19700	sp|Q9M643|CCI1_ARATH Cycloeucalenol cycloisomerase OS=Arabidopsis thaliana GN=CPI1 PE=2 SV=1//3.43769e-151	up
gra-miR167c	LOC_Os11g33970	sp|Q9SD53|Y3720_ARATH UPF0481 protein At3g47200 OS=Arabidopsis thaliana GN=At3g47200 PE=2 SV=1//8.35887e-13	up
gra-miR167c	LOC_Os11g38970	-//-	up
gra-miR167c	LOC_Os11g40810	sp|C0LGP4|Y3475_ARATH Probable LRR receptor-like serine/threonine-protein kinase At3g47570 OS=Arabidopsis thaliana GN=At3g47570 PE=2 SV=1//2.14009e-13	up
gra-miR167c	LOC_Os12g01190	sp|O95628|CNOT4_HUMAN CCR4-NOT transcription complex subunit 4 OS=Homo sapiens GN=CNOT4 PE=1 SV=3//1.33256e-54	up
gra-miR167c	LOC_Os12g01540	-//-	up
gra-miR167c	LOC_Os12g02280	sp|Q9CA54|PP122_ARATH Pentatricopeptide repeat-containing protein At1g74630 OS=Arabidopsis thaliana GN=PCMP-H71 PE=2 SV=1//2.46703e-16	up
gra-miR167c	LOC_Os12g38160	-//-	up
gra-miR167c	LOC_Os12g40830	sp|Q8W1X2|PDXK_ARATH Pyridoxal kinase OS=Arabidopsis thaliana GN=PK PE=1 SV=2//1.37786e-164	up
gra-miR167c	LOC_Os12g44250	sp|Q9ZTW3|VA721_ARATH Vesicle-associated membrane protein 721 OS=Arabidopsis thaliana GN=VAMP721 PE=1 SV=1//2.21711e-94	up
han-miR3630-3p	LOC_Os01g09320	sp|P43279|MAOC_ORYSJ NADP-dependent malic enzyme, chloroplastic OS=Oryza sativa subsp. japonica GN=ME6 PE=2 SV=2//0	up
han-miR3630-3p	LOC_Os01g21536	sp|Q7LHG5|YI31B_YEAST Transposon Ty3-I Gag-Pol polyprotein OS=Saccharomyces cerevisiae (strain ATCC 204508 / S288c) GN=TY3B-I PE=3 SV=2//7.05229e-124	up
han-miR3630-3p	LOC_Os01g32980	sp|Q8RWA5|NDT2_ARATH Nicotinamide adenine dinucleotide transporter 2, mitochondrial OS=Arabidopsis thaliana GN=NDT2 PE=1 SV=1//9.74554e-119	up
han-miR3630-3p	LOC_Os01g36229	-//-	up
han-miR3630-3p	LOC_Os01g37120	sp|Q6PNC0|DMXL1_MOUSE DmX-like protein 1 OS=Mus musculus GN=Dmxl1 PE=1 SV=1//6.08839e-18	up
han-miR3630-3p	LOC_Os01g38190	sp|Q9SD53|Y3720_ARATH UPF0481 protein At3g47200 OS=Arabidopsis thaliana GN=At3g47200 PE=2 SV=1//2.73405e-38	up
han-miR3630-3p	LOC_Os01g38880	-//-	up
han-miR3630-3p	LOC_Os01g43980	sp|Q9H611|PIF1_HUMAN ATP-dependent DNA helicase PIF1 OS=Homo sapiens GN=PIF1 PE=1 SV=2//1.65335e-15	up
han-miR3630-3p	LOC_Os01g49280	-//-	up
han-miR3630-3p	LOC_Os01g57270	sp|Q9LRR5|DRL21_ARATH Putative disease resistance protein At3g14460 OS=Arabidopsis thaliana GN=At3g14460 PE=3 SV=1//2.70264e-91	up
han-miR3630-3p	LOC_Os01g61690	sp|Q9SFB5|SCP27_ARATH Serine carboxypeptidase-like 27 OS=Arabidopsis thaliana GN=SCPL27 PE=2 SV=1//0	up
han-miR3630-3p	LOC_Os02g02840	sp|Q6ZHA3|RAC6_ORYSJ Rac-like GTP-binding protein 6 OS=Oryza sativa subsp. japonica GN=RAC6 PE=2 SV=1//3.53228e-128	up
han-miR3630-3p	LOC_Os02g03320	sp|Q69T31|CINV1_ORYSJ Cytosolic invertase 1 OS=Oryza sativa subsp. japonica GN=CINV1 PE=1 SV=1//0	up
han-miR3630-3p	LOC_Os02g05560	sp|P0CT39|TF26_SCHPO Transposon Tf2-6 polyprotein OS=Schizosaccharomyces pombe (strain 972 / ATCC 24843) GN=Tf2-6 PE=3 SV=1//2.54013e-99	up
han-miR3630-3p	LOC_Os02g08210	-//-	up
han-miR3630-3p	LOC_Os02g14720	sp|A7TL97|SIP5_VANPO Protein SIP5 OS=Vanderwaltozyma polyspora (strain ATCC 22028 / DSM 70294) GN=SIP5 PE=3 SV=1//5.79199e-10	up
han-miR3630-3p	LOC_Os02g14810	-//-	up
han-miR3630-3p	LOC_Os02g18140	sp|Q7XA39|RGA4_SOLBU Putative disease resistance protein RGA4 OS=Solanum bulbocastanum GN=RGA4 PE=2 SV=1//4.95023e-75	up
han-miR3630-3p	LOC_Os02g20460	sp|Q7XA39|RGA4_SOLBU Putative disease resistance protein RGA4 OS=Solanum bulbocastanum GN=RGA4 PE=2 SV=1//7.83322e-48	up
han-miR3630-3p	LOC_Os02g32690	sp|Q8GU83|AB41G_ORYSJ ABC transporter G family member 41 OS=Oryza sativa subsp. japonica GN=ABCG41 PE=3 SV=1//3.80322e-27	up
han-miR3630-3p	LOC_Os02g36220	sp|Q6Z5J6|KSL5_ORYSJ Ent-pimara-8(14),15-diene synthase OS=Oryza sativa subsp. japonica GN=KSL5 PE=1 SV=1//0	up
han-miR3630-3p	LOC_Os02g39990	-//-	up
han-miR3630-3p	LOC_Os02g43740	sp|Q39183|D6KL2_ARATH Serine/threonine-protein kinase D6PKL2 OS=Arabidopsis thaliana GN=D6PKL2 PE=1 SV=1//0	up
han-miR3630-3p	LOC_Os02g45100	sp|Q9LNQ1|TI231_ARATH Mitochondrial import inner membrane trans	up
han-miR3630-3p	LOC_Os02g46720	sp|Q9JI90|RNF14_MOUSE E3 ubiquitin-protein ligase RNF14 OS=Mus musculus GN=Rnf14 PE=2 SV=2//2.63578e-26	up
han-miR3630-3p	LOC_Os02g47620	sp|Q9FFZ1|PPH_ARATH Pheophytinase, chloroplastic OS=Arabidopsis thaliana GN=PPH PE=1 SV=1//6.76287e-23	up
han-miR3630-3p	LOC_Os02g54490	sp|O65418|APC4_ARATH Anaphase-promoting complex subunit 4 OS=Arabidopsis thaliana GN=APC4 PE=2 SV=2//0	up
han-miR3630-3p	LOC_Os03g02470	-//-	up
han-miR3630-3p	LOC_Os03g03920	sp|Q9SII8|DSK2B_ARATH Ubiquitin domain-containing protein DSK2b OS=Arabidopsis thaliana GN=DSK2B PE=1 SV=1//1.11375e-15	up
han-miR3630-3p	LOC_Os03g07080	sp|Q8W0Z9|CCR4A_ARATH Carbon catabolite repressor protein 4 homolog 1 OS=Arabidopsis thaliana GN=CCR4-1 PE=2 SV=1//0	up
han-miR3630-3p	LOC_Os03g11630	-//-	up
han-miR3630-3p	LOC_Os03g12680	sp|Q6NKZ9|Y4345_ARATH Probable receptor-like serine/threonine-protein kinase At4g34500 OS=Arabidopsis thaliana GN=At4g34500 PE=2 SV=1//4.98861e-173	up
han-miR3630-3p	LOC_Os03g18970	sp|Q10MN6|P2C33_ORYSJ Probable protein phosphatase 2C 33 OS=Oryza sativa subsp. japonica GN=Os03g0301700 PE=2 SV=1//0	up
han-miR3630-3p	LOC_Os03g21290	-//-	up
han-miR3630-3p	LOC_Os03g31400	sp|Q9LF41|UBE4_ARATH Probable ubiquitin conjugation factor E4 OS=Arabidopsis thaliana GN=PUB1 PE=2 SV=1//0	up
han-miR3630-3p	LOC_Os03g37320	-//-	up
han-miR3630-3p	LOC_Os03g37394	sp|P14381|YTX2_XENLA Transposon TX1 uncharacterized 149 kDa protein OS=Xenopus laevis PE=3 SV=1//5.45842e-19	up
han-miR3630-3p	LOC_Os03g37411	sp|Q9LYT3|TT12_ARATH Protein TRANSPARENT TESTA 12 OS=Arabidopsis thaliana GN=TT12 PE=2 SV=1//2.59805e-113	up
han-miR3630-3p	LOC_Os03g43670	sp|O24585|CRI4_MAIZE Putative receptor protein kinase CRINKLY4 OS=Zea mays GN=CR4 PE=2 SV=1//0	up
han-miR3630-3p	LOC_Os03g44100	sp|O74545|YCV6_SCHPO Putative hydrolase C777.06c OS=Schizosaccharomyces pombe (strain 972 / ATCC 24843) GN=SPCC777.06c PE=4 SV=1//8.66984e-28	up
han-miR3630-3p	LOC_Os03g52620	sp|Q1PFC5|PP130_ARATH Pentatricopeptide repeat-containing protein At1g77405 OS=Arabidopsis thaliana GN=At1g77405 PE=2 SV=1//1.40919e-102	up
han-miR3630-3p	LOC_Os03g55890	-//-	up
han-miR3630-3p	LOC_Os03g63870	sp|Q9SD82|RFA1B_ARATH Replication protein A 70 kDa DNA-binding subunit B OS=Arabidopsis thaliana GN=RPA1B PE=3 SV=1//2.84003e-13	up
han-miR3630-3p	LOC_Os04g05920	-//-	up
han-miR3630-3p	LOC_Os04g14560	sp|C0LGP4|Y3475_ARATH Probable LRR receptor-like serine/threonine-protein kinase At3g47570 OS=Arabidopsis thaliana GN=At3g47570 PE=2 SV=1//1.42751e-40	up
han-miR3630-3p	LOC_Os04g16170	sp|Q7LHG5|YI31B_YEAST Transposon Ty3-I Gag-Pol polyprotein OS=Saccharomyces cerevisiae (strain ATCC 204508 / S288c) GN=TY3B-I PE=3 SV=2//3.03915e-36	up
han-miR3630-3p	LOC_Os04g18900	sp|Q99315|YG31B_YEAST Transposon Ty3-G Gag-Pol polyprotein OS=Saccharomyces cerevisiae (strain ATCC 204508 / S288c) GN=TY3B-G PE=1 SV=3//1.56113e-33	up
han-miR3630-3p	LOC_Os04g23960	-//-	up
han-miR3630-3p	LOC_Os04g28430	-//-	up
han-miR3630-3p	LOC_Os04g30030	sp|O65472|CRK12_ARATH Putative cysteine-rich receptor-like protein kinase 12 OS=Arabidopsis thaliana GN=CRK12 PE=3 SV=2//2.53075e-42	up
han-miR3630-3p	LOC_Os04g32150	sp|A6XIG7|SLMH_RHIRD 4-sulfomuconolactone hydrolase OS=Rhizobium radiobacter PE=1 SV=1//3.79493e-09	up
han-miR3630-3p	LOC_Os04g52500	sp|Q71N54|LCAT4_ARATH Lecithin-cholesterol acyltransferase-like 4 OS=Arabidopsis thaliana GN=LCAT4 PE=1 SV=1//0	up
han-miR3630-3p	LOC_Os04g53660	sp|Q6AVI0|RSLE2_ORYSJ Zinc finger BED domain-containing protein RICESLEEPER 2 OS=Oryza sativa subsp. japonica GN=Os03g0733400 PE=2 SV=1//4.42325e-84	up
han-miR3630-3p	LOC_Os04g54020	sp|O81905|SD18_ARATH Receptor-like serine/threonine-protein kinase SD1-8 OS=Arabidopsis thaliana GN=SD18 PE=1 SV=1//1.79479e-17	up
han-miR3630-3p	LOC_Os05g10770	sp|Q53WJ1|JM703_ORYSJ Lysine-specific demethylase JMJ703 OS=Oryza sativa subsp. japonica GN=JMJ703 PE=1 SV=1//0	up
han-miR3630-3p	LOC_Os05g14360	-//-	up
han-miR3630-3p	LOC_Os05g19220	sp|Q99315|YG31B_YEAST Transposon Ty3-G Gag-Pol polyprotein OS=Saccharomyces cerevisiae (strain ATCC 204508 / S288c) GN=TY3B-G PE=1 SV=3//1.19092e-118	up
han-miR3630-3p	LOC_Os05g27430	sp|Q99315|YG31B_YEAST Transposon Ty3-G Gag-Pol polyprotein OS=Saccharomyces cerevisiae (strain ATCC 204508 / S288c) GN=TY3B-G PE=1 SV=3//3.43679e-25	up
han-miR3630-3p	LOC_Os05g29880	sp|Q39659|MFPA_CUCSA Glyoxysomal fatty acid beta-oxidation multifunctional protein MFP-a OS=Cucumis sativus PE=1 SV=1//0	up
han-miR3630-3p	LOC_Os05g47790	-//-	up
han-miR3630-3p	LOC_Os05g48660	sp|C0LGQ4|MRH1_ARATH Probable LRR receptor-like serine/threonine-protein kinase MRH1 OS=Arabidopsis thaliana GN=MRH1 PE=2 SV=1//6.8058e-127	up
han-miR3630-3p	LOC_Os06g11630	sp|Q9ZPE4|FBW2_ARATH F-box protein FBW2 OS=Arabidopsis thaliana GN=FBW2 PE=1 SV=1//4.11775e-93	up
han-miR3630-3p	LOC_Os06g15570	sp|P0CT39|TF26_SCHPO Transposon Tf2-6 polyprotein OS=Schizosaccharomyces pombe (strain 972 / ATCC 24843) GN=Tf2-6 PE=3 SV=1//2.66297e-146	up
han-miR3630-3p	LOC_Os06g17880	sp|Q39214|RPM1_ARATH Disease resistance protein RPM1 OS=Arabidopsis thaliana GN=RPM1 PE=1 SV=1//1.6057e-81	up
han-miR3630-3p	LOC_Os06g21360	sp|Q8S397|NHX4_ARATH Sodium/hydrogen exchanger 4 OS=Arabidopsis thaliana GN=NHX4 PE=2 SV=2//0	up
han-miR3630-3p	LOC_Os06g23590	-//-	up
han-miR3630-3p	LOC_Os06g29150	sp|Q7LHG5|YI31B_YEAST Transposon Ty3-I Gag-Pol polyprotein OS=Saccharomyces cerevisiae (strain ATCC 204508 / S288c) GN=TY3B-I PE=3 SV=2//7.73356e-26	up
han-miR3630-3p	LOC_Os06g35540	sp|P46643|AAT1_ARATH Aspartate aminotransferase, mitochondrial OS=Arabidopsis thaliana GN=ASP1 PE=1 SV=1//0	up
han-miR3630-3p	LOC_Os06g44280	-//-	up
han-miR3630-3p	LOC_Os07g07910	sp|Q8H569|AKT3_ORYSJ Potassium channel AKT3 OS=Oryza sativa subsp. japonica GN=Os07g0175400 PE=3 SV=1//0	up
han-miR3630-3p	LOC_Os07g23485	-//-	up
han-miR3630-3p	LOC_Os07g26510	-//-	up
han-miR3630-3p	LOC_Os07g27480	sp|Q55680|Y005_SYNY3 Uncharacterized protein sll0005 OS=Synechocystis sp. (strain PCC 6803 / Kazusa) GN=sll0005 PE=3 SV=1//8.47176e-123	up
han-miR3630-3p	LOC_Os07g28200	sp|P0CT40|TF29_SCHPO Transposon Tf2-9 polyprotein OS=Schizosaccharomyces pombe (strain 972 / ATCC 24843) GN=Tf2-9 PE=3 SV=1//5.532e-121	up
han-miR3630-3p	LOC_Os07g28550	-//-	up
han-miR3630-3p	LOC_Os07g32890	sp|Q10146|RRP6_SCHPO Exosome complex exonuclease rrp6 OS=Schizosaccharomyces pombe (strain 972 / ATCC 24843) GN=rrp6 PE=3 SV=2//6.14996e-54	up
han-miR3630-3p	LOC_Os07g33850	sp|P87027|SPG1_SCHPO Septum-promoting GTP-binding protein 1 OS=Schizosaccharomyces pombe (strain 972 / ATCC 24843) GN=spg1 PE=1 SV=1//3.85006e-60	up
han-miR3630-3p	LOC_Os07g45410	sp|P10978|POLX_TOBAC Retrovirus-related Pol polyprotein from transposon TNT 1-94 OS=Nicotiana tabacum PE=2 SV=1//1.17694e-46	up
han-miR3630-3p	LOC_Os07g48700	-//-	up
han-miR3630-3p	LOC_Os07g48790	sp|Q84VQ1|KINB1_ARATH SNF1-related protein kinase regulatory subunit beta-1 OS=Arabidopsis thaliana GN=KINB1 PE=1 SV=1//4.15488e-67	up
han-miR3630-3p	LOC_Os08g05310	-//-	up
han-miR3630-3p	LOC_Os08g17370	sp|Q8RWW1|TMN10_ARATH Transmembrane 9 superfamily member 10 OS=Arabidopsis thaliana GN=TMN10 PE=2 SV=1//3.58595e-79	up
han-miR3630-3p	LOC_Os08g20480	sp|Q09353|SENP_CAEEL Sentrin-specific protease OS=Caenorhabditis elegans GN=ulp-1 PE=2 SV=3//1.00303e-07	up
han-miR3630-3p	LOC_Os08g29854	sp|Q39214|RPM1_ARATH Disease resistance protein RPM1 OS=Arabidopsis thaliana GN=RPM1 PE=1 SV=1//9.20645e-56	up
han-miR3630-3p	LOC_Os08g32920	sp|Q9LQ55|DRP2B_ARATH Dynamin-2B OS=Arabidopsis thaliana GN=DRP2B PE=1 SV=2//9.50563e-26	up
han-miR3630-3p	LOC_Os08g37874	sp|O05413|2NPD_BACSU Probable nitronate monooxygenase OS=Bacillus subtilis (strain 168) GN=yrpB PE=3 SV=1//4.28613e-18	up
han-miR3630-3p	LOC_Os08g38092	sp|Q5VST6|AB17B_HUMAN Alpha/beta hydrolase domain-containing protein 17B OS=Homo sapiens GN=ABHD17B PE=2 SV=1//6.29119e-60	up
han-miR3630-3p	LOC_Os08g39730	sp|Q6YTF5|C76M5_ORYSJ Cytochrome P450 76M5 OS=Oryza sativa subsp. japonica GN=CYP76M5 PE=1 SV=1//0	up
han-miR3630-3p	LOC_Os08g43220	-//-	up
han-miR3630-3p	LOC_Os09g01430	sp|P10978|POLX_TOBAC Retrovirus-related Pol polyprotein from transposon TNT 1-94 OS=Nicotiana tabacum PE=2 SV=1//1.54784e-65	up
han-miR3630-3p	LOC_Os09g23084	sp|Q6H3Z9|GUN22_ORYSJ Endoglucanase 22 OS=Oryza sativa subsp. japonica GN=GLU11 PE=2 SV=2//0	up
han-miR3630-3p	LOC_Os09g31980	-//-	up
han-miR3630-3p	LOC_Os10g05370	-//-	up
han-miR3630-3p	LOC_Os10g05490	sp|O64637|C76C2_ARATH Cytochrome P450 76C2 OS=Arabidopsis thaliana GN=CYP76C2 PE=2 SV=1//1.02929e-97	up
han-miR3630-3p	LOC_Os10g07114	-//-	up
han-miR3630-3p	LOC_Os10g13970	sp|C0LGP4|Y3475_ARATH Probable LRR receptor-like serine/threonine-protein kinase At3g47570 OS=Arabidopsis thaliana GN=At3g47570 PE=2 SV=1//2.12522e-159	up
han-miR3630-3p	LOC_Os10g21850	sp|P0C2F6|RNHX1_ARATH Putative ribonuclease H protein At1g65750 OS=Arabidopsis thaliana GN=At1g65750 PE=3 SV=1//1.47851e-38	up
han-miR3630-3p	LOC_Os10g26370	-//-	up
han-miR3630-3p	LOC_Os10g33130	sp|Q9LP24|Y1571_ARATH Probable leucine-rich repeat receptor-like protein kinase At1g35710 OS=Arabidopsis thaliana GN=At1g35710 PE=2 SV=1//1.91539e-12	up
han-miR3630-3p	LOC_Os10g33920	sp|Q8RXL8|Y1689_ARATH Uncharacterized membrane protein At1g06890 OS=Arabidopsis thaliana GN=At1g06890 PE=1 SV=1//7.87843e-126	up
han-miR3630-3p	LOC_Os10g39470	-//-	up
han-miR3630-3p	LOC_Os10g39510	-//-	up
han-miR3630-3p	LOC_Os11g01590	sp|F4I9E1|NFD4_ARATH Protein NUCLEAR FUSION DEFECTIVE 4 OS=Arabidopsis thaliana GN=NFD4 PE=3 SV=1//6.07346e-136	up
han-miR3630-3p	LOC_Os11g07120	sp|C0LGP4|Y3475_ARATH Probable LRR receptor-like serine/threonine-protein kinase At3g47570 OS=Arabidopsis thaliana GN=At3g47570 PE=2 SV=1//0	up
han-miR3630-3p	LOC_Os11g07260	sp|C0LGP4|Y3475_ARATH Probable LRR receptor-like serine/threonine-protein kinase At3g47570 OS=Arabidopsis thaliana GN=At3g47570 PE=2 SV=1//0	up
han-miR3630-3p	LOC_Os11g20030	sp|P04323|POL3_DROME Retrovirus-related Pol polyprotein from transposon 17.6 OS=Drosophila melanogaster GN=pol PE=3 SV=1//6.69063e-82	up
han-miR3630-3p	LOC_Os11g20770	-//-	up
han-miR3630-3p	LOC_Os11g28104	sp|Q9CAL2|CRK3_ARATH Cysteine-rich receptor-like protein kinase 3 OS=Arabidopsis thaliana GN=CRK3 PE=2 SV=1//1.0972e-103	up
han-miR3630-3p	LOC_Os11g31110	-//-	up
han-miR3630-3p	LOC_Os11g34660	sp|Q9LDQ3|CRK35_ARATH Putative cysteine-rich receptor-like protein kinase 35 OS=Arabidopsis thaliana GN=CRK35 PE=3 SV=3//3.44184e-57	up
han-miR3630-3p	LOC_Os11g36140	sp|C0LGP4|Y3475_ARATH Probable LRR receptor-like serine/threonine-protein kinase At3g47570 OS=Arabidopsis thaliana GN=At3g47570 PE=2 SV=1//0	up
han-miR3630-3p	LOC_Os11g37330	sp|Q0WSH6|PP312_ARATH Pentatricopeptide repeat-containing protein At4g14850 OS=Arabidopsis thaliana GN=LOI1 PE=1 SV=1//3.36847e-31	up
han-miR3630-3p	LOC_Os12g07390	-//-	up
han-miR3630-3p	LOC_Os12g09500	sp|O64637|C76C2_ARATH Cytochrome P450 76C2 OS=Arabidopsis thaliana GN=CYP76C2 PE=2 SV=1//1.43668e-99	up
han-miR3630-3p	LOC_Os12g19620	-//-	up
han-miR3630-3p	LOC_Os12g29700	sp|P14381|YTX2_XENLA Transposon TX1 uncharacterized 149 kDa protein OS=Xenopus laevis PE=3 SV=1//2.85585e-46	up
han-miR3630-3p	LOC_Os12g30290	sp|P10394|POL4_DROME Retrovirus-related Pol polyprotein from transposon 412 OS=Drosophila melanogaster GN=POL PE=3 SV=1//7.91588e-10	up
han-miR3630-3p	LOC_Os12g30720	sp|Q8RXS5|DRL40_ARATH Probable disease resistance protein At5g63020 OS=Arabidopsis thaliana GN=At5g63020 PE=2 SV=2//4.86798e-86	up
han-miR3630-3p	LOC_Os12g36900	sp|Q9FJ17|DI197_ARATH Protein DEHYDRATION-INDUCED 19 homolog 7 OS=Arabidopsis thaliana GN=DI19-7 PE=1 SV=2//2.81693e-30	up
hbr-miR6173	LOC_Os01g02320	sp|Q3ECH2|Y1670_ARATH Probable receptor-like protein kinase At1g67000 OS=Arabidopsis thaliana GN=At1g67000 PE=2 SV=2//2.75547e-83	up
hbr-miR6173	LOC_Os01g04005	-//-	up
hbr-miR6173	LOC_Os01g08770	sp|Q9P4X3|UTP7_SCHPO Probable U3 small nucleolar RNA-associated protein 7 OS=Schizosaccharomyces pombe (strain 972 / ATCC 24843) GN=utp7 PE=3 SV=1//5.78345e-113	up
hbr-miR6173	LOC_Os01g09760	sp|Q6A333|ALY2_ARATH Protein ALWAYS EARLY 2 OS=Arabidopsis thaliana GN=ALY2 PE=1 SV=1//9.55398e-22	up
hbr-miR6173	LOC_Os01g17080	-//-	up
hbr-miR6173	LOC_Os01g28580	-//-	up
hbr-miR6173	LOC_Os01g31494	-//-	up
hbr-miR6173	LOC_Os01g40650	-//-	up
hbr-miR6173	LOC_Os01g42730	sp|Q9ZQI3|GDL40_ARATH GDSL esterase/lipase At2g27360 OS=Arabidopsis thaliana GN=At2g27360 PE=2 SV=1//8.09516e-105	up
hbr-miR6173	LOC_Os01g48650	-//-	up
hbr-miR6173	LOC_Os01g48980	sp|O43292|GPAA1_HUMAN Glycosylphosphatidylinositol anchor attachment 1 protein OS=Homo sapiens GN=GPAA1 PE=1 SV=3//7.61805e-22	up
hbr-miR6173	LOC_Os01g60450	sp|P48522|TCMO_CATRO Trans-cinnamate 4-monooxygenase OS=Catharanthus roseus GN=CYP73A4 PE=2 SV=1//0	up
hbr-miR6173	LOC_Os01g62080	sp|P51566|AFC1_ARATH Serine/threonine-protein kinase AFC1 OS=Arabidopsis thaliana GN=AFC1 PE=2 SV=2//0	up
hbr-miR6173	LOC_Os01g63580	sp|O80437|GPAT6_ARATH Glycerol-3-phosphate 2-O-acyltransferase 6 OS=Arabidopsis thaliana GN=GPAT6 PE=1 SV=1//0	up
hbr-miR6173	LOC_Os01g64490	sp|Q94CU5|NEK5_ORYSJ Serine/threonine-protein kinase Nek5 OS=Oryza sativa subsp. japonica GN=NEK5 PE=3 SV=1//0	up
hbr-miR6173	LOC_Os02g03250	sp|F4KDA6|LPA2_ARATH Protein LOW PSII ACCUMULATION 2, chloroplastic OS=Arabidopsis thaliana GN=LPA2 PE=1 SV=1//3.03986e-09	up
hbr-miR6173	LOC_Os02g04270	-//-	up
hbr-miR6173	LOC_Os02g05340	sp|Q9SIV2|PSD2A_ARATH 26S proteasome non-ATPase regulatory subunit 2 homolog A OS=Arabidopsis thaliana GN=RPN1A PE=1 SV=2//0	up
hbr-miR6173	LOC_Os02g05870	sp|O13942|YEPC_SCHPO Uncharacterized protein C23H3.12c OS=Schizosaccharomyces pombe (strain 972 / ATCC 24843) GN=SPAC23H3.12c PE=4 SV=1//1.61063e-09	up
hbr-miR6173	LOC_Os02g09810	sp|Q9H2H9|S38A1_HUMAN Sodium-coupled neutral amino acid transporter 1 OS=Homo sapiens GN=SLC38A1 PE=1 SV=1//1.30385e-23	up
hbr-miR6173	LOC_Os02g10060	sp|Q84JG2|SWI3B_ARATH SWI/SNF complex subunit SWI3B OS=Arabidopsis thaliana GN=SWI3B PE=1 SV=1//7.58424e-101	up
hbr-miR6173	LOC_Os02g11960	sp|Q8LPK0|AB8A_ARATH ABC transporter A family member 8 OS=Arabidopsis thaliana GN=ABCA8 PE=2 SV=3//0	up
hbr-miR6173	LOC_Os02g16080	sp|P10978|POLX_TOBAC Retrovirus-related Pol polyprotein from transposon TNT 1-94 OS=Nicotiana tabacum PE=2 SV=1//2.7069e-55	up
hbr-miR6173	LOC_Os02g17600	sp|Q9M5Q1|FUT1_PEA Galactoside 2-alpha-L-fucosyltransferase OS=Pisum sativum GN=FT1 PE=2 SV=1//7.5289e-83	up
hbr-miR6173	LOC_Os02g19970	sp|Q9ST02|NAATA_HORVU Nicotianamine aminotransferase A OS=Hordeum vulgare GN=naat-A PE=1 SV=2//3.56536e-158	up
hbr-miR6173	LOC_Os02g24134	sp|O49048|VPS45_ARATH Vacuolar protein sorting-associated protein 45 homolog OS=Arabidopsis thaliana GN=VPS45 PE=1 SV=2//1.02549e-18	up
hbr-miR6173	LOC_Os02g46450	sp|Q7X9V2|PIE1_ARATH Protein PHOTOPERIOD-INDEPENDENT EARLY FLOWERING 1 OS=Arabidopsis thaliana GN=PIE1 PE=1 SV=1//6.67887e-62	up
hbr-miR6173	LOC_Os02g48740	sp|Q9FKI0|FIMB5_ARATH Fimbrin-5 OS=Arabidopsis thaliana GN=FIM5 PE=1 SV=1//1.28832e-12	up
hbr-miR6173	LOC_Os02g48964	sp|Q9Y7K5|YGI3_SCHPO Uncharacterized WD repeat-containing protein C2A9.03 OS=Schizosaccharomyces pombe (strain 972 / ATCC 24843) GN=SPBC2A9.03 PE=3 SV=2//5.69494e-33	up
hbr-miR6173	LOC_Os02g52160	sp|Q54Q92|LMD2A_DICDI LMBR1 domain-containing protein 2 homolog A OS=Dictyostelium discoideum GN=DDB_G0284019 PE=3 SV=1//6.57308e-45	up
hbr-miR6173	LOC_Os02g52290	sp|O04287|FKB12_VICFA Peptidyl-prolyl cis-trans isomerase FKBP12 OS=Vicia faba GN=FKBP12 PE=1 SV=1//2.62922e-56	up
hbr-miR6173	LOC_Os02g57690	sp|Q9MA55|ACBP4_ARATH Acyl-CoA-binding domain-containing protein 4 OS=Arabidopsis thaliana GN=ACBP4 PE=1 SV=1//3.23867e-141	up
hbr-miR6173	LOC_Os03g02310	sp|Q7SY07|EIF1A_DANRE Probable RNA-binding protein EIF1AD OS=Danio rerio GN=eif1ad PE=2 SV=1//6.53453e-14	up
hbr-miR6173	LOC_Os03g06440	sp|Q8GYD9|SDE3_ARATH Probable RNA helicase SDE3 OS=Arabidopsis thaliana GN=SDE3 PE=1 SV=1//0	up
hbr-miR6173	LOC_Os03g15900	-//-	up
hbr-miR6173	LOC_Os03g31570	-//-	up
hbr-miR6173	LOC_Os03g38190	-//-	up
hbr-miR6173	LOC_Os03g39230	sp|Q54P70|Y4757_DICDI OTU domain-containing protein DDB_G0284757 OS=Dictyostelium discoideum GN=DDB_G0284757 PE=3 SV=2//2.40257e-17	up
hbr-miR6173	LOC_Os03g40080	sp|P0C883|SCL33_ARATH Scarecrow-like protein 33 OS=Arabidopsis thaliana GN=SCL33 PE=1 SV=1//4.26172e-111	up
hbr-miR6173	LOC_Os03g42670	-//-	up
hbr-miR6173	LOC_Os03g57790	sp|P25866|UBC2_WHEAT Ubiquitin-conjugating enzyme E2 2 OS=Triticum aestivum GN=UBC2 PE=1 SV=1//2.16362e-104	up
hbr-miR6173	LOC_Os04g02110	sp|Q9LRR5|DRL21_ARATH Putative disease resistance protein At3g14460 OS=Arabidopsis thaliana GN=At3g14460 PE=3 SV=1//3.9709e-88	up
hbr-miR6173	LOC_Os04g20560	-//-	up
hbr-miR6173	LOC_Os04g21110	sp|Q54R62|UCKC_DICDI Uridine-cytidine kinase C OS=Dictyostelium discoideum GN=udkC PE=3 SV=1//6.06767e-49	up
hbr-miR6173	LOC_Os04g22060	sp|P04323|POL3_DROME Retrovirus-related Pol polyprotein from transposon 17.6 OS=Drosophila melanogaster GN=pol PE=3 SV=1//1.35464e-87	up
hbr-miR6173	LOC_Os04g24490	-//-	up
hbr-miR6173	LOC_Os04g30750	-//-	up
hbr-miR6173	LOC_Os04g34450	sp|Q8S3U9|SEC5A_ARATH Exocyst complex component SEC5A OS=Arabidopsis thaliana GN=SEC5A PE=1 SV=1//0	up
hbr-miR6173	LOC_Os04g35140	sp|O65351|SBT17_ARATH Subtilisin-like protease SBT1.7 OS=Arabidopsis thaliana GN=SBT1.7 PE=1 SV=1//1.02789e-158	up
hbr-miR6173	LOC_Os04g35480	sp|Q6P4Y0|CDKAL_XENTR Threonylcarbamoyladenosine tRNA methylthiotransferase OS=Xenopus tropicalis GN=cdkal1 PE=2 SV=1//6.53598e-179	up
hbr-miR6173	LOC_Os04g46570	sp|Q8W486|Y1491_ARATH Uncharacterized protein At1g04910 OS=Arabidopsis thaliana GN=At1g04910 PE=2 SV=1//5.17593e-23	up
hbr-miR6173	LOC_Os04g50860	-//-	up
hbr-miR6173	LOC_Os04g55560	sp|P47927|AP2_ARATH Floral homeotic protein APETALA 2 OS=Arabidopsis thaliana GN=AP2 PE=1 SV=1//1.45413e-82	up
hbr-miR6173	LOC_Os04g56070	sp|Q8LAZ7|CSN5B_ARATH COP9 signalosome complex subunit 5b OS=Arabidopsis thaliana GN=CSN5B PE=1 SV=2//0	up
hbr-miR6173	LOC_Os04g58720	sp|B8XCH5|QKY_ARATH Protein QUIRKY OS=Arabidopsis thaliana GN=QKY PE=2 SV=1//1.24524e-25	up
hbr-miR6173	LOC_Os04g59000	sp|Q2MHE4|HT1_ARATH Serine/threonine-protein kinase HT1 OS=Arabidopsis thaliana GN=HT1 PE=1 SV=1//9.89871e-70	up
hbr-miR6173	LOC_Os05g06140	-//-	up
hbr-miR6173	LOC_Os05g06200	-//-	up
hbr-miR6173	LOC_Os05g07930	-//-	up
hbr-miR6173	LOC_Os05g11290	sp|P10978|POLX_TOBAC Retrovirus-related Pol polyprotein from transposon TNT 1-94 OS=Nicotiana tabacum PE=2 SV=1//1.24161e-28	up
hbr-miR6173	LOC_Os05g11370	-//-	up
hbr-miR6173	LOC_Os05g13420	sp|Q6GLE1|CCD25_XENTR Coiled-coil domain-containing protein 25 OS=Xenopus tropicalis GN=ccdc25 PE=2 SV=1//1.54026e-17	up
hbr-miR6173	LOC_Os05g13950	sp|A7SDW5|EIF3L_NEMVE Eukaryotic translation initiation factor 3 subunit L OS=Nematostella vectensis GN=v1g169424 PE=3 SV=1//3.57434e-149	up
hbr-miR6173	LOC_Os05g22930	-//-	up
hbr-miR6173	LOC_Os05g29974	sp|Q9C942|CSE_ARATH Caffeoylshikimate esterase OS=Arabidopsis thaliana GN=CSE PE=1 SV=1//2.10214e-58	up
hbr-miR6173	LOC_Os05g32580	sp|Q8RY73|DXO_ARATH Decapping nuclease DXO homolog, chloroplastic OS=Arabidopsis thaliana GN=At4g17620 PE=1 SV=1//2.58061e-35	up
hbr-miR6173	LOC_Os05g36960	sp|Q60DG4|NEK4_ORYSJ Serine/threonine-protein kinase Nek4 OS=Oryza sativa subsp. japonica GN=NEK4 PE=2 SV=1//0	up
hbr-miR6173	LOC_Os05g44580	sp|Q9SFC7|FB135_ARATH F-box protein At3g07870 OS=Arabidopsis thaliana GN=At3g07870 PE=2 SV=1//1.05804e-06	up
hbr-miR6173	LOC_Os06g15260	sp|P10978|POLX_TOBAC Retrovirus-related Pol polyprotein from transposon TNT 1-94 OS=Nicotiana tabacum PE=2 SV=1//2.38152e-12	up
hbr-miR6173	LOC_Os06g16390	sp|Q8S4P6|EZ1_MAIZE Histone-lysine N-methyltransferase EZ1 OS=Zea mays GN=EZ1 PE=2 SV=1//0	up
hbr-miR6173	LOC_Os06g37560	sp|Q5Z7L0|BGAL9_ORYSJ Beta-galactosidase 9 OS=Oryza sativa subsp. japonica GN=Os06g0573600 PE=2 SV=1//0	up
hbr-miR6173	LOC_Os06g40550	sp|Q9LK50|AB26G_ARATH ABC transporter G family member 26 OS=Arabidopsis thaliana GN=ABCG26 PE=3 SV=2//0	up
hbr-miR6173	LOC_Os06g47150	sp|Q653H7|ARFR_ORYSJ Auxin response factor 18 OS=Oryza sativa subsp. japonica GN=ARF18 PE=2 SV=1//0	up
hbr-miR6173	LOC_Os06g50030	sp|Q9ZUZ2|CAMK3_ARATH CDPK-related kinase 3 OS=Arabidopsis thaliana GN=CRK3 PE=1 SV=1//0	up
hbr-miR6173	LOC_Os07g06770	-//-	up
hbr-miR6173	LOC_Os07g30690	sp|U3U992|UGT8_CATRO 7-deoxyloganetic acid glucosyltransferase OS=Catharanthus roseus GN=UGT709C2 PE=1 SV=1//1.26658e-95	up
hbr-miR6173	LOC_Os07g37680	-//-	up
hbr-miR6173	LOC_Os07g46720	sp|O00567|NOP56_HUMAN Nucleolar protein 56 OS=Homo sapiens GN=NOP56 PE=1 SV=4//1.17812e-137	up
hbr-miR6173	LOC_Os08g01110	sp|Q4PJX1|ODR4_MOUSE Protein odr-4 homolog OS=Mus musculus GN=Odr4 PE=2 SV=2//3.52846e-08	up
hbr-miR6173	LOC_Os08g01700	sp|Q9LXD8|HEC3_ARATH Transcription factor HEC3 OS=Arabidopsis thaliana GN=HEC3 PE=1 SV=1//5.51708e-33	up
hbr-miR6173	LOC_Os08g14330	sp|Q40784|AAPC_CENCI Putative glucose-6-phosphate 1-epimerase OS=Cenchrus ciliaris PE=2 SV=1//0	up
hbr-miR6173	LOC_Os08g28080	sp|Q0DJA0|COPD1_ORYSJ Coatomer subunit delta-1 OS=Oryza sativa subsp. japonica GN=Os05g0310800 PE=2 SV=1//0	up
hbr-miR6173	LOC_Os08g28250	-//-	up
hbr-miR6173	LOC_Os08g31810	sp|Q6GL69|MK67I_XENTR MKI67 FHA domain-interacting nucleolar phosphoprotein-like OS=Xenopus tropicalis GN=nifk PE=2 SV=1//1.2777e-30	up
hbr-miR6173	LOC_Os09g01670	sp|Q9FLB3|FK153_ARATH Peptidyl-prolyl cis-trans isomerase FKBP15-3 OS=Arabidopsis thaliana GN=FKBP15-3 PE=2 SV=1//8.04237e-26	up
hbr-miR6173	LOC_Os09g04624	sp|Q67ZI9|GDL48_ARATH GDSL esterase/lipase At2g42990 OS=Arabidopsis thaliana GN=At2g42990 PE=2 SV=1//5.65245e-115	up
hbr-miR6173	LOC_Os09g15980	-//-	up
hbr-miR6173	LOC_Os09g26430	sp|P04323|POL3_DROME Retrovirus-related Pol polyprotein from transposon 17.6 OS=Drosophila melanogaster GN=pol PE=3 SV=1//5.4905e-41	up
hbr-miR6173	LOC_Os09g29080	sp|Q8LDD3|CUT1D_ARATH Protein CURVATURE THYLAKOID 1D, chloroplastic OS=Arabidopsis thaliana GN=CURT1D PE=1 SV=1//1.82671e-27	up
hbr-miR6173	LOC_Os09g31130	sp|Q8LG88|TDT_ARATH Tonoplast dicarboxylate transporter OS=Arabidopsis thaliana GN=TDT PE=2 SV=2//0	up
hbr-miR6173	LOC_Os09g31466	-//-	up
hbr-miR6173	LOC_Os09g38720	-//-	up
hbr-miR6173	LOC_Os10g03669	sp|Q7XA40|RGA3_SOLBU Putative disease resistance protein RGA3 OS=Solanum bulbocastanum GN=RGA3 PE=2 SV=2//1.43867e-18	up
hbr-miR6173	LOC_Os10g21720	-//-	up
hbr-miR6173	LOC_Os10g25450	sp|O65351|SBT17_ARATH Subtilisin-like protease SBT1.7 OS=Arabidopsis thaliana GN=SBT1.7 PE=1 SV=1//0	up
hbr-miR6173	LOC_Os10g32199	-//-	up
hbr-miR6173	LOC_Os10g33750	-//-	up
hbr-miR6173	LOC_Os10g34050	-//-	up
hbr-miR6173	LOC_Os11g05400	sp|Q8S340|PPA22_ARATH Purple acid phosphatase 22 OS=Arabidopsis thaliana GN=PAP22 PE=2 SV=1//3.91909e-175	up
hbr-miR6173	LOC_Os11g08610	sp|Q99315|YG31B_YEAST Transposon Ty3-G Gag-Pol polyprotein OS=Saccharomyces cerevisiae (strain ATCC 204508 / S288c) GN=TY3B-G PE=1 SV=3//2.90161e-143	up
hbr-miR6173	LOC_Os11g10090	sp|P15268|MOSA_MAIZE Autonomous transposable element EN-1 mosaic protein OS=Zea mays PE=2 SV=1//1.9485e-22	up
hbr-miR6173	LOC_Os11g32010	-//-	up
hbr-miR6173	LOC_Os11g39670	sp|Q8RWT8|SYSM_ARATH Serine--tRNA ligase, chloroplastic/mitochondrial OS=Arabidopsis thaliana GN=OVA7 PE=2 SV=1//7.18816e-12	up
hbr-miR6173	LOC_Os11g45250	sp|Q99575|POP1_HUMAN Ribonucleases P/MRP protein subunit POP1 OS=Homo sapiens GN=POP1 PE=1 SV=2//1.11265e-15	up
hbr-miR6173	LOC_Os12g12110	-//-	up
hbr-miR6173	LOC_Os12g24555	sp|Q9LNG5|PPP7L_ARATH Serine/threonine-protein phosphatase 7 long form homolog OS=Arabidopsis thaliana GN=At1g48120 PE=2 SV=1//4.44039e-36	up
hbr-miR6173	LOC_Os12g26420	sp|P10978|POLX_TOBAC Retrovirus-related Pol polyprotein from transposon TNT 1-94 OS=Nicotiana tabacum PE=2 SV=1//3.57609e-84	up
hbr-miR6173	LOC_Os12g27310	sp|Q8GT20|BEBT_TOBAC Benzyl alcohol O-benzoyltransferase OS=Nicotiana tabacum GN=HSR201 PE=1 SV=1//4.47997e-49	up
hbr-miR6173	LOC_Os12g27350	sp|Q8GT20|BEBT_TOBAC Benzyl alcohol O-benzoyltransferase OS=Nicotiana tabacum GN=HSR201 PE=1 SV=1//3.17358e-91	up
hbr-miR6173	LOC_Os12g27770	sp|P15268|MOSA_MAIZE Autonomous transposable element EN-1 mosaic protein OS=Zea mays PE=2 SV=1//1.11996e-10	up
hbr-miR6173	LOC_Os12g38790	sp|F4I2H7|TPX2_ARATH Protein TPX2 OS=Arabidopsis thaliana GN=TPX2 PE=1 SV=1//1.83828e-10	up
hbr-miR6173	LOC_Os12g42430	sp|Q9SF32|IQD1_ARATH Protein IQ-DOMAIN 1 OS=Arabidopsis thaliana GN=IQD1 PE=1 SV=1//5.12987e-11	up
hci-miR156a	LOC_Os01g10040	sp|Q94IW5|C90D2_ORYSJ Cytochrome P450 90D2 OS=Oryza sativa subsp. japonica GN=CYP90D2 PE=1 SV=1//0	up
hci-miR156a	LOC_Os01g19400	-//-	up
hci-miR156a	LOC_Os01g27380	sp|O65857|GSTF1_ORYSJ Probable glutathione S-transferase GSTF1 OS=Oryza sativa subsp. japonica GN=GSTF1 PE=1 SV=2//6.66619e-79	up
hci-miR156a	LOC_Os01g42650	sp|Q9SSB8|CX5B2_ARATH Cytochrome c oxidase subunit 5b-2, mitochondrial OS=Arabidopsis thaliana GN=COX5B-2 PE=2 SV=1//4.87384e-41	up
hci-miR156a	LOC_Os01g49890	sp|Q9S7B5|THRC1_ARATH Threonine synthase 1, chloroplastic OS=Arabidopsis thaliana GN=TS1 PE=1 SV=1//0	up
hci-miR156a	LOC_Os01g51840	sp|Q8L4D8|IQD31_ARATH Protein IQ-DOMAIN 31 OS=Arabidopsis thaliana GN=IQD31 PE=1 SV=1//3.46456e-53	up
hci-miR156a	LOC_Os01g53779	-//-	up
hci-miR156a	LOC_Os01g57110	sp|O60177|YG42_SCHPO Uncharacterized ATP-dependent helicase C23E6.02 OS=Schizosaccharomyces pombe (strain 972 / ATCC 24843) GN=SPBC23E6.02 PE=3 SV=1//1.15324e-103	up
hci-miR156a	LOC_Os01g57670	sp|Q9C510|PPA6_ARATH Purple acid phosphatase 6 OS=Arabidopsis thaliana GN=PAP6 PE=2 SV=1//3.11339e-23	up
hci-miR156a	LOC_Os01g64220	-//-	up
hci-miR156a	LOC_Os01g67134	sp|Q0JGY1|RL51_ORYSJ 60S ribosomal protein L5-1 OS=Oryza sativa subsp. japonica GN=RPL5A PE=2 SV=1//0	up
hci-miR156a	LOC_Os01g69830	sp|Q0JGI1|SPL2_ORYSJ Squamosa promoter-binding-like protein 2 OS=Oryza sativa subsp. japonica GN=SPL2 PE=2 SV=2//5.53554e-180	up
hci-miR156a	LOC_Os01g74350	sp|Q9LFF9|IPYR4_ARATH Soluble inorganic pyrophosphatase 4 OS=Arabidopsis thaliana GN=PPA4 PE=1 SV=1//2.12023e-125	up
hci-miR156a	LOC_Os02g04410	-//-	up
hci-miR156a	LOC_Os02g04680	sp|A3A2Z8|SPL3_ORYSJ Squamosa promoter-binding-like protein 3 OS=Oryza sativa subsp. japonica GN=SPL3 PE=2 SV=1//0	up
hci-miR156a	LOC_Os02g06600	sp|Q9SHI2|Y1723_ARATH Leucine-rich repeat receptor-like serine/threonine-protein kinase At1g17230 OS=Arabidopsis thaliana GN=At1g17230 PE=2 SV=2//1.0137e-86	up
hci-miR156a	LOC_Os02g07120	sp|Q8L5Y6|CAND1_ARATH Cullin-associated NEDD8-dissociated protein 1 OS=Arabidopsis thaliana GN=CAND1 PE=1 SV=1//0	up
hci-miR156a	LOC_Os02g07780	sp|Q6H509|SPL4_ORYSJ Squamosa promoter-binding-like protein 4 OS=Oryza sativa subsp. japonica GN=SPL4 PE=2 SV=1//1.88702e-96	up
hci-miR156a	LOC_Os02g09860	-//-	up
hci-miR156a	LOC_Os02g13430	sp|Q9SGP2|HSL1_ARATH Receptor-like protein kinase HSL1 OS=Arabidopsis thaliana GN=HSL1 PE=2 SV=1//0	up
hci-miR156a	LOC_Os02g14830	-//-	up
hci-miR156a	LOC_Os02g24720	sp|O65091|NLTP4_ORYSJ Non-specific lipid-transfer protein 4 OS=Oryza sativa subsp. japonica GN=Os12g0114500 PE=3 SV=2//9.06449e-42	up
hci-miR156a	LOC_Os02g39620	-//-	up
hci-miR156a	LOC_Os02g41520	sp|Q8GWB7|GUX6_ARATH Inositol phosphorylceramide glucuronosyltransferase 1 OS=Arabidopsis thaliana GN=IPUT1 PE=1 SV=1//0	up
hci-miR156a	LOC_Os02g43090	sp|Q9SJE2|FATB_ARATH Palmitoyl-acyl carrier protein thioesterase, chloroplastic OS=Arabidopsis thaliana GN=FATB PE=1 SV=1//8.33839e-158	up
hci-miR156a	LOC_Os02g44730	sp|A4IF94|HIAL1_BOVIN Hippocampus abundant transcript-like protein 1 OS=Bos taurus GN=HIATL1 PE=2 SV=1//1.71853e-07	up
hci-miR156a	LOC_Os02g49090	sp|Q9LTT8|VCS_ARATH Enhancer of mRNA-decapping protein 4 OS=Arabidopsis thaliana GN=VCS PE=1 SV=1//1.33505e-66	up
hci-miR156a	LOC_Os02g50470	-//-	up
hci-miR156a	LOC_Os02g54910	sp|Q8H1Q8|AT18B_ARATH Autophagy-related protein 18b OS=Arabidopsis thaliana GN=ATG18B PE=2 SV=2//2.18656e-116	up
hci-miR156a	LOC_Os02g55630	sp|Q99MB4|CBWD1_RAT COBW domain-containing protein 1 OS=Rattus norvegicus GN=Cbwd1 PE=2 SV=2//1.0913e-63	up
hci-miR156a	LOC_Os02g55990	sp|O49377|VA711_ARATH Vesicle-associated membrane protein 711 OS=Arabidopsis thaliana GN=VAMP711 PE=1 SV=2//4.32043e-97	up
hci-miR156a	LOC_Os03g05800	-//-	up
hci-miR156a	LOC_Os03g11335	-//-	up
hci-miR156a	LOC_Os03g15590	sp|Q10NQ9|IF4E3_ORYSJ Eukaryotic translation initiation factor NCBP OS=Oryza sativa subsp. japonica GN=NCBP PE=2 SV=1//5.93763e-139	up
hci-miR156a	LOC_Os03g16260	sp|Q9LV48|PERK1_ARATH Proline-rich receptor-like protein kinase PERK1 OS=Arabidopsis thaliana GN=PERK1 PE=2 SV=1//3.90353e-128	up
hci-miR156a	LOC_Os03g17890	-//-	up
hci-miR156a	LOC_Os03g21990	sp|Q42384|PRL1_ARATH Protein pleiotropic regulatory	up
hci-miR156a	LOC_Os03g31690	sp|Q84JF4|NAGS1_ARATH Probable amino-acid acetyltransferase NAGS1, chloroplastic OS=Arabidopsis thaliana GN=NAGS1 PE=2 SV=1//0	up
hci-miR156a	LOC_Os03g42320	sp|Q851W1|SLY1_ORYSJ SEC1 family transport protein SLY1 OS=Oryza sativa subsp. japonica GN=SLY1 PE=2 SV=1//0	up
hci-miR156a	LOC_Os03g42780	sp|Q949V6|ARI1_ARATH Probable E3 ubiquitin-protein ligase ARI1 OS=Arabidopsis thaliana GN=ARI1 PE=2 SV=1//1.81634e-106	up
hci-miR156a	LOC_Os03g46090	sp|Q0WQ41|IP5P7_ARATH Type IV inositol polyphosphate 5-phosphatase 7 OS=Arabidopsis thaliana GN=IP5P7 PE=1 SV=1//2.83535e-57	up
hci-miR156a	LOC_Os03g53640	sp|Q9ZVZ9|PB27B_ARATH Photosystem II D1 precursor processing protein PSB27-H2, chloroplastic OS=Arabidopsis thaliana GN=PSB27-2 PE=1 SV=1//4.5352e-47	up
hci-miR156a	LOC_Os03g57040	sp|Q8LEZ8|AP1S1_ARATH AP-1 complex subunit sigma-1 OS=Arabidopsis thaliana GN=AAP19-1 PE=1 SV=1//1.50815e-102	up
hci-miR156a	LOC_Os03g58640	sp|Q96EZ8|MCRS1_HUMAN Microspherule protein 1 OS=Homo sapiens GN=MCRS1 PE=1 SV=1//7.72614e-20	up
hci-miR156a	LOC_Os03g64210	sp|P08926|RUBA_PEA RuBisCO large subunit-binding protein subunit alpha, chloroplastic OS=Pisum sativum PE=1 SV=2//7.99903e-08	up
hci-miR156a	LOC_Os04g11750	-//-	up
hci-miR156a	LOC_Os04g16804	sp|Q37066|YCF73_ORYSJ Uncharacterized protein ycf73 OS=Oryza sativa subsp. japonica GN=ycf73-A PE=3 SV=2//1.27098e-163	up
hci-miR156a	LOC_Os04g25784	-//-	up
hci-miR156a	LOC_Os04g27830	sp|Q7XNS7|MTND3_ORYSJ 1,2-dihydroxy-3-keto-5-methylthiopentene dioxygenase 3 OS=Oryza sativa subsp. japonica GN=ARD3 PE=3 SV=3//5.3134e-132	up
hci-miR156a	LOC_Os04g28050	-//-	up
hci-miR156a	LOC_Os04g28090	sp|P92948|CDC5L_ARATH Cell division cycle 5-like protein OS=Arabidopsis thaliana GN=CDC5 PE=1 SV=2//0	up
hci-miR156a	LOC_Os04g30410	-//-	up
hci-miR156a	LOC_Os04g37950	sp|Q8LAM0|UBP4_ARATH Ubiquitin carboxyl-terminal hydrolase 4 OS=Arabidopsis thaliana GN=UBP4 PE=1 SV=2//0	up
hci-miR156a	LOC_Os04g38260	-//-	up
hci-miR156a	LOC_Os04g39030	sp|Q9LVE0|PTR33_ARATH Protein NRT1/ PTR FAMILY 6.4 OS=Arabidopsis thaliana GN=NPF6.4 PE=1 SV=1//0	up
hci-miR156a	LOC_Os04g39864	sp|Q7XKV5|BGL11_ORYSJ Beta-glucosidase 11 OS=Oryza sativa subsp. japonica GN=BGLU11 PE=3 SV=2//5.77829e-31	up
hci-miR156a	LOC_Os04g46580	sp|Q7XT42|SPL7_ORYSJ Squamosa promoter-binding-like protein 7 OS=Oryza sativa subsp. japonica GN=SPL7 PE=2 SV=2//0	up
hci-miR156a	LOC_Os04g48750	sp|Q7XUH5|POED1_ORYSJ Polyprenol reductase 1 OS=Oryza sativa subsp. japonica GN=Os04g0576800 PE=2 SV=2//0	up
hci-miR156a	LOC_Os04g52690	sp|Q8RY16|PEX6_ARATH Peroxisome biogenesis protein 6 OS=Arabidopsis thaliana GN=PEX6 PE=1 SV=1//0	up
hci-miR156a	LOC_Os04g52710	sp|P34048|HIS7_WHEAT Imidazoleglycerol-phosphate dehydratase (Fragment) OS=Triticum aestivum PE=2 SV=1//7.68355e-35	up
hci-miR156a	LOC_Os04g55190	-//-	up
hci-miR156a	LOC_Os04g56590	-//-	up
hci-miR156a	LOC_Os04g57350	sp|Q94CF0|EHD1_ARATH EH domain-containing protein 1 OS=Arabidopsis thaliana GN=EHD1 PE=1 SV=1//0	up
hci-miR156a	LOC_Os05g03934	-//-	up
hci-miR156a	LOC_Os05g05170	sp|Q0JMY8|SALT_ORYSJ Salt stress-induced protein OS=Oryza sativa subsp. japonica GN=SALT PE=2 SV=1//3.13159e-18	up
hci-miR156a	LOC_Os05g19030	-//-	up
hci-miR156a	LOC_Os05g22868	sp|Q37066|YCF73_ORYSJ Uncharacterized protein ycf73 OS=Oryza sativa subsp. japonica GN=ycf73-A PE=3 SV=2//4.2046e-162	up
hci-miR156a	LOC_Os05g28000	-//-	up
hci-miR156a	LOC_Os05g29050	sp|Q9LRZ5|PLDP1_ARATH Phospholipase D p1 OS=Arabidopsis thaliana GN=PLDP1 PE=1 SV=1//1.95386e-38	up
hci-miR156a	LOC_Os05g30340	-//-	up
hci-miR156a	LOC_Os05g34870	-//-	up
hci-miR156a	LOC_Os05g44320	sp|P25635|PWP2_YEAST Periodic tryptophan protein 2 OS=Saccharomyces cerevisiae (strain ATCC 204508 / S288c) GN=PWP2 PE=1 SV=2//0	up
hci-miR156a	LOC_Os06g03130	-//-	up
hci-miR156a	LOC_Os06g06850	sp|Q9STE7|R13L3_ARATH Putative disease resistance RPP13-like protein 3 OS=Arabidopsis thaliana GN=RPP13L3 PE=3 SV=1//9.30326e-58	up
hci-miR156a	LOC_Os06g10100	-//-	up
hci-miR156a	LOC_Os06g10430	-//-	up
hci-miR156a	LOC_Os06g15740	-//-	up
hci-miR156a	LOC_Os06g16240	sp|Q9M896|TBL20_ARATH Protein trichome birefringence-like 20 OS=Arabidopsis thaliana GN=TBL20 PE=2 SV=2//6.84204e-111	up
hci-miR156a	LOC_Os06g19130	-//-	up
hci-miR156a	LOC_Os06g23840	sp|Q7LHG5|YI31B_YEAST Transposon Ty3-I Gag-Pol polyprotein OS=Saccharomyces cerevisiae (strain ATCC 204508 / S288c) GN=TY3B-I PE=3 SV=2//8.91049e-09	up
hci-miR156a	LOC_Os06g33530	sp|Q652Z7|P2C55_ORYSJ Probable protein phosphatase 2C 55 OS=Oryza sativa subsp. japonica GN=Os06g0526700 PE=2 SV=2//0	up
hci-miR156a	LOC_Os06g43690	sp|Q8NI36|WDR36_HUMAN WD repeat-containing protein 36 OS=Homo sapiens GN=WDR36 PE=1 SV=1//4.0847e-169	up
hci-miR156a	LOC_Os07g02550	-//-	up
hci-miR156a	LOC_Os07g18990	-//-	up
hci-miR156a	LOC_Os07g25006	sp|Q37066|YCF73_ORYSJ Uncharacterized protein ycf73 OS=Oryza sativa subsp. japonica GN=ycf73-A PE=3 SV=2//1.27098e-163	up
hci-miR156a	LOC_Os07g31140	sp|Q7F0Q2|POED2_ORYSJ Polyprenol reductase 2 OS=Oryza sativa subsp. japonica GN=Os07g0493400 PE=2 SV=1//0	up
hci-miR156a	LOC_Os07g32170	sp|Q6Z461|SPL13_ORYSJ Squamosa promoter-binding-like protein 13 OS=Oryza sativa subsp. japonica GN=SPL13 PE=2 SV=1//1.56296e-83	up
hci-miR156a	LOC_Os07g33330	sp|Q9LEB4|RBP45_NICPL Polyadenylate-binding protein RBP45 OS=Nicotiana plumbaginifolia GN=RBP45 PE=1 SV=1//6.82304e-133	up
hci-miR156a	LOC_Os07g38910	sp|Q9C5U0|AHK4_ARATH Histidine kinase 4 OS=Arabidopsis thaliana GN=AHK4 PE=1 SV=1//4.06331e-48	up
hci-miR156a	LOC_Os07g38970	sp|Q6ZL94|SUCA_ORYSJ Probable succinyl-CoA ligase [ADP-forming] subunit alpha, mitochondrial OS=Oryza sativa subsp. japonica GN=Os07g0577700 PE=1 SV=1//0	up
hci-miR156a	LOC_Os07g39460	sp|Q84ZT0|C3H51_ORYSJ Putative zinc finger CCCH domain-containing protein 51 OS=Oryza sativa subsp. japonica GN=Os07g0583300 PE=3 SV=1//1.35803e-11	up
hci-miR156a	LOC_Os07g42400	sp|Q9SZL8|FRS5_ARATH Protein FAR1-RELATED SEQUENCE 5 OS=Arabidopsis thaliana GN=FRS5 PE=2 SV=1//1.82714e-113	up
hci-miR156a	LOC_Os07g47040	-//-	up
hci-miR156a	LOC_Os08g08586	-//-	up
hci-miR156a	LOC_Os08g10550	sp|Q8VXB1|HAK12_ORYSJ Putative potassium transporter 12 OS=Oryza sativa subsp. japonica GN=HAK12 PE=2 SV=1//2.39895e-75	up
hci-miR156a	LOC_Os08g15252	sp|Q37066|YCF73_ORYSJ Uncharacterized protein ycf73 OS=Oryza sativa subsp. japonica GN=ycf73-A PE=3 SV=2//1.27098e-163	up
hci-miR156a	LOC_Os08g16914	-//-	up
hci-miR156a	LOC_Os08g26740	-//-	up
hci-miR156a	LOC_Os08g39890	sp|Q7EXZ2|SPL14_ORYSJ Squamosa promoter-binding-like protein 14 OS=Oryza sativa subsp. japonica GN=SPL14 PE=2 SV=1//0	up
hci-miR156a	LOC_Os08g41940	sp|Q6YZE8|SPL16_ORYSJ Squamosa promoter-binding-like protein 16 OS=Oryza sativa subsp. japonica GN=SPL16 PE=2 SV=1//0	up
hci-miR156a	LOC_Os09g03670	-//-	up
hci-miR156a	LOC_Os09g17620	sp|Q4V8W7|UBTD1_DANRE Ubiquitin domain-containing protein 1 OS=Danio rerio GN=ubtd1 PE=2 SV=1//1.78724e-23	up
hci-miR156a	LOC_Os09g20340	-//-	up
hci-miR156a	LOC_Os09g27610	-//-	up
hci-miR156a	LOC_Os09g31438	sp|A3C057|SPL17_ORYSJ Squamosa promoter-binding-like protein 17 OS=Oryza sativa subsp. japonica GN=SPL17 PE=2 SV=2//0	up
hci-miR156a	LOC_Os09g32300	sp|Q9SR13|FLK_ARATH Flowering	up
hci-miR156a	LOC_Os09g32600	sp|Q9FX89|FB50_ARATH Putative F-box protein At1g49610 OS=Arabidopsis thaliana GN=At1g49610 PE=4 SV=2//5.37218e-08	up
hci-miR156a	LOC_Os09g32944	sp|Q0J0K1|SPL18_ORYSJ Squamosa promoter-binding-like protein 18 OS=Oryza sativa subsp. japonica GN=SPL18 PE=2 SV=1//0	up
hci-miR156a	LOC_Os09g33820	sp|Q93V61|LCAT3_ARATH Phospholipase A(1) LCAT3 OS=Arabidopsis thaliana GN=LCAT3 PE=1 SV=1//7.74588e-06	up
hci-miR156a	LOC_Os09g34030	-//-	up
hci-miR156a	LOC_Os09g35800	sp|Q652A8|UGE3_ORYSJ UDP-glucose 4-epimerase 3 OS=Oryza sativa subsp. japonica GN=UGE-3 PE=2 SV=1//0	up
hci-miR156a	LOC_Os10g15000	-//-	up
hci-miR156a	LOC_Os10g21366	sp|Q37066|YCF73_ORYSJ Uncharacterized protein ycf73 OS=Oryza sativa subsp. japonica GN=ycf73-A PE=3 SV=2//1.27098e-163	up
hci-miR156a	LOC_Os10g30410	sp|A3A871|C71Z6_ORYSJ Ent-isokaurene C2-hydroxylase OS=Oryza sativa subsp. japonica GN=CYP71Z6 PE=1 SV=1//0	up
hci-miR156a	LOC_Os10g32960	sp|Q9M841|PEX12_ARATH Peroxisome biogenesis protein 12 OS=Arabidopsis thaliana GN=PEX12 PE=1 SV=2//0	up
hci-miR156a	LOC_Os11g03760	-//-	up
hci-miR156a	LOC_Os11g07840	-//-	up
hci-miR156a	LOC_Os11g07912	sp|O23693|MLO4_ARATH MLO-like protein 4 OS=Arabidopsis thaliana GN=MLO4 PE=2 SV=2//0	up
hci-miR156a	LOC_Os11g12510	-//-	up
hci-miR156a	LOC_Os11g19360	-//-	up
hci-miR156a	LOC_Os11g30370	sp|Q2R3Y1|SPL19_ORYSJ Putative squamosa promoter-binding-like protein 19 OS=Oryza sativa subsp. japonica GN=SPL19 PE=3 SV=2//0	up
hci-miR156a	LOC_Os11g31030	-//-	up
hci-miR156a	LOC_Os11g35090	sp|Q02224|CENPE_HUMAN Centromere-associated protein E OS=Homo sapiens GN=CENPE PE=1 SV=2//1.82313e-102	up
hci-miR156a	LOC_Os12g02830	sp|O82197|VP321_ARATH Vacuolar protein sorting-associated protein 32 homolog 1 OS=Arabidopsis thaliana GN=VPS32.1 PE=1 SV=1//1.21758e-58	up
hci-miR156a	LOC_Os12g06560	-//-	up
hci-miR156a	LOC_Os12g17070	sp|P73245|Y1917_SYNY3 Oxygen-independent coproporphyrinogen-III oxidase-like protein sll1917 OS=Synechocystis sp. (strain PCC 6803 / Kazusa) GN=sll1917 PE=2 SV=1//1.08693e-82	up
hci-miR156a	LOC_Os12g18400	sp|P04323|POL3_DROME Retrovirus-related Pol polyprotein from transposon 17.6 OS=Drosophila melanogaster GN=pol PE=3 SV=1//1.52517e-24	up
hci-miR156a	LOC_Os12g28230	-//-	up
hci-miR156a	LOC_Os12g29680	-//-	up
hci-miR156a	LOC_Os12g38630	sp|Q4R5D4|ASND1_MACFA Asparagine synthetase domain-containing protein 1 OS=Macaca fascicularis GN=ASNSD1 PE=2 SV=1//3.41966e-82	up
hci-miR156a	LOC_Os12g41780	sp|Q02527|MGAT3_RAT Beta-1,4-mannosyl-glycoprotein 4-beta-N-acetylglucosaminyltransferase OS=Rattus norvegicus GN=Mgat3 PE=1 SV=2//1.63514e-18	up
hci-miR164a	LOC_Os01g01130	sp|Q5ZI43|SPN1_CHICK Snurportin-1 OS=Gallus gallus GN=SNUPN PE=2 SV=1//1.03788e-43	up
hci-miR164a	LOC_Os01g04860	sp|B6IDH3|RUS5_ARATH Protein root UVB sensitive 5 OS=Arabidopsis thaliana GN=RUS5 PE=2 SV=1//9.9063e-134	up
hci-miR164a	LOC_Os01g04950	sp|Q9M390|PTR1_ARATH Protein NRT1/ PTR FAMILY 8.1 OS=Arabidopsis thaliana GN=NPF8.1 PE=1 SV=1//0	up
hci-miR164a	LOC_Os01g08890	sp|P27694|RFA1_HUMAN Replication protein A 70 kDa DNA-binding subunit OS=Homo sapiens GN=RPA1 PE=1 SV=2//1.12454e-15	up
hci-miR164a	LOC_Os01g15399	-//-	up
hci-miR164a	LOC_Os01g39260	sp|Q8LQJ8|FTSH5_ORYSJ ATP-dependent zinc metalloprotease FTSH 5, mitochondrial OS=Oryza sativa subsp. japonica GN=FTSH5 PE=3 SV=1//0	up
hci-miR164a	LOC_Os01g47870	-//-	up
hci-miR164a	LOC_Os01g54820	-//-	up
hci-miR164a	LOC_Os02g04950	sp|O57683|SF3B1_XENLA Splicing factor 3B subunit 1 OS=Xenopus laevis GN=sf3b1 PE=2 SV=1//6.18258e-23	up
hci-miR164a	LOC_Os02g07370	-//-	up
hci-miR164a	LOC_Os02g14020	-//-	up
hci-miR164a	LOC_Os02g18690	sp|Q0E1Z0|BURP4_ORYSJ BURP domain-containing protein 4 OS=Oryza sativa subsp. japonica GN=BURP4 PE=2 SV=1//0	up
hci-miR164a	LOC_Os02g18760	sp|P04146|COPIA_DROME Copia protein OS=Drosophila melanogaster GN=GIP PE=1 SV=3//1.2293e-74	up
hci-miR164a	LOC_Os02g19924	sp|Q9LVY1|TAT_ARATH Tyrosine aminotransferase OS=Arabidopsis thaliana GN=TAT PE=2 SV=1//6.53033e-161	up
hci-miR164a	LOC_Os02g30114	-//-	up
hci-miR164a	LOC_Os02g37654	sp|Q10PI6|LCAT1_ORYSJ Lecithin-cholesterol acyltransferase-like 1 OS=Oryza sativa subsp. japonica GN=Os03g0232800 PE=2 SV=1//1.54827e-83	up
hci-miR164a	LOC_Os02g40000	sp|F1SRI0|TPPC2_PIG Trafficking protein particle complex subunit 2 OS=Sus scrofa GN=TRAPPC2 PE=2 SV=2//2.26362e-40	up
hci-miR164a	LOC_Os02g44570	sp|F4HT41|SAMC2_ARATH Probable S-adenosylmethionine carrier 2, chloroplastic OS=Arabidopsis thaliana GN=SAMC2 PE=2 SV=1//1.03647e-41	up
hci-miR164a	LOC_Os03g01750	sp|G4LTX4|DSP4_CASSA Phosphoglucan phosphatase DSP4, amyloplastic OS=Castanea sativa GN=DSP4 PE=1 SV=1//1.82492e-18	up
hci-miR164a	LOC_Os03g05910	sp|B6D1N4|HPXO_KLEPN FAD-dependent urate hydroxylase OS=Klebsiella pneumoniae GN=hpxO PE=3 SV=1//4.88657e-22	up
hci-miR164a	LOC_Os03g12590	sp|Q8H852|COPG1_ORYSJ Coatomer subunit gamma-1 OS=Oryza sativa subsp. japonica GN=Os03g0227000 PE=2 SV=2//0	up
hci-miR164a	LOC_Os03g16980	sp|Q9ZV36|UXS6_ARATH UDP-glucuronic acid decarboxylase 6 OS=Arabidopsis thaliana GN=UXS6 PE=2 SV=1//0	up
hci-miR164a	LOC_Os03g18310	sp|Q9MB58|F26_ARATH 6-phosphofructo-2-kinase/fructose-2,6-bisphosphatase OS=Arabidopsis thaliana GN=FKFBP PE=1 SV=1//2.25655e-36	up
hci-miR164a	LOC_Os03g18420	sp|Q9SQT4|NDA8A_ARATH NADH dehydrogenase [ubiquinone] 1 alpha subcomplex subunit 8-A OS=Arabidopsis thaliana GN=At3g06310 PE=2 SV=1//1.15314e-51	up
hci-miR164a	LOC_Os03g28960	sp|P59470|RPC2_MOUSE DNA-directed RNA polymerase III subunit RPC2 OS=Mus musculus GN=Polr3b PE=2 SV=2//0	up
hci-miR164a	LOC_Os03g38620	-//-	up
hci-miR164a	LOC_Os03g39380	-//-	up
hci-miR164a	LOC_Os03g40720	sp|B7F958|UGDH2_ORYSJ UDP-glucose 6-dehydrogenase 2 OS=Oryza sativa subsp. japonica GN=UGD2 PE=2 SV=1//0	up
hci-miR164a	LOC_Os03g42550	-//-	up
hci-miR164a	LOC_Os03g44550	-//-	up
hci-miR164a	LOC_Os03g47310	-//-	up
hci-miR164a	LOC_Os03g52700	sp|Q84JU6|HOS1_ARATH E3 ubiquitin-protein ligase HOS1 OS=Arabidopsis thaliana GN=HOS1 PE=1 SV=1//0	up
hci-miR164a	LOC_Os03g57780	sp|Q8LFN2|Y3037_ARATH Probable inactive leucine-rich repeat receptor-like protein kinase At3g03770 OS=Arabidopsis thaliana GN=At3g03770 PE=2 SV=1//0	up
hci-miR164a	LOC_Os03g63510	sp|Q9LR72|PPR7_ARATH Putative pentatricopeptide repeat-containing protein At1g03510 OS=Arabidopsis thaliana GN=PCMP-E3 PE=3 SV=1//1.2117e-119	up
hci-miR164a	LOC_Os04g01740	sp|Q08277|HSP82_MAIZE Heat shock protein 82 OS=Zea mays GN=HSP82 PE=3 SV=1//0	up
hci-miR164a	LOC_Os04g06360	sp|P0CT39|TF26_SCHPO Transposon Tf2-6 polyprotein OS=Schizosaccharomyces pombe (strain 972 / ATCC 24843) GN=Tf2-6 PE=3 SV=1//2.7342e-86	up
hci-miR164a	LOC_Os04g10460	sp|Q9URY4|YI01_SCHPO Putative amidase C869.01 OS=Schizosaccharomyces pombe (strain 972 / ATCC 24843) GN=SPAC869.01 PE=3 SV=1//6.37295e-71	up
hci-miR164a	LOC_Os04g13890	-//-	up
hci-miR164a	LOC_Os04g32360	-//-	up
[truncated: 5,052 more rows]

## Sheet: Table S4b
Table S4b. The predicted target genes of 74 known and 7 novel down-regulated miRNAs.
miRNA	Target geneID	Blast swiss prot	Regulated
aau-miR160	LOC_Os01g01560	sp|P08770|TRA1_MAIZE Putative AC transposase OS=Zea mays PE=2 SV=2//2.49844e-06	down
aau-miR160	LOC_Os01g01600	sp|Q9SFZ3|BH110_ARATH Transcription factor bHLH110 OS=Arabidopsis thaliana GN=BHLH110 PE=2 SV=2//1.35678e-41	down
aau-miR160	LOC_Os01g09320	sp|P43279|MAOC_ORYSJ NADP-dependent malic enzyme, chloroplastic OS=Oryza sativa subsp. japonica GN=ME6 PE=2 SV=2//0	down
aau-miR160	LOC_Os01g11054	sp|Q84VW9|CAPP3_ARATH Phosphoenolpyruvate carboxylase 3 OS=Arabidopsis thaliana GN=PPC3 PE=2 SV=2//0	down
aau-miR160	LOC_Os01g13490	-//-	down
aau-miR160	LOC_Os01g19548	sp|Q9FZ24|PPR4_ARATH Pentatricopeptide repeat-containing protein At1g02370, mitochondrial OS=Arabidopsis thaliana GN=At1g02370 PE=2 SV=1//7.05091e-83	down
aau-miR160	LOC_Os01g22500	sp|Q75QI0|CFDP1_CHICK Craniofacial development protein 1 OS=Gallus gallus GN=CFDP1 PE=2 SV=1//1.10903e-07	down
aau-miR160	LOC_Os01g30936	sp|P31843|RRPO_OENBE RNA-directed DNA polymerase homolog OS=Oenothera berteroana PE=4 SV=1//3.2385e-37	down
aau-miR160	LOC_Os01g34750	sp|P03360|POL_AVIRE Pol polyprotein (Fragment) OS=Avian reticuloendotheliosis virus GN=pol PE=3 SV=1//5.62283e-11	down
aau-miR160	LOC_Os01g38140	sp|Q43207|FKB70_WHEAT 70 kDa peptidyl-prolyl isomerase OS=Triticum aestivum GN=FKBP70 PE=1 SV=1//5.18108e-18	down
aau-miR160	LOC_Os01g40620	sp|Q54S83|NDUF7_DICDI NADH dehydrogenase [ubiquinone] complex I, assembly factor 7 OS=Dictyostelium discoideum GN=midA PE=1 SV=1//9.66532e-96	down
aau-miR160	LOC_Os01g42294	sp|O48788|Y2267_ARATH Probable inactive receptor kinase At2g26730 OS=Arabidopsis thaliana GN=At2g26730 PE=1 SV=1//4.38216e-57	down
aau-miR160	LOC_Os01g46870	sp|O82503|CRF1_ARATH Ethylene-responsive transcription factor CRF1 OS=Arabidopsis thaliana GN=CRF1 PE=1 SV=1//4.99318e-21	down
aau-miR160	LOC_Os01g50700	sp|Q8GYX8|DNJ10_ARATH Chaperone protein dnaJ 10 OS=Arabidopsis thaliana GN=ATJ10 PE=2 SV=2//6.29907e-103	down
aau-miR160	LOC_Os01g59250	-//-	down
aau-miR160	LOC_Os01g64810	sp|Q9SB58|ZDH19_ARATH Protein S-acyltransferase 8 OS=Arabidopsis thaliana GN=PAT08 PE=1 SV=2//2.55778e-128	down
aau-miR160	LOC_Os01g64990	sp|Q9H490|PIGU_HUMAN Phosphatidylinositol glycan anchor biosynthesis class U protein OS=Homo sapiens GN=PIGU PE=1 SV=3//9.63733e-30	down
aau-miR160	LOC_Os01g66600	sp|Q56XR7|STR4A_ARATH Rhodanese-like domain-containing protein 4A, chloroplastic OS=Arabidopsis thaliana GN=STR4A PE=2 SV=1//4.54351e-55	down
aau-miR160	LOC_Os01g66780	-//-	down
aau-miR160	LOC_Os01g70440	-//-	down
aau-miR160	LOC_Os02g13460	sp|Q9SGP2|HSL1_ARATH Receptor-like protein kinase HSL1 OS=Arabidopsis thaliana GN=HSL1 PE=2 SV=1//3.90971e-15	down
aau-miR160	LOC_Os02g33944	-//-	down
aau-miR160	LOC_Os02g38780	sp|Q6K5I0|P2C20_ORYSJ Probable protein phosphatase 2C 20 OS=Oryza sativa subsp. japonica GN=Os02g0600000 PE=3 SV=2//1.25638e-86	down
aau-miR160	LOC_Os02g53680	sp|Q6YZ49|RFA1A_ORYSJ Replication protein A 70 kDa DNA-binding subunit A OS=Oryza sativa subsp. japonica GN=RPA1A PE=1 SV=1//0	down
aau-miR160	LOC_Os02g56000	sp|P46465|PRS6A_ORYSJ 26S protease regulatory subunit 6A homolog OS=Oryza sativa subsp. japonica GN=TBP1 PE=2 SV=2//1.21526e-07	down
aau-miR160	LOC_Os02g57190	sp|F4I460|MYO8_ARATH Myosin-8 OS=Arabidopsis thaliana GN=XI-B PE=3 SV=1//0	down
aau-miR160	LOC_Os02g58730	sp|Q6EP31|RAC5_ORYSJ Rac-like GTP-binding protein 5 OS=Oryza sativa subsp. japonica GN=RAC5 PE=2 SV=2//9.55173e-128	down
aau-miR160	LOC_Os03g16140	sp|Q6DW73|DGDG2_LOTJA Digalactosyldiacylglycerol synthase 2, chloroplastic OS=Lotus japonicus GN=DGD2 PE=2 SV=1//0	down
aau-miR160	LOC_Os03g20949	sp|P98204|ALA1_ARATH Phospholipid-transporting ATPase 1 OS=Arabidopsis thaliana GN=ALA1 PE=2 SV=1//0	down
aau-miR160	LOC_Os03g25970	sp|P58223|Y4837_ARATH KH domain-containing protein At4g18375 OS=Arabidopsis thaliana GN=At4g18375 PE=2 SV=1//3.55103e-34	down
aau-miR160	LOC_Os03g26690	-//-	down
aau-miR160	LOC_Os03g37490	sp|Q9LYT3|TT12_ARATH Protein TRANSPARENT TESTA 12 OS=Arabidopsis thaliana GN=TT12 PE=2 SV=1//9.02212e-126	down
aau-miR160	LOC_Os03g42650	sp|Q9FJY9|PP448_ARATH Pentatricopeptide repeat-containing protein At5g66500, mitochondrial OS=Arabidopsis thaliana GN=PCMP-E38 PE=2 SV=1//4.19804e-14	down
aau-miR160	LOC_Os03g47500	sp|Q99942|RNF5_HUMAN E3 ubiquitin-protein ligase RNF5 OS=Homo sapiens GN=RNF5 PE=1 SV=1//4.57587e-24	down
aau-miR160	LOC_Os03g50450	sp|Q9LP77|Y1848_ARATH Probable inactive receptor kinase At1g48480 OS=Arabidopsis thaliana GN=RKL1 PE=2 SV=1//1.23462e-48	down
aau-miR160	LOC_Os03g60360	sp|Q93V84|FLXL1_ARATH Protein FLX-like 1 OS=Arabidopsis thaliana GN=FLXL1 PE=1 SV=1//1.27908e-29	down
aau-miR160	LOC_Os03g61540	sp|Q9Y4D2|DGLA_HUMAN Sn1-specific diacylglycerol lipase alpha OS=Homo sapiens GN=DAGLA PE=1 SV=3//7.44588e-10	down
aau-miR160	LOC_Os04g06840	-//-	down
aau-miR160	LOC_Os04g06900	-//-	down
aau-miR160	LOC_Os04g07260	-//-	down
aau-miR160	LOC_Os04g28260	sp|Q8L7Y8|KN12B_ARATH Kinesin-like protein KIN12B OS=Arabidopsis thaliana GN=KIN12B PE=1 SV=1//1.77256e-110	down
aau-miR160	LOC_Os04g35930	sp|Q4PSI6|FBD13_ARATH FBD-associated F-box protein At4g13985 OS=Arabidopsis thaliana GN=At4g13985 PE=2 SV=1//2.9355e-10	down
aau-miR160	LOC_Os04g44710	sp|Q5YDB6|CPL1_ARATH RNA polymerase II C-terminal domain phosphatase-like 1 OS=Arabidopsis thaliana GN=CPL1 PE=1 SV=1//0	down
aau-miR160	LOC_Os04g57720	sp|Q9ZWS6|ARR6_ARATH Two-component response regulator ARR6 OS=Arabidopsis thaliana GN=ARR6 PE=1 SV=2//1.38634e-42	down
aau-miR160	LOC_Os05g08140	-//-	down
aau-miR160	LOC_Os05g11730	sp|Q39012|KSG9_ARATH Shaggy-related protein kinase iota OS=Arabidopsis thaliana GN=ASK9 PE=2 SV=1//0	down
aau-miR160	LOC_Os05g17760	-//-	down
aau-miR160	LOC_Os05g32850	sp|Q67XQ0|Y4424_ARATH DUF21 domain-containing protein At4g14240 OS=Arabidopsis thaliana GN=CBSDUF1 PE=1 SV=1//0	down
aau-miR160	LOC_Os05g40420	sp|P30792|PMGI_MAIZE 2,3-bisphosphoglycerate-independent phosphoglycerate mutase OS=Zea mays PE=1 SV=1//0	down
aau-miR160	LOC_Os05g47550	sp|Q8LBH2|CAP8_ARATH Putative clathrin assembly protein At2g01600 OS=Arabidopsis thaliana GN=At2g01600 PE=2 SV=2//1.2968e-23	down
aau-miR160	LOC_Os05g48800	sp|Q688X9|DI191_ORYSJ Protein DEHYDRATION-INDUCED 19 OS=Oryza sativa subsp. japonica GN=DI19-1 PE=2 SV=1//4.37891e-133	down
aau-miR160	LOC_Os05g49500	-//-	down
aau-miR160	LOC_Os06g05520	sp|Q9S7U9|M2K2_ARATH Mitogen-activated protein kinase kinase 2 OS=Arabidopsis thaliana GN=MKK2 PE=1 SV=2//2.1921e-156	down
aau-miR160	LOC_Os06g06030	sp|O23717|PSB5A_ARATH Proteasome subunit beta type-5-A OS=Arabidopsis thaliana GN=PBE1 PE=1 SV=1//4.08698e-142	down
aau-miR160	LOC_Os06g06870	sp|O94451|PLI1_SCHPO E3 SUMO-protein ligase pli1 OS=Schizosaccharomyces pombe (strain 972 / ATCC 24843) GN=pli1 PE=1 SV=3//7.91161e-22	down
aau-miR160	LOC_Os06g07260	sp|Q39191|WAK1_ARATH Wall-associated receptor kinase 1 OS=Arabidopsis thaliana GN=WAK1 PE=1 SV=2//1.07982e-10	down
aau-miR160	LOC_Os06g09840	-//-	down
aau-miR160	LOC_Os06g23170	sp|P31843|RRPO_OENBE RNA-directed DNA polymerase homolog OS=Oenothera berteroana PE=4 SV=1//2.55995e-32	down
aau-miR160	LOC_Os06g46030	sp|Q652I1|G1L2_ORYSJ Protein G1-like2 OS=Oryza sativa subsp. japonica GN=G1L2 PE=1 SV=1//1.48864e-105	down
aau-miR160	LOC_Os06g47130	sp|B6ETT4|SYT2_ARATH Synaptotagmin-2 OS=Arabidopsis thaliana GN=SYT2 PE=2 SV=1//6.32743e-159	down
aau-miR160	LOC_Os07g01730	sp|Q58DC2|DCAF4_BOVIN DDB1- and CUL4-associated factor 4 OS=Bos taurus GN=DCAF4 PE=2 SV=1//2.23166e-11	down
aau-miR160	LOC_Os07g15160	sp|Q38CE9|PIF6_TRYB2 ATP-dependent DNA helicase PIF6 OS=Trypanosoma brucei brucei (strain 927/4 GUTat10.1) GN=PIF6 PE=3 SV=1//5.20402e-10	down
aau-miR160	LOC_Os07g33988	-//-	down
aau-miR160	LOC_Os07g48520	-//-	down
aau-miR160	LOC_Os07g49400	sp|Q9FE01|APX2_ORYSJ L-ascorbate peroxidase 2, cytosolic OS=Oryza sativa subsp. japonica GN=APX2 PE=1 SV=1//1.35426e-13	down
aau-miR160	LOC_Os08g15204	sp|O64628|TXND9_ARATH Thioredoxin domain-containing protein 9 homolog OS=Arabidopsis thaliana GN=At2g18990 PE=2 SV=1//1.67181e-91	down
aau-miR160	LOC_Os09g28130	sp|O04846|ATCA1_ARATH Alpha carbonic anhydrase 1, chloroplastic OS=Arabidopsis thaliana GN=ACA1 PE=1 SV=2//7.09314e-17	down
aau-miR160	LOC_Os09g34000	-//-	down
aau-miR160	LOC_Os09g39700	sp|Q9NVV4|PAPD1_HUMAN Poly(A) RNA polymerase, mitochondrial OS=Homo sapiens GN=MTPAP PE=1 SV=1//3.00524e-13	down
aau-miR160	LOC_Os10g04120	sp|Q7XA39|RGA4_SOLBU Putative disease resistance protein RGA4 OS=Solanum bulbocastanum GN=RGA4 PE=2 SV=1//1.37879e-120	down
aau-miR160	LOC_Os10g10798	-//-	down
aau-miR160	LOC_Os10g19110	sp|Q7XU38|C87A3_ORYSJ Cytochrome P450 87A3 OS=Oryza sativa subsp. japonica GN=CYP87A3 PE=2 SV=3//3.09173e-09	down
aau-miR160	LOC_Os10g19860	sp|Q0WPU1|MYO15_ARATH Myosin-15 OS=Arabidopsis thaliana GN=XI-I PE=1 SV=1//0	down
aau-miR160	LOC_Os10g21000	sp|F4JSH1|APY7_ARATH Probable apyrase 7 OS=Arabidopsis thaliana GN=APY7 PE=2 SV=1//0	down
aau-miR160	LOC_Os10g30370	sp|Q5RC80|RBM39_PONAB RNA-binding protein 39 OS=Pongo abelii GN=RBM39 PE=2 SV=1//2.27468e-10	down
aau-miR160	LOC_Os10g33420	sp|Q69ZF3|GBA2_MOUSE Non-lysosomal glucosylceramidase OS=Mus musculus GN=Gba2 PE=1 SV=2//7.13621e-150	down
aau-miR160	LOC_Os10g34310	sp|O04504|PPR27_ARATH Pentatricopeptide repeat-containing protein At1g09820 OS=Arabidopsis thaliana GN=At1g09820 PE=2 SV=1//8.4444e-28	down
aau-miR160	LOC_Os10g39010	sp|Q9LX66|HERK_ARATH Receptor-like protein kinase HERK 1 OS=Arabidopsis thaliana GN=HERK1 PE=1 SV=1//2.80957e-162	down
aau-miR160	LOC_Os10g41860	-//-	down
aau-miR160	LOC_Os11g01480	sp|Q700D9|MYBF_ARATH Putative Myb family transcription factor At1g14600 OS=Arabidopsis thaliana GN=At1g14600 PE=2 SV=2//7.23914e-25	down
aau-miR160	LOC_Os11g04950	sp|O48713|SMU2_ARATH Suppressor of mec-8 and unc-52 protein homolog 2 OS=Arabidopsis thaliana GN=SMU2 PE=1 SV=1//0	down
aau-miR160	LOC_Os11g11920	sp|Q38834|R13L4_ARATH Disease resistance RPP13-like protein 4 OS=Arabidopsis thaliana GN=RPP13L4 PE=1 SV=2//1.08581e-44	down
aau-miR160	LOC_Os11g17300	sp|Q9SZL8|FRS5_ARATH Protein FAR1-RELATED SEQUENCE 5 OS=Arabidopsis thaliana GN=FRS5 PE=2 SV=1//2.68874e-70	down
aau-miR160	LOC_Os11g18480	-//-	down
aau-miR160	LOC_Os11g19440	-//-	down
aau-miR160	LOC_Os11g19810	-//-	down
aau-miR160	LOC_Os11g43390	sp|Q38834|R13L4_ARATH Disease resistance RPP13-like protein 4 OS=Arabidopsis thaliana GN=RPP13L4 PE=1 SV=2//2.58165e-07	down
aau-miR160	LOC_Os11g44560	sp|Q9LY50|ACCR3_ARATH Putative serine/threonine-protein kinase-like protein CCR3 OS=Arabidopsis thaliana GN=CCR3 PE=2 SV=1//6.26895e-44	down
aau-miR160	LOC_Os11g46970	sp|C0LGP4|Y3475_ARATH Probable LRR receptor-like serine/threonine-protein kinase At3g47570 OS=Arabidopsis thaliana GN=At3g47570 PE=2 SV=1//2.95172e-14	down
aau-miR160	LOC_Os11g47180	sp|C0LGP4|Y3475_ARATH Probable LRR receptor-like serine/threonine-protein kinase At3g47570 OS=Arabidopsis thaliana GN=At3g47570 PE=2 SV=1//2.05238e-06	down
aau-miR160	LOC_Os11g47210	sp|C0LGP4|Y3475_ARATH Probable LRR receptor-like serine/threonine-protein kinase At3g47570 OS=Arabidopsis thaliana GN=At3g47570 PE=2 SV=1//7.56648e-26	down
aau-miR160	LOC_Os11g48070	sp|Q9SRM5|CPR49_ARATH GDSL esterase/lipase CPRD49 OS=Arabidopsis thaliana GN=CPRD49 PE=2 SV=1//5.04934e-128	down
aau-miR160	LOC_Os12g06640	-//-	down
aau-miR160	LOC_Os12g11200	-//-	down
aau-miR160	LOC_Os12g18760	sp|Q0INW1|UFSP_ORYSJ Probable Ufm1-specific protease OS=Oryza sativa subsp. japonica GN=Os12g0285500 PE=2 SV=2//0	down
aau-miR160	LOC_Os12g36620	sp|Q9SVP7|PP307_ARATH Pentatricopeptide repeat-containing protein At4g13650 OS=Arabidopsis thaliana GN=PCMP-H42 PE=2 SV=2//1.68632e-66	down
aau-miR160	LOC_Os12g38570	sp|P47082|AVT1_YEAST Vacuolar amino acid transporter 1 OS=Saccharomyces cerevisiae (strain ATCC 204508 / S288c) GN=AVT1 PE=1 SV=1//2.40258e-35	down
aau-miR160	LOC_Os12g38770	sp|Q9LMX4|PPA1_ARATH Probable inactive purple acid phosphatase 1 OS=Arabidopsis thaliana GN=PAP1 PE=2 SV=1//0	down
aau-miR160	LOC_Os12g40300	sp|Q9LSX9|ASK9_ARATH SKP1-like protein 9 OS=Arabidopsis thaliana GN=ASK9 PE=1 SV=1//1.10897e-07	down
aau-miR160	LOC_Os12g41880	sp|Q84JP1|NFYA7_ARATH Nuclear transcription factor Y subunit A-7 OS=Arabidopsis thaliana GN=NFYA7 PE=2 SV=1//7.16892e-22	down
aqc-miR171f	LOC_Os01g03570	sp|Q8VZ79|IDN2_ARATH Protein INVOLVED IN DE NOVO 2 OS=Arabidopsis thaliana GN=IDN2 PE=1 SV=1//2.30914e-128	down
aqc-miR171f	LOC_Os01g24294	-//-	down
aqc-miR171f	LOC_Os01g27550	sp|P10978|POLX_TOBAC Retrovirus-related Pol polyprotein from transposon TNT 1-94 OS=Nicotiana tabacum PE=2 SV=1//1.61812e-07	down
aqc-miR171f	LOC_Os01g33160	sp|Q9LUV2|POP3_ARATH Probable protein Pop3 OS=Arabidopsis thaliana GN=At3g17210 PE=1 SV=1//1.65165e-39	down
aqc-miR171f	LOC_Os01g42670	-//-	down
aqc-miR171f	LOC_Os01g43100	sp|Q0JL75|P2C07_ORYSJ Probable protein phosphatase 2C 7 OS=Oryza sativa subsp. japonica GN=Os01g0618200 PE=2 SV=2//0	down
aqc-miR171f	LOC_Os01g44090	sp|Q9M069|E137_ARATH Glucan endo-1,3-beta-glucosidase 7 OS=Arabidopsis thaliana GN=At4g34480 PE=1 SV=2//1.90538e-20	down
aqc-miR171f	LOC_Os01g50930	sp|Q8VZV9|PTA7_ARATH Protein PLASTID TRANSCRIPTIONALLY ACTIVE 7 OS=Arabidopsis thaliana GN=PTAC7 PE=1 SV=1//1.31344e-36	down
aqc-miR171f	LOC_Os01g57962	sp|P0C358|PSAB_ORYSJ Photosystem I P700 chlorophyll a apoprotein A2 OS=Oryza sativa subsp. japonica GN=psaB PE=3 SV=1//0	down
aqc-miR171f	LOC_Os01g61490	sp|P10978|POLX_TOBAC Retrovirus-related Pol polyprotein from transposon TNT 1-94 OS=Nicotiana tabacum PE=2 SV=1//2.26694e-20	down
aqc-miR171f	LOC_Os02g06840	sp|A8MRC7|B3GT2_ARATH Probable beta-1,3-galactosyltransferase 2 OS=Arabidopsis thaliana GN=B3GALT2 PE=2 SV=1//0	down
aqc-miR171f	LOC_Os02g13750	sp|P10978|POLX_TOBAC Retrovirus-related Pol polyprotein from transposon TNT 1-94 OS=Nicotiana tabacum PE=2 SV=1//8.14781e-52	down
aqc-miR171f	LOC_Os02g18900	sp|P10978|POLX_TOBAC Retrovirus-related Pol polyprotein from transposon TNT 1-94 OS=Nicotiana tabacum PE=2 SV=1//4.90811e-142	down
aqc-miR171f	LOC_Os02g19990	sp|Q6DR04|RTNLQ_ARATH Reticulon-like protein B17 OS=Arabidopsis thaliana GN=RTNLB17 PE=2 SV=1//1.77918e-60	down
aqc-miR171f	LOC_Os02g29260	sp|P10978|POLX_TOBAC Retrovirus-related Pol polyprotein from transposon TNT 1-94 OS=Nicotiana tabacum PE=2 SV=1//1.15939e-118	down
aqc-miR171f	LOC_Os02g34350	-//-	down
aqc-miR171f	LOC_Os02g44360	sp|O81316|SCL6_ARATH Scarecrow-like protein 6 OS=Arabidopsis thaliana GN=SCL6 PE=1 SV=1//7.83951e-88	down
aqc-miR171f	LOC_Os02g45680	sp|P10978|POLX_TOBAC Retrovirus-related Pol polyprotein from transposon TNT 1-94 OS=Nicotiana tabacum PE=2 SV=1//2.16622e-96	down
aqc-miR171f	LOC_Os02g47400	sp|Q6DBP4|PAE8_ARATH Pectin acetylesterase 8 OS=Arabidopsis thaliana GN=PAE8 PE=2 SV=1//8.22927e-09	down
aqc-miR171f	LOC_Os03g11510	sp|Q55E45|MCFE_DICDI Mitochondrial substrate carrier family protein E OS=Dictyostelium discoideum GN=mcfE PE=3 SV=1//1.13742e-37	down
aqc-miR171f	LOC_Os03g12600	sp|P10978|POLX_TOBAC Retrovirus-related Pol polyprotein from transposon TNT 1-94 OS=Nicotiana tabacum PE=2 SV=1//1.38467e-136	down
aqc-miR171f	LOC_Os03g17600	sp|Q9ZUU2|AAED1_ARATH Thioredoxin-like protein AAED1, chloroplastic OS=Arabidopsis thaliana GN=At2g37240 PE=2 SV=2//4.30872e-88	down
aqc-miR171f	LOC_Os03g22300	sp|P10978|POLX_TOBAC Retrovirus-related Pol polyprotein from transposon TNT 1-94 OS=Nicotiana tabacum PE=2 SV=1//2.1865e-25	down
aqc-miR171f	LOC_Os03g22610	sp|Q10LI6|CRS2L_ORYSJ CRS2-like protein, chloroplastic OS=Oryza sativa subsp. japonica GN=Os03g0347800 PE=2 SV=1//2.36056e-110	down
aqc-miR171f	LOC_Os03g23030	sp|K7VLR4|APT1_MAIZE Protein ABERRANT POLLEN TRANSMISSION 1 OS=Zea mays GN=APT1 PE=2 SV=1//0	down
aqc-miR171f	LOC_Os03g28010	sp|P04146|COPIA_DROME Copia protein OS=Drosophila melanogaster GN=GIP PE=1 SV=3//1.28325e-92	down
aqc-miR171f	LOC_Os03g32600	sp|P10978|POLX_TOBAC Retrovirus-related Pol polyprotein from transposon TNT 1-94 OS=Nicotiana tabacum PE=2 SV=1//4.74554e-29	down
aqc-miR171f	LOC_Os03g33940	sp|P10978|POLX_TOBAC Retrovirus-related Pol polyprotein from transposon TNT 1-94 OS=Nicotiana tabacum PE=2 SV=1//2.71202e-139	down
aqc-miR171f	LOC_Os03g36170	sp|P10978|POLX_TOBAC Retrovirus-related Pol polyprotein from transposon TNT 1-94 OS=Nicotiana tabacum PE=2 SV=1//1.20122e-09	down
aqc-miR171f	LOC_Os03g42569	-//-	down
aqc-miR171f	LOC_Os03g46390	sp|P31582|RAF2A_ARATH Ras-related protein RABF2a OS=Arabidopsis thaliana GN=RABF2A PE=1 SV=1//6.15329e-105	down
aqc-miR171f	LOC_Os03g49980	sp|P10978|POLX_TOBAC Retrovirus-related Pol polyprotein from transposon TNT 1-94 OS=Nicotiana tabacum PE=2 SV=1//1.6797e-93	down
aqc-miR171f	LOC_Os03g50740	sp|Q8R5L3|VPS39_MOUSE Vam6/Vps39-like protein OS=Mus musculus GN=Vps39 PE=2 SV=1//6.22928e-15	down
aqc-miR171f	LOC_Os03g56620	-//-	down
aqc-miR171f	LOC_Os03g62670	sp|Q6AWU6|HOL3_ARATH Probable thiol methyltransferase 2 OS=Arabidopsis thaliana GN=HOL3 PE=1 SV=1//1.95896e-06	down
aqc-miR171f	LOC_Os04g04670	sp|Q9LXA5|LRK91_ARATH L-type lectin-domain containing receptor kinase IX.1 OS=Arabidopsis thaliana GN=LECRK91 PE=2 SV=1//3.35183e-62	down
aqc-miR171f	LOC_Os04g04914	sp|Q9LXA5|LRK91_ARATH L-type lectin-domain containing receptor kinase IX.1 OS=Arabidopsis thaliana GN=LECRK91 PE=2 SV=1//1.59177e-45	down
aqc-miR171f	LOC_Os04g10180	-//-	down
aqc-miR171f	LOC_Os04g12480	sp|Q9ZW06|PUM2_ARATH Pumilio homolog 2 OS=Arabidopsis thaliana GN=APUM2 PE=1 SV=1//2.06959e-130	down
aqc-miR171f	LOC_Os04g20840	-//-	down
aqc-miR171f	LOC_Os04g22720	-//-	down
aqc-miR171f	LOC_Os04g32750	sp|P10978|POLX_TOBAC Retrovirus-related Pol polyprotein from transposon TNT 1-94 OS=Nicotiana tabacum PE=2 SV=1//9.75623e-68	down
aqc-miR171f	LOC_Os04g34570	-//-	down
aqc-miR171f	LOC_Os04g39489	sp|Q9FF99|AAP7_ARATH Probable amino acid permease 7 OS=Arabidopsis thaliana GN=AAP7 PE=2 SV=1//5.56246e-170	down
aqc-miR171f	LOC_Os04g42000	sp|O80575|RISB_ARATH 6,7-dimethyl-8-ribityllumazine synthase, chloroplastic OS=Arabidopsis thaliana GN=At2g44050 PE=2 SV=1//6.45625e-54	down
aqc-miR171f	LOC_Os04g45070	sp|P93788|REMO_SOLTU Remorin OS=Solanum tuberosum PE=1 SV=1//1.7897e-33	down
aqc-miR171f	LOC_Os04g57810	sp|Q7XQ97|DRE21_ORYSJ Anamorsin homolog 1 OS=Oryza sativa subsp. japonica GN=Os04g0674400 PE=2 SV=2//1.47863e-121	down
aqc-miR171f	LOC_Os04g58564	sp|Q7XPW7|DRE22_ORYSJ Anamorsin homolog 2 OS=Oryza sativa subsp. japonica GN=Os04g0682050 PE=2 SV=1//3.34916e-147	down
aqc-miR171f	LOC_Os05g01240	sp|Q75M35|OML3_ORYSJ Protein MEI2-like 3 OS=Oryza sativa subsp. japonica GN=ML3 PE=2 SV=2//0	down
aqc-miR171f	LOC_Os05g01470	sp|Q9MBC2|MMT1_HORVU Methionine S-methyltransferase OS=Hordeum vulgare GN=MMT1 PE=1 SV=1//0	down
aqc-miR171f	LOC_Os05g02280	sp|P04146|COPIA_DROME Copia protein OS=Drosophila melanogaster GN=GIP PE=1 SV=3//5.36466e-53	down
aqc-miR171f	LOC_Os05g08694	sp|P10978|POLX_TOBAC Retrovirus-related Pol polyprotein from transposon TNT 1-94 OS=Nicotiana tabacum PE=2 SV=1//9.11008e-89	down
aqc-miR171f	LOC_Os05g11290	sp|P10978|POLX_TOBAC Retrovirus-related Pol polyprotein from transposon TNT 1-94 OS=Nicotiana tabacum PE=2 SV=1//1.24161e-28	down
aqc-miR171f	LOC_Os05g11770	sp|Q8L7S0|ULP2B_ARATH Probable ubiquitin-like-specific protease 2B OS=Arabidopsis thaliana GN=ULP2B PE=1 SV=3//4.07173e-121	down
aqc-miR171f	LOC_Os05g13740	sp|P10978|POLX_TOBAC Retrovirus-related Pol polyprotein from transposon TNT 1-94 OS=Nicotiana tabacum PE=2 SV=1//2.01292e-129	down
aqc-miR171f	LOC_Os05g19550	sp|P04146|COPIA_DROME Copia protein OS=Drosophila melanogaster GN=GIP PE=1 SV=3//3.68976e-07	down
aqc-miR171f	LOC_Os05g22940	sp|B9FK36|ACC2_ORYSJ Acetyl-CoA carboxylase 2 OS=Oryza sativa subsp. japonica GN=ACC2 PE=3 SV=2//0	down
aqc-miR171f	LOC_Os05g23270	-//-	down
aqc-miR171f	LOC_Os05g27660	-//-	down
aqc-miR171f	LOC_Os05g27920	sp|B9DFS6|SNX2B_ARATH Sorting nexin 2B OS=Arabidopsis thaliana GN=SNX2B PE=1 SV=1//3.98072e-179	down
aqc-miR171f	LOC_Os05g28200	sp|Q5W6H5|CHLG_ORYSJ Chlorophyll synthase, chloroplastic OS=Oryza sativa subsp. japonica GN=CHLG PE=2 SV=1//0	down
aqc-miR171f	LOC_Os05g34460	sp|Q9FIV6|DGP10_ARATH Protease Do-like 10, mitochondrial OS=Arabidopsis thaliana GN=DEGP10 PE=2 SV=1//0	down
aqc-miR171f	LOC_Os05g43480	sp|Q9FPS2|UBP25_ARATH Ubiquitin carboxyl-terminal hydrolase 25 OS=Arabidopsis thaliana GN=UBP25 PE=2 SV=1//9.45383e-122	down
aqc-miR171f	LOC_Os05g44860	sp|P10978|POLX_TOBAC Retrovirus-related Pol polyprotein from transposon TNT 1-94 OS=Nicotiana tabacum PE=2 SV=1//1.34171e-48	down
aqc-miR171f	LOC_Os06g01620	sp|O81316|SCL6_ARATH Scarecrow-like protein 6 OS=Arabidopsis thaliana GN=SCL6 PE=1 SV=1//1.58855e-59	down
aqc-miR171f	LOC_Os06g11304	sp|Q9LS72|PP261_ARATH Pentatricopeptide repeat-containing protein At3g29230 OS=Arabidopsis thaliana GN=PCMP-E27 PE=2 SV=1//1.09687e-71	down
aqc-miR171f	LOC_Os06g16960	sp|P47917|ZRP4_MAIZE O-methyltransferase ZRP4 OS=Zea mays GN=ZRP4 PE=2 SV=1//8.5466e-106	down
aqc-miR171f	LOC_Os06g24090	-//-	down
aqc-miR171f	LOC_Os06g25880	sp|P04146|COPIA_DROME Copia protein OS=Drosophila melanogaster GN=GIP PE=1 SV=3//3.32458e-09	down
aqc-miR171f	LOC_Os06g30901	sp|A1A5F2|HTR5B_XENTR HEAT repeat-containing protein 5B OS=Xenopus tropicalis GN=heatr5b PE=2 SV=1//1.43345e-15	down
aqc-miR171f	LOC_Os06g30950	sp|Q8RXL8|Y1689_ARATH Uncharacterized membrane protein At1g06890 OS=Arabidopsis thaliana GN=At1g06890 PE=1 SV=1//5.05151e-37	down
aqc-miR171f	LOC_Os06g38080	-//-	down
aqc-miR171f	LOC_Os06g39920	sp|P10978|POLX_TOBAC Retrovirus-related Pol polyprotein from transposon TNT 1-94 OS=Nicotiana tabacum PE=2 SV=1//6.75425e-64	down
aqc-miR171f	LOC_Os06g49910	sp|P10978|POLX_TOBAC Retrovirus-related Pol polyprotein from transposon TNT 1-94 OS=Nicotiana tabacum PE=2 SV=1//1.46486e-62	down
aqc-miR171f	LOC_Os07g05440	sp|P0CT40|TF29_SCHPO Transposon Tf2-9 polyprotein OS=Schizosaccharomyces pombe (strain 972 / ATCC 24843) GN=Tf2-9 PE=3 SV=1//4.06147e-116	down
aqc-miR171f	LOC_Os07g08340	sp|Q43117|KPYA_RICCO Pyruvate kinase isozyme A, chloroplastic OS=Ricinus communis PE=1 SV=1//0	down
aqc-miR171f	LOC_Os07g19200	sp|P92520|M820_ARATH Uncharacterized mitochondrial protein AtMg00820 OS=Arabidopsis thaliana GN=AtMg00820 PE=4 SV=1//2.79899e-14	down
aqc-miR171f	LOC_Os07g39170	sp|P10978|POLX_TOBAC Retrovirus-related Pol polyprotein from transposon TNT 1-94 OS=Nicotiana tabacum PE=2 SV=1//1.8257e-146	down
aqc-miR171f	LOC_Os08g05910	sp|Q05085|PTR7_ARATH Protein NRT1/ PTR FAMILY 6.3 OS=Arabidopsis thaliana GN=NPF6.3 PE=1 SV=1//0	down
aqc-miR171f	LOC_Os08g07850	sp|Q6Z4T3|POLIB_ORYSJ DNA polymerase I B, mitochondrial OS=Oryza sativa subsp. japonica GN=Os08g0175600 PE=3 SV=1//0	down
aqc-miR171f	LOC_Os08g14620	-//-	down
aqc-miR171f	LOC_Os08g14770	sp|Q6ZKV8|BIODA_ORYSJ Bifunctional dethiobiotin synthetase/7,8-diamino-pelargonic acid aminotransferase, mitochondrial OS=Oryza sativa subsp. japonica GN=BIO3-BIO1 PE=2 SV=1//0	down
aqc-miR171f	LOC_Os08g16130	-//-	down
aqc-miR171f	LOC_Os08g16760	-//-	down
aqc-miR171f	LOC_Os08g28770	-//-	down
aqc-miR171f	LOC_Os08g29770	sp|Q6ZA06|GUN20_ORYSJ Endoglucanase 20 OS=Oryza sativa subsp. japonica GN=GLU15 PE=2 SV=1//0	down
aqc-miR171f	LOC_Os08g33040	sp|P10978|POLX_TOBAC Retrovirus-related Pol polyprotein from transposon TNT 1-94 OS=Nicotiana tabacum PE=2 SV=1//2.21209e-06	down
aqc-miR171f	LOC_Os08g40050	sp|O00370|LORF2_HUMAN LINE-1 retrotransposable element ORF2 protein OS=Homo sapiens PE=1 SV=1//3.10583e-22	down
aqc-miR171f	LOC_Os08g41010	sp|Q8GZ43|YZR3_ARATH RanBP2-type zinc finger protein At1g67325 OS=Arabidopsis thaliana GN=At1g67325 PE=1 SV=1//3.32148e-63	down
aqc-miR171f	LOC_Os08g42530	sp|Q5W7F2|AGD3_ARATH ADP-ribosylation factor GTPase-activating protein AGD3 OS=Arabidopsis thaliana GN=AGD3 PE=1 SV=1//0	down
aqc-miR171f	LOC_Os08g43280	-//-	down
aqc-miR171f	LOC_Os09g03750	sp|Q54KA7|SECG_DICDI Ankyrin repeat, PH and SEC7 domain containing protein secG OS=Dictyostelium discoideum GN=secG PE=2 SV=1//2.77767e-15	down
aqc-miR171f	LOC_Os09g07850	sp|P10978|POLX_TOBAC Retrovirus-related Pol polyprotein from transposon TNT 1-94 OS=Nicotiana tabacum PE=2 SV=1//9.21333e-09	down
aqc-miR171f	LOC_Os09g13610	sp|Q7XYY2|MED25_ARATH Mediator of RNA polymerase II transcription subunit 25 OS=Arabidopsis thaliana GN=MED25 PE=1 SV=1//1.70984e-177	down
aqc-miR171f	LOC_Os09g30070	-//-	down
aqc-miR171f	LOC_Os09g32750	sp|Q945P0|FHA1_TOBAC Transcriptional activator FHA1 OS=Nicotiana tabacum GN=FHA1 PE=1 SV=1//1.14881e-49	down
aqc-miR171f	LOC_Os09g33800	sp|O14032|YEMB_SCHPO UPF0664 stress-induced protein C29B12.11c OS=Schizosaccharomyces pombe (strain 972 / ATCC 24843) GN=SPAC29B12.11c PE=2 SV=1//1.0077e-06	down
aqc-miR171f	LOC_Os09g36540	sp|P0C2F6|RNHX1_ARATH Putative ribonuclease H protein At1g65750 OS=Arabidopsis thaliana GN=At1g65750 PE=3 SV=1//2.64162e-10	down
aqc-miR171f	LOC_Os09g37250	sp|Q9SGS2|HMGB9_ARATH High mobility group B protein 9 OS=Arabidopsis thaliana GN=HMGB9 PE=2 SV=1//2.91437e-70	down
aqc-miR171f	LOC_Os09g38330	sp|Q6F6B5|ARC3_ARATH Protein ACCUMULATION AND REPLICATION OF CHLOROPLASTS 3 OS=Arabidopsis thaliana GN=ARC3 PE=1 SV=2//7.05939e-140	down
aqc-miR171f	LOC_Os10g03070	sp|P10978|POLX_TOBAC Retrovirus-related Pol polyprotein from transposon TNT 1-94 OS=Nicotiana tabacum PE=2 SV=1//2.7436e-28	down
aqc-miR171f	LOC_Os10g04730	sp|Q9LZU4|CRK4_ARATH Cysteine-rich receptor-like protein kinase 4 OS=Arabidopsis thaliana GN=CRK4 PE=2 SV=1//5.95178e-141	down
aqc-miR171f	LOC_Os10g11454	-//-	down
aqc-miR171f	LOC_Os10g13420	sp|P10978|POLX_TOBAC Retrovirus-related Pol polyprotein from transposon TNT 1-94 OS=Nicotiana tabacum PE=2 SV=1//4.41156e-20	down
aqc-miR171f	LOC_Os10g21248	sp|P0C358|PSAB_ORYSJ Photosystem I P700 chlorophyll a apoprotein A2 OS=Oryza sativa subsp. japonica GN=psaB PE=3 SV=1//0	down
aqc-miR171f	LOC_Os10g32124	sp|P04146|COPIA_DROME Copia protein OS=Drosophila melanogaster GN=GIP PE=1 SV=3//2.24991e-23	down
aqc-miR171f	LOC_Os10g33040	sp|Q9LP24|Y1571_ARATH Probable leucine-rich repeat receptor-like protein kinase At1g35710 OS=Arabidopsis thaliana GN=At1g35710 PE=2 SV=1//1.98321e-14	down
aqc-miR171f	LOC_Os10g36550	-//-	down
aqc-miR171f	LOC_Os10g38234	sp|P0C358|PSAB_ORYSJ Photosystem I P700 chlorophyll a apoprotein A2 OS=Oryza sativa subsp. japonica GN=psaB PE=3 SV=1//0	down
aqc-miR171f	LOC_Os11g01510	sp|P31251|UBE12_WHEAT Ubiquitin-activating enzyme E1 2 OS=Triticum aestivum GN=UBA2 PE=2 SV=1//0	down
aqc-miR171f	LOC_Os11g03920	-//-	down
aqc-miR171f	LOC_Os11g10170	sp|Q9FVQ0|YUC10_ARATH Probable indole-3-pyruvate monooxygenase YUCCA10 OS=Arabidopsis thaliana GN=YUC10 PE=2 SV=1//3.54331e-135	down
aqc-miR171f	LOC_Os11g31660	-//-	down
aqc-miR171f	LOC_Os11g32620	sp|Q8LIL0|CUS_ORYSJ Bisdemethoxycurcumin synthase OS=Oryza sativa subsp. japonica GN=Os07g0271500 PE=1 SV=2//6.73453e-120	down
aqc-miR171f	LOC_Os11g35340	sp|Q10711|ECE2_BOVIN Endothelin-converting enzyme 2 OS=Bos taurus GN=ECE2 PE=1 SV=2//7.92834e-20	down
aqc-miR171f	LOC_Os11g45864	-//-	down
aqc-miR171f	LOC_Os12g01520	sp|P31251|UBE12_WHEAT Ubiquitin-activating enzyme E1 2 OS=Triticum aestivum GN=UBA2 PE=2 SV=1//0	down
aqc-miR171f	LOC_Os12g09710	sp|Q39214|RPM1_ARATH Disease resistance protein RPM1 OS=Arabidopsis thaliana GN=RPM1 PE=1 SV=1//1.32378e-72	down
aqc-miR171f	LOC_Os12g12450	sp|P04146|COPIA_DROME Copia protein OS=Drosophila melanogaster GN=GIP PE=1 SV=3//6.1032e-81	down
aqc-miR171f	LOC_Os12g22170	sp|P10978|POLX_TOBAC Retrovirus-related Pol polyprotein from transposon TNT 1-94 OS=Nicotiana tabacum PE=2 SV=1//3.94083e-50	down
aqc-miR171f	LOC_Os12g29910	sp|P10978|POLX_TOBAC Retrovirus-related Pol polyprotein from transposon TNT 1-94 OS=Nicotiana tabacum PE=2 SV=1//4.26185e-25	down
aqc-miR171f	LOC_Os12g32590	sp|Q9M667|RPP13_ARATH Disease resistance protein RPP13 OS=Arabidopsis thaliana GN=RPP13 PE=2 SV=2//3.85776e-37	down
aqc-miR171f	LOC_Os12g37750	-//-	down
aqc-miR171f	LOC_Os12g37810	sp|P10978|POLX_TOBAC Retrovirus-related Pol polyprotein from transposon TNT 1-94 OS=Nicotiana tabacum PE=2 SV=1//8.9099e-25	down
aqc-miR171f	LOC_Os12g39620	sp|Q9SZA7|DRL29_ARATH Probable disease resistance protein At4g33300 OS=Arabidopsis thaliana GN=At4g33300 PE=2 SV=3//0	down
ath-miR162a-3p	LOC_Os01g06970	-//-	down
ath-miR162a-3p	LOC_Os01g12870	sp|A7SDW5|EIF3L_NEMVE Eukaryotic translation initiation factor 3 subunit L OS=Nematostella vectensis GN=v1g169424 PE=3 SV=1//1.10561e-154	down
ath-miR162a-3p	LOC_Os01g13300	sp|Q0JP99|Y1341_ORYSJ B3 domain-containing protein Os01g0234100 OS=Oryza sativa subsp. japonica GN=Os01g0234100 PE=2 SV=1//0	down
ath-miR162a-3p	LOC_Os01g17402	sp|Q0JNK6|CCB13_ORYSJ Cyclin-B1-3 OS=Oryza sativa subsp. japonica GN=CYCB1-3 PE=2 SV=2//0	down
ath-miR162a-3p	LOC_Os01g19150	sp|P43288|KSG1_ARATH Shaggy-related protein kinase alpha OS=Arabidopsis thaliana GN=ASK1 PE=1 SV=3//0	down
ath-miR162a-3p	LOC_Os01g32270	-//-	down
ath-miR162a-3p	LOC_Os01g32720	sp|F4K3G5|EDM2_ARATH Protein ENHANCED DOWNY MILDEW 2 OS=Arabidopsis thaliana GN=EDM2 PE=1 SV=1//1.6381e-17	down
ath-miR162a-3p	LOC_Os01g33260	sp|Q8GU89|AB37G_ORYSJ ABC transporter G family member 37 OS=Oryza sativa subsp. japonica GN=ABCG37 PE=2 SV=1//8.34507e-22	down
ath-miR162a-3p	LOC_Os01g36630	sp|Q08BY5|JMJD4_DANRE JmjC domain-containing protein 4 OS=Danio rerio GN=jmjd4 PE=2 SV=1//4.88777e-61	down
ath-miR162a-3p	LOC_Os01g41900	sp|Q8S9H7|DIV_ANTMA Transcription factor DIVARICATA OS=Antirrhinum majus GN=DIVARICATA PE=2 SV=1//5.14417e-29	down
ath-miR162a-3p	LOC_Os01g48060	sp|Q0JKI9|ARFB_ORYSJ Auxin response factor 2 OS=Oryza sativa subsp. japonica GN=ARF2 PE=2 SV=1//0	down
ath-miR162a-3p	LOC_Os01g48790	sp|Q91YT7|YTHD2_MOUSE YTH domain-containing family protein 2 OS=Mus musculus GN=Ythdf2 PE=2 SV=1//2.992e-55	down
ath-miR162a-3p	LOC_Os01g49280	-//-	down
ath-miR162a-3p	LOC_Os01g50610	sp|Q9SPV4|SAMT_CLABR Salicylate carboxymethyltransferase OS=Clarkia breweri GN=SAMT PE=1 SV=1//8.8934e-74	down
ath-miR162a-3p	LOC_Os01g55094	sp|P16128|Y4849_ARATH Uncharacterized protein At4g18490 OS=Arabidopsis thaliana GN=At4g18490 PE=2 SV=3//1.55909e-17	down
ath-miR162a-3p	LOC_Os01g55350	sp|P29193|CAPP1_SACHY Phosphoenolpyruvate carboxylase, housekeeping isozyme OS=Saccharum hybrid PE=3 SV=1//0	down
ath-miR162a-3p	LOC_Os01g67340	sp|B9DFG5|PTI13_ARATH PTI1-like tyrosine-protein kinase 3 OS=Arabidopsis thaliana GN=PTI13 PE=1 SV=1//2.74085e-178	down
ath-miR162a-3p	LOC_Os02g05940	sp|Q9C7S5|PSYR1_ARATH Tyrosine-sulfated glycopeptide receptor 1 OS=Arabidopsis thaliana GN=PSYR1 PE=2 SV=1//0	down
ath-miR162a-3p	LOC_Os02g07900	sp|Q9LVD8|CAP7_ARATH Putative clathrin assembly protein At5g57200 OS=Arabidopsis thaliana GN=At5g57200 PE=3 SV=1//6.42322e-17	down
ath-miR162a-3p	LOC_Os02g11760	sp|Q8GU88|AB39G_ORYSJ ABC transporter G family member 39 OS=Oryza sativa subsp. japonica GN=ABCG39 PE=3 SV=1//0	down
ath-miR162a-3p	LOC_Os02g14630	sp|Q9AR73|HQGT_RAUSE Hydroquinone glucosyltransferase OS=Rauvolfia serpentina GN=AS PE=1 SV=1//6.96915e-97	down
ath-miR162a-3p	LOC_Os02g21340	sp|Q8GU85|AB40G_ORYSJ ABC transporter G family member 40 OS=Oryza sativa subsp. japonica GN=ABCG40 PE=3 SV=2//3.13606e-08	down
ath-miR162a-3p	LOC_Os02g22130	sp|Q6YWF1|GAP1_ORYSJ GTPase activating protein 1 OS=Oryza sativa subsp. japonica GN=GAP1 PE=1 SV=1//6.62291e-93	down
ath-miR162a-3p	LOC_Os02g22630	-//-	down
ath-miR162a-3p	LOC_Os02g25960	sp|Q12955|ANK3_HUMAN Ankyrin-3 OS=Homo sapiens GN=ANK3 PE=1 SV=3//1.2061e-11	down
ath-miR162a-3p	LOC_Os02g35039	sp|Q9FVR6|Y1222_ARATH Uncharacterized protein At1g32220, chloroplastic OS=Arabidopsis thaliana GN=At1g32220 PE=2 SV=1//4.53556e-39	down
ath-miR162a-3p	LOC_Os02g41720	sp|Q0JNK6|CCB13_ORYSJ Cyclin-B1-3 OS=Oryza sativa subsp. japonica GN=CYCB1-3 PE=2 SV=2//2.28716e-165	down
ath-miR162a-3p	LOC_Os02g42160	sp|Q9SA25|WAKLG_ARATH Wall-associated receptor kinase-like 8 OS=Arabidopsis thaliana GN=WAKL8 PE=2 SV=1//1.07411e-87	down
ath-miR162a-3p	LOC_Os02g47820	-//-	down
ath-miR162a-3p	LOC_Os02g48450	sp|O65493|XCP1_ARATH Xylem cysteine proteinase 1 OS=Arabidopsis thaliana GN=XCP1 PE=1 SV=1//6.73718e-151	down
ath-miR162a-3p	LOC_Os02g53780	-//-	down
ath-miR162a-3p	LOC_Os03g01090	-//-	down
ath-miR162a-3p	LOC_Os03g02970	sp|Q8LMR2|DCL1_ORYSJ Endoribonuclease Dicer homolog 1 OS=Oryza sativa subsp. japonica GN=DCL1 PE=3 SV=1//0	down
ath-miR162a-3p	LOC_Os03g05310	sp|Q9FYC2|PAO_ARATH Pheophorbide a oxygenase, chloroplastic OS=Arabidopsis thaliana GN=PAO PE=1 SV=1//0	down
ath-miR162a-3p	LOC_Os03g06120	sp|B6SJQ0|CNR13_MAIZE Cell number regulator 13 OS=Zea mays GN=CNR13 PE=2 SV=1//0	down
ath-miR162a-3p	LOC_Os03g09220	sp|Q10QL5|BIP2C_ORYSJ Probable protein phosphatase 2C BIPP2C1 OS=Oryza sativa subsp. japonica GN=BIPP2C1 PE=2 SV=1//0	down
ath-miR162a-3p	LOC_Os03g11330	sp|Q8GWT1|GAUTE_ARATH Probable galacturonosyltransferase 14 OS=Arabidopsis thaliana GN=GAUT14 PE=2 SV=1//0	down
ath-miR162a-3p	LOC_Os03g12570	sp|Q9AXT8|CMT1_MAIZE DNA (cytosine-5)-methyltransferase 1 OS=Zea mays GN=MET2A PE=1 SV=1//0	down
ath-miR162a-3p	LOC_Os03g13490	-//-	down
ath-miR162a-3p	LOC_Os03g15230	sp|Q54I39|IST1L_DICDI IST1-like protein OS=Dictyostelium discoideum GN=DDB_G0289029 PE=3 SV=1//1.06739e-06	down
ath-miR162a-3p	LOC_Os03g39655	-//-	down
ath-miR162a-3p	LOC_Os03g43230	sp|P0CT39|TF26_SCHPO Transposon Tf2-6 polyprotein OS=Schizosaccharomyces pombe (strain 972 / ATCC 24843) GN=Tf2-6 PE=3 SV=1//3.00846e-24	down
ath-miR162a-3p	LOC_Os03g43890	sp|Q10G81|MSI1_ORYSJ Histone-binding protein MSI1 homolog OS=Oryza sativa subsp. japonica GN=MSI1 PE=2 SV=1//0	down
ath-miR162a-3p	LOC_Os03g45720	-//-	down
ath-miR162a-3p	LOC_Os03g63900	sp|A2A1A0|NCS1_COPJA S-norcoclaurine synthase 1 OS=Coptis japonica GN=NCS1 PE=1 SV=1//3.3998e-98	down
ath-miR162a-3p	LOC_Os03g64014	-//-	down
ath-miR162a-3p	LOC_Os04g05780	-//-	down
ath-miR162a-3p	LOC_Os04g22200	sp|Q99315|YG31B_YEAST Transposon Ty3-G Gag-Pol polyprotein OS=Saccharomyces cerevisiae (strain ATCC 204508 / S288c) GN=TY3B-G PE=1 SV=3//2.58567e-28	down
ath-miR162a-3p	LOC_Os04g22400	sp|P10978|POLX_TOBAC Retrovirus-related Pol polyprotein from transposon TNT 1-94 OS=Nicotiana tabacum PE=2 SV=1//2.34697e-92	down
ath-miR162a-3p	LOC_Os04g31790	sp|Q0D4T4|MAD18_ORYSJ MADS-box transcription factor 18 OS=Oryza sativa subsp. japonica GN=MADS18 PE=1 SV=1//1.06946e-08	down
ath-miR162a-3p	LOC_Os04g42580	sp|Q0QLE4|DML_EUBBA 2,3-dimethylmalate lyase OS=Eubacterium barkeri GN=Dml PE=1 SV=1//1.71177e-67	down
ath-miR162a-3p	LOC_Os04g46330	-//-	down
ath-miR162a-3p	LOC_Os04g49780	-//-	down
ath-miR162a-3p	LOC_Os04g53690	sp|Q9LSX7|PEX22_ARATH Peroxisome biogenesis protein 22 OS=Arabidopsis thaliana GN=PEX22 PE=1 SV=1//4.73318e-79	down
ath-miR162a-3p	LOC_Os05g02490	sp|Q6NMB6|UTR5B_ARATH UDP-galactose/UDP-glucose transporter 5B OS=Arabidopsis thaliana GN=At5g59740 PE=2 SV=1//9.63462e-172	down
ath-miR162a-3p	LOC_Os05g03000	sp|P96554|Y319_MYXXA Uncharacterized membrane protein STKORF319 OS=Myxococcus xanthus PE=3 SV=1//9.4657e-51	down
ath-miR162a-3p	LOC_Os05g27170	-//-	down
ath-miR162a-3p	LOC_Os05g32530	sp|Q5H7P5|EBM_LILLO Mannosylglycoprotein endo-beta-mannosidase OS=Lilium longiflorum GN=EBM PE=1 SV=4//0	down
ath-miR162a-3p	LOC_Os05g40280	sp|Q5KQI4|Y5814_ORYSJ B3 domain-containing protein Os05g0481400 OS=Oryza sativa subsp. japonica GN=Os05g0481400 PE=2 SV=1//1.50502e-168	down
ath-miR162a-3p	LOC_Os05g41450	sp|Q9D6N5|NC2A_MOUSE Dr1-associated corepressor OS=Mus musculus GN=Drap1 PE=2 SV=3//9.04795e-28	down
ath-miR162a-3p	LOC_Os05g42260	-//-	down
ath-miR162a-3p	LOC_Os05g46620	sp|Q8GYX8|DNJ10_ARATH Chaperone protein dnaJ 10 OS=Arabidopsis thaliana GN=ATJ10 PE=2 SV=2//2.11833e-109	down
ath-miR162a-3p	LOC_Os06g02550	sp|Q6Z8C8|CDKF4_ORYSJ Cyclin-dependent kinase F-4 OS=Oryza sativa subsp. japonica GN=CDKF-4 PE=2 SV=1//1.19377e-180	down
ath-miR162a-3p	LOC_Os06g04520	sp|Q3UMB9|WASH7_MOUSE WASH complex subunit 7 OS=Mus musculus GN=Kiaa1033 PE=2 SV=2//6.67055e-52	down
ath-miR162a-3p	LOC_Os06g06600	sp|Q9FZ70|FDL1_ARATH F-box/FBD/LRR-repeat protein At1g13570 OS=Arabidopsis thaliana GN=At1g13570 PE=2 SV=1//2.96413e-15	down
ath-miR162a-3p	LOC_Os06g30901	sp|A1A5F2|HTR5B_XENTR HEAT repeat-containing protein 5B OS=Xenopus tropicalis GN=heatr5b PE=2 SV=1//1.43345e-15	down
ath-miR162a-3p	LOC_Os06g50190	sp|P0C2F6|RNHX1_ARATH Putative ribonuclease H protein At1g65750 OS=Arabidopsis thaliana GN=At1g65750 PE=3 SV=1//5.4921e-56	down
ath-miR162a-3p	LOC_Os06g51330	-//-	down
ath-miR162a-3p	LOC_Os07g05480	sp|P36886|PSAK_HORVU Photosystem I reaction center subunit psaK, chloroplastic OS=Hordeum vulgare GN=PSAK PE=1 SV=1//2.48633e-71	down
ath-miR162a-3p	LOC_Os07g08500	sp|B1Q3J6|DNM1B_ORYSJ DNA (cytosine-5)-methyltransferase 1B OS=Oryza sativa subsp. japonica GN=MET1B PE=2 SV=1//0	down
ath-miR162a-3p	LOC_Os07g19444	sp|P0C042|Y4597_ARATH Uncharacterized protein At4g15970 OS=Arabidopsis thaliana GN=At4g15970 PE=2 SV=1//1.94065e-79	down
ath-miR162a-3p	LOC_Os07g24400	sp|P04323|POL3_DROME Retrovirus-related Pol polyprotein from transposon 17.6 OS=Drosophila melanogaster GN=pol PE=3 SV=1//3.2628e-21	down
ath-miR162a-3p	LOC_Os07g32650	sp|P0CT39|TF26_SCHPO Transposon Tf2-6 polyprotein OS=Schizosaccharomyces pombe (strain 972 / ATCC 24843) GN=Tf2-6 PE=3 SV=1//4.33821e-141	down
ath-miR162a-3p	LOC_Os07g32690	sp|P0C2F6|RNHX1_ARATH Putative ribonuclease H protein At1g65750 OS=Arabidopsis thaliana GN=At1g65750 PE=3 SV=1//1.1253e-56	down
ath-miR162a-3p	LOC_Os07g39520	sp|Q0D541|WNK5_ORYSJ Probable serine/threonine-protein kinase WNK5 OS=Oryza sativa subsp. japonica GN=WNK5 PE=2 SV=1//0	down
ath-miR162a-3p	LOC_Os08g05470	sp|O23257|FBL72_ARATH Putative F-box/LRR-repeat protein At4g13960 OS=Arabidopsis thaliana GN=At4g13960 PE=3 SV=1//4.35882e-11	down
ath-miR162a-3p	LOC_Os08g07440	sp|Q5YGP7|PLET2_ARATH AP2-like ethylene-responsive transcription factor PLT2 OS=Arabidopsis thaliana GN=PLT2 PE=2 SV=1//4.11292e-10	down
ath-miR162a-3p	LOC_Os08g14640	-//-	down
ath-miR162a-3p	LOC_Os08g29990	sp|P10978|POLX_TOBAC Retrovirus-related Pol polyprotein from transposon TNT 1-94 OS=Nicotiana tabacum PE=2 SV=1//2.23905e-142	down
ath-miR162a-3p	LOC_Os08g42380	sp|Q9XGY4|TIM8_ARATH Mitochondrial import inner membrane trans	down
ath-miR162a-3p	LOC_Os08g44750	sp|Q94AP3|WAT1_ARATH Protein WALLS ARE THIN 1 OS=Arabidopsis thaliana GN=WAT1 PE=1 SV=1//6.35761e-180	down
ath-miR162a-3p	LOC_Os09g06260	sp|P23074|POL_SFV1 Pro-Pol polyprotein OS=Simian foamy virus type 1 GN=pol PE=1 SV=3//5.09175e-21	down
ath-miR162a-3p	LOC_Os09g26540	sp|Q3E6S8|DGP14_ARATH Putative protease Do-like 14 OS=Arabidopsis thaliana GN=DEGP14 PE=3 SV=2//3.07518e-08	down
ath-miR162a-3p	LOC_Os09g39870	sp|Q651A1|LPA1H_ORYSJ P-loop NTPase domain-containing protein LPA1 homolog OS=Oryza sativa subsp. japonica GN=Os09g0572200 PE=3 SV=1//0	down
ath-miR162a-3p	LOC_Os10g11090	sp|P0C2F6|RNHX1_ARATH Putative ribonuclease H protein At1g65750 OS=Arabidopsis thaliana GN=At1g65750 PE=3 SV=1//7.90394e-17	down
ath-miR162a-3p	LOC_Os10g21460	-//-	down
ath-miR162a-3p	LOC_Os10g22330	sp|O82201|AP4S_ARATH AP-4 complex subunit sigma OS=Arabidopsis thaliana GN=At2g19790 PE=1 SV=1//1.05623e-87	down
ath-miR162a-3p	LOC_Os10g29540	sp|Q9FPR3|EDR1_ARATH Serine/threonine-protein kinase EDR1 OS=Arabidopsis thaliana GN=EDR1 PE=1 SV=1//2.16173e-76	down
ath-miR162a-3p	LOC_Os10g30750	sp|A7T167|GDAP2_NEMVE Protein GDAP2 homolog OS=Nematostella vectensis GN=gdap2 PE=3 SV=1//6.87166e-97	down
ath-miR162a-3p	LOC_Os10g31040	sp|Q54GU0|ARSB_DICDI Putative transporter arsB OS=Dictyostelium discoideum GN=arsB PE=2 SV=1//8.7354e-20	down
ath-miR162a-3p	LOC_Os10g31864	sp|Q869L3|MDN1_DICDI Midasin OS=Dictyostelium discoideum GN=mdn1 PE=3 SV=2//2.51406e-07	down
ath-miR162a-3p	LOC_Os10g35800	sp|P81760|TL17_ARATH Thylakoid lumenal 17.4 kDa protein, chloroplastic OS=Arabidopsis thaliana GN=At5g53490 PE=1 SV=2//2.50666e-12	down
ath-miR162a-3p	LOC_Os10g37370	sp|P0C2F6|RNHX1_ARATH Putative ribonuclease H protein At1g65750 OS=Arabidopsis thaliana GN=At1g65750 PE=3 SV=1//1.66089e-57	down
ath-miR162a-3p	LOC_Os10g37660	sp|Q9FWC1|TRE_ORYSJ Probable trehalase OS=Oryza sativa subsp. japonica GN=Os10g0521000 PE=2 SV=1//0	down
ath-miR162a-3p	LOC_Os10g42410	-//-	down
ath-miR162a-3p	LOC_Os10g42430	sp|Q39204|MYC2_ARATH Transcription factor MYC2 OS=Arabidopsis thaliana GN=MYC2 PE=1 SV=2//1.57515e-124	down
ath-miR162a-3p	LOC_Os11g11050	sp|Q0ITU1|MTNA_ORYSJ Methylthioribose-1-phosphate isomerase OS=Oryza sativa subsp. japonica GN=IDI2 PE=2 SV=1//0	down
ath-miR162a-3p	LOC_Os11g12040	sp|Q39214|RPM1_ARATH Disease resistance protein RPM1 OS=Arabidopsis thaliana GN=RPM1 PE=1 SV=1//1.31176e-89	down
ath-miR162a-3p	LOC_Os11g12320	sp|Q39214|RPM1_ARATH Disease resistance protein RPM1 OS=Arabidopsis thaliana GN=RPM1 PE=1 SV=1//1.52146e-58	down
ath-miR162a-3p	LOC_Os11g12560	sp|Q9SGP2|HSL1_ARATH Receptor-like protein kinase HSL1 OS=Arabidopsis thaliana GN=HSL1 PE=2 SV=1//3.5372e-15	down
ath-miR162a-3p	LOC_Os11g32650	sp|Q2R3A1|CHS1_ORYSJ Chalcone synthase 1 OS=Oryza sativa subsp. japonica GN=CHS1 PE=2 SV=1//0	down
ath-miR162a-3p	LOC_Os11g37160	-//-	down
ath-miR162a-3p	LOC_Os12g06010	sp|P0C2F6|RNHX1_ARATH Putative ribonuclease H protein At1g65750 OS=Arabidopsis thaliana GN=At1g65750 PE=3 SV=1//1.28204e-53	down
ath-miR162a-3p	LOC_Os12g11190	-//-	down
ath-miR162a-3p	LOC_Os12g29434	sp|Q9LMN8|WAK3_ARATH Wall-associated receptor kinase 3 OS=Arabidopsis thaliana GN=WAK3 PE=2 SV=2//1.16423e-66	down
ath-miR162a-3p	LOC_Os12g40860	sp|Q8W104|FBL17_ARATH F-box/LRR-repeat protein 17 OS=Arabidopsis thaliana GN=FBL17 PE=1 SV=1//8.71474e-140	down
ath-miR162a-3p	LOC_Os12g41700	sp|Q2QMB3|LOL2_ORYSJ Protein LOL2 OS=Oryza sativa subsp. japonica GN=LOL2 PE=2 SV=1//1.26543e-90	down
ath-miR162a-3p	LOC_Os12g42180	sp|Q93Z17|HLP_ARATH 50S ribosomal protein HLP, mitochondrial OS=Arabidopsis thaliana GN=HLP PE=2 SV=1//1.66415e-55	down
ath-miR162a-3p	LOC_Os12g44250	sp|Q9ZTW3|VA721_ARATH Vesicle-associated membrane protein 721 OS=Arabidopsis thaliana GN=VAMP721 PE=1 SV=1//2.21711e-94	down
ath-miR166a-3p	LOC_Os01g04600	-//-	down
ath-miR166a-3p	LOC_Os01g33740	sp|Q9SD53|Y3720_ARATH UPF0481 protein At3g47200 OS=Arabidopsis thaliana GN=At3g47200 PE=2 SV=1//3.23933e-14	down
ath-miR166a-3p	LOC_Os01g39830	sp|Q8W0A1|BGAL2_ORYSJ Beta-galactosidase 2 OS=Oryza sativa subsp. japonica GN=Os01g0580200 PE=2 SV=1//0	down
ath-miR166a-3p	LOC_Os01g49680	sp|Q9FUG4|XPB2_ARATH DNA repair helicase XPB2 OS=Arabidopsis thaliana GN=XPB2 PE=2 SV=1//0	down
ath-miR166a-3p	LOC_Os01g50230	-//-	down
ath-miR166a-3p	LOC_Os01g63770	sp|Q5N892|LAX1_ORYSJ Auxin transporter-like protein 1 OS=Oryza sativa subsp. japonica GN=Os01g0856500 PE=2 SV=2//0	down
ath-miR166a-3p	LOC_Os01g71370	-//-	down
ath-miR166a-3p	LOC_Os02g04260	-//-	down
ath-miR166a-3p	LOC_Os02g06500	sp|F4JAA5|SKI2_ARATH ATP-dependent RNA helicase SKI2 OS=Arabidopsis thaliana GN=SKI2 PE=1 SV=1//4.26365e-180	down
ath-miR166a-3p	LOC_Os02g07650	-//-	down
ath-miR166a-3p	LOC_Os02g10090	sp|Q9C689|NSE4A_ARATH Non-structural maintenance of chromosomes element 4 homolog A OS=Arabidopsis thaliana GN=NSE4A PE=2 SV=1//8.81697e-98	down
ath-miR166a-3p	LOC_Os02g10160	sp|Q0P651|CD029_HUMAN Uncharacterized protein C4orf29 OS=Homo sapiens GN=C4orf29 PE=2 SV=1//4.31219e-43	down
ath-miR166a-3p	LOC_Os02g34560	sp|Q69T31|CINV1_ORYSJ Cytosolic invertase 1 OS=Oryza sativa subsp. japonica GN=CINV1 PE=1 SV=1//5.87796e-54	down
ath-miR166a-3p	LOC_Os02g43590	sp|Q54YW1|ELMOA_DICDI ELMO domain-containing protein A OS=Dictyostelium discoideum GN=elmoA PE=1 SV=1//1.9288e-29	down
ath-miR166a-3p	LOC_Os02g49670	-//-	down
ath-miR166a-3p	LOC_Os02g51200	sp|P14381|YTX2_XENLA Transposon TX1 uncharacterized 149 kDa protein OS=Xenopus laevis PE=3 SV=1//1.15003e-48	down
ath-miR166a-3p	LOC_Os02g53520	sp|Q6S001|KIF11_DICDI Kinesin-related protein 11 OS=Dictyostelium discoideum GN=kif11 PE=3 SV=1//4.85836e-113	down
ath-miR166a-3p	LOC_Os02g56280	sp|Q55874|Y103_SYNY3 Uncharacterized protein sll0103 OS=Synechocystis sp. (strain PCC 6803 / Kazusa) GN=sll0103 PE=3 SV=1//2.06798e-15	down
ath-miR166a-3p	LOC_Os03g11720	sp|B9F676|GLU2A_ORYSJ Probable glucan 1,3-alpha-glucosidase OS=Oryza sativa subsp. japonica GN=Os03g0216600 PE=3 SV=1//0	down
ath-miR166a-3p	LOC_Os03g13920	-//-	down
ath-miR166a-3p	LOC_Os03g15400	-//-	down
ath-miR166a-3p	LOC_Os03g16320	-//-	down
ath-miR166a-3p	LOC_Os03g32560	-//-	down
ath-miR166a-3p	LOC_Os03g34280	-//-	down
ath-miR166a-3p	LOC_Os03g35380	-//-	down
ath-miR166a-3p	LOC_Os03g37120	sp|Q9ZUE0|PEK12_ARATH Proline-rich receptor-like protein kinase PERK12 OS=Arabidopsis thaliana GN=PERK12 PE=2 SV=2//9.6148e-168	down
ath-miR166a-3p	LOC_Os03g44290	sp|Q10G40|EXB12_ORYSJ Expansin-B12 OS=Oryza sativa subsp. japonica GN=EXPB12 PE=2 SV=2//2.94408e-65	down
ath-miR166a-3p	LOC_Os03g44835	-//-	down
ath-miR166a-3p	LOC_Os03g50250	sp|Q03684|BIP4_TOBAC Luminal-binding protein 4 OS=Nicotiana tabacum GN=BIP4 PE=2 SV=1//0	down
ath-miR166a-3p	LOC_Os03g56730	-//-	down
ath-miR166a-3p	LOC_Os03g58890	sp|Q8L970|P4H7_ARATH Probable prolyl 4-hydroxylase 7 OS=Arabidopsis thaliana GN=P4H7 PE=2 SV=1//2.99717e-134	down
ath-miR166a-3p	LOC_Os03g64420	-//-	down
ath-miR166a-3p	LOC_Os04g02600	sp|P11369|LORF2_MOUSE LINE-1 retrotransposable element ORF2 protein OS=Mus musculus GN=Pol PE=1 SV=2//2.14461e-19	down
ath-miR166a-3p	LOC_Os04g04930	-//-	down
ath-miR166a-3p	LOC_Os04g05700	-//-	down
ath-miR166a-3p	LOC_Os04g11080	-//-	down
ath-miR166a-3p	LOC_Os04g17900	-//-	down
ath-miR166a-3p	LOC_Os04g23200	-//-	down
ath-miR166a-3p	LOC_Os04g31310	-//-	down
ath-miR166a-3p	LOC_Os04g35460	-//-	down
ath-miR166a-3p	LOC_Os04g46570	sp|Q8W486|Y1491_ARATH Uncharacterized protein At1g04910 OS=Arabidopsis thaliana GN=At1g04910 PE=2 SV=1//5.17593e-23	down
ath-miR166a-3p	LOC_Os04g49890	sp|Q9M1C7|AB9C_ARATH ABC transporter C family member 9 OS=Arabidopsis thaliana GN=ABCC9 PE=2 SV=2//1.19933e-27	down
ath-miR166a-3p	LOC_Os04g53670	sp|Q6BDS2|URFB1_HUMAN UHRF1-binding protein 1 OS=Homo sapiens GN=UHRF1BP1 PE=1 SV=1//2.44652e-09	down
ath-miR166a-3p	LOC_Os04g58020	sp|Q8S9H7|DIV_ANTMA Transcription factor DIVARICATA OS=Antirrhinum majus GN=DIVARICATA PE=2 SV=1//3.77373e-44	down
ath-miR166a-3p	LOC_Os04g59540	sp|Q0WUR5|FAB1A_ARATH 1-phosphatidylinositol-3-phosphate 5-kinase FAB1A OS=Arabidopsis thaliana GN=FAB1A PE=2 SV=1//2.3599e-102	down
ath-miR166a-3p	LOC_Os05g05160	sp|Q75KK8|MPK14_ORYSJ Mitogen-activated protein kinase 14 OS=Oryza sativa subsp. japonica GN=MPK14 PE=2 SV=1//0	down
ath-miR166a-3p	LOC_Os05g13910	-//-	down
ath-miR166a-3p	LOC_Os05g14280	sp|P92555|M1250_ARATH Uncharacterized mitochondrial protein AtMg01250 OS=Arabidopsis thaliana GN=AtMg01250 PE=4 SV=1//6.90696e-10	down
ath-miR166a-3p	LOC_Os05g17650	-//-	down
ath-miR166a-3p	LOC_Os05g19990	-//-	down
ath-miR166a-3p	LOC_Os05g34460	sp|Q9FIV6|DGP10_ARATH Protease Do-like 10, mitochondrial OS=Arabidopsis thaliana GN=DEGP10 PE=2 SV=1//0	down
ath-miR166a-3p	LOC_Os05g39410	sp|C0LGU7|Y5458_ARATH Probable LRR receptor-like serine/threonine-protein kinase At5g45840 OS=Arabidopsis thaliana GN=At5g45840 PE=2 SV=1//1.46135e-105	down
ath-miR166a-3p	LOC_Os06g24100	-//-	down
ath-miR166a-3p	LOC_Os06g43280	sp|Q9C778|ELP4_ARATH Elongator complex protein 4 OS=Arabidopsis thaliana GN=ELP4 PE=1 SV=1//3.35586e-95	down
ath-miR166a-3p	LOC_Os06g45540	-//-	down
ath-miR166a-3p	LOC_Os07g07260	sp|Q0D8D4|NADE_ORYSJ Glutamine-dependent NAD(	down
ath-miR166a-3p	LOC_Os07g42104	-//-	down
ath-miR166a-3p	LOC_Os07g43630	sp|Q8I7P9|POL5_DROME Retrovirus-related Pol polyprotein from transposon opus OS=Drosophila melanogaster GN=pol PE=3 SV=1//2.51505e-58	down
ath-miR166a-3p	LOC_Os07g44810	-//-	down
ath-miR166a-3p	LOC_Os08g02240	sp|P14381|YTX2_XENLA Transposon TX1 uncharacterized 149 kDa protein OS=Xenopus laevis PE=3 SV=1//4.61449e-42	down
ath-miR166a-3p	LOC_Os08g09230	sp|Q43846|SSY3_SOLTU Soluble starch synthase 3, chloroplastic/amyloplastic OS=Solanum tuberosum GN=SS3 PE=1 SV=1//2.95874e-12	down
ath-miR166a-3p	LOC_Os08g19020	-//-	down
ath-miR166a-3p	LOC_Os08g34740	sp|Q9LSM5|ECD_ARATH Protein ecdysoneless homolog OS=Arabidopsis thaliana GN=At5g65490 PE=1 SV=1//1.63919e-175	down
ath-miR166a-3p	LOC_Os08g44890	sp|P14381|YTX2_XENLA Transposon TX1 uncharacterized 149 kDa protein OS=Xenopus laevis PE=3 SV=1//1.25026e-39	down
ath-miR166a-3p	LOC_Os09g17730	sp|O23144|PPI1_ARATH Proton pump-interactor 1 OS=Arabidopsis thaliana GN=PPI1 PE=1 SV=2//9.35783e-97	down
ath-miR166a-3p	LOC_Os09g18070	-//-	down
ath-miR166a-3p	LOC_Os09g25640	sp|Q75K12|NT5D_DICDI 5&apos;-nucleotidase domain-containing protein DDB_G0275467 OS=Dictyostelium discoideum GN=DDB_G0275467 PE=3 SV=1//1.75623e-109	down
ath-miR166a-3p	LOC_Os10g04674	sp|Q39214|RPM1_ARATH Disease resistance protein RPM1 OS=Arabidopsis thaliana GN=RPM1 PE=1 SV=1//1.17351e-116	down
ath-miR166a-3p	LOC_Os10g12730	-//-	down
ath-miR166a-3p	LOC_Os10g16470	-//-	down
ath-miR166a-3p	LOC_Os10g22000	-//-	down
ath-miR166a-3p	LOC_Os10g24120	-//-	down
ath-miR166a-3p	LOC_Os10g31864	sp|Q869L3|MDN1_DICDI Midasin OS=Dictyostelium discoideum GN=mdn1 PE=3 SV=2//2.51406e-07	down
ath-miR166a-3p	LOC_Os11g06760	sp|Q9BUL9|RPP25_HUMAN Ribonuclease P protein subunit p25 OS=Homo sapiens GN=RPP25 PE=1 SV=1//2.26803e-08	down
ath-miR166a-3p	LOC_Os11g28230	-//-	down
ath-miR166a-3p	LOC_Os11g30970	-//-	down
ath-miR166a-3p	LOC_Os11g45899	-//-	down
ath-miR166a-3p	LOC_Os12g14900	sp|P04323|POL3_DROME Retrovirus-related Pol polyprotein from transposon 17.6 OS=Drosophila melanogaster GN=pol PE=3 SV=1//1.32988e-33	down
ath-miR166a-3p	LOC_Os12g16690	sp|Q9FHF1|AB7B_ARATH ABC transporter B family member 7 OS=Arabidopsis thaliana GN=ABCB7 PE=3 SV=1//2.77644e-14	down
ath-miR166a-3p	LOC_Os12g27096	sp|P10978|POLX_TOBAC Retrovirus-related Pol polyprotein from transposon TNT 1-94 OS=Nicotiana tabacum PE=2 SV=1//4.55779e-180	down
ath-miR166a-3p	LOC_Os12g30690	-//-	down
ath-miR166a-3p	LOC_Os12g30880	sp|Q9LNG5|PPP7L_ARATH Serine/threonine-protein phosphatase 7 long form homolog OS=Arabidopsis thaliana GN=At1g48120 PE=2 SV=1//7.35247e-14	down
ath-miR166a-3p	LOC_Os12g35140	-//-	down
ath-miR166a-3p	LOC_Os12g43034	sp|Q6CPY9|SC61A_KLULA Protein transport protein SEC61 subunit alpha OS=Kluyveromyces lactis (strain ATCC 8585 / CBS 2359 / DSM 70799 / NBRC 1267 / NRRL Y-1140 / WM37) GN=SEC61 PE=3 SV=1//7.20707e-11	down
ath-miR166a-3p	LOC_Os12g43680	-//-	down
ath-miR167d	LOC_Os01g03020	sp|Q9XEA0|SYLM_ARATH Leucine--tRNA ligase, chloroplastic/mitochondrial OS=Arabidopsis thaliana GN=EMB2369 PE=2 SV=1//0	down
ath-miR167d	LOC_Os01g12550	-//-	down
ath-miR167d	LOC_Os01g18210	sp|P34791|CP20C_ARATH Peptidyl-prolyl cis-trans isomerase CYP20-3, chloroplastic OS=Arabidopsis thaliana GN=CYP20-3 PE=1 SV=1//2.25467e-93	down
ath-miR167d	LOC_Os01g25600	sp|Q9SRY4|LPA1_ARATH Protein LOW PSII ACCUMULATION 1, chloroplastic OS=Arabidopsis thaliana GN=LPA1 PE=1 SV=1//2.74275e-151	down
ath-miR167d	LOC_Os01g46470	-//-	down
ath-miR167d	LOC_Os01g56969	sp|P0CJ66|Y1705_ARATH Uncharacterized protein At1g27050 OS=Arabidopsis thaliana GN=At1g27050 PE=2 SV=1//1.38407e-08	down
ath-miR167d	LOC_Os01g62540	-//-	down
ath-miR167d	LOC_Os01g63290	sp|Q8W0H5|PHT43_ORYSJ Probable anion transporter 3, chloroplastic OS=Oryza sativa subsp. japonica GN=PHT4;3 PE=2 SV=1//0	down
ath-miR167d	LOC_Os01g65500	sp|Q96282|CLCC_ARATH Chloride channel protein CLC-c OS=Arabidopsis thaliana GN=CLC-C PE=1 SV=1//0	down
ath-miR167d	LOC_Os01g74030	sp|Q9ZW07|PUM1_ARATH Pumilio homolog 1 OS=Arabidopsis thaliana GN=APUM1 PE=1 SV=1//1.40747e-13	down
ath-miR167d	LOC_Os02g04100	sp|P52428|PSA1_ORYSJ Proteasome subunit alpha type-1 OS=Oryza sativa subsp. japonica GN=PAF1 PE=2 SV=1//1.62845e-174	down
ath-miR167d	LOC_Os02g06910	sp|Q6H6V4|ARFF_ORYSJ Auxin response factor 6 OS=Oryza sativa subsp. japonica GN=ARF6 PE=1 SV=1//0	down
ath-miR167d	LOC_Os02g18760	sp|P04146|COPIA_DROME Copia protein OS=Drosophila melanogaster GN=GIP PE=1 SV=3//1.2293e-74	down
ath-miR167d	LOC_Os02g25960	sp|Q12955|ANK3_HUMAN Ankyrin-3 OS=Homo sapiens GN=ANK3 PE=1 SV=3//1.2061e-11	down
ath-miR167d	LOC_Os02g30500	-//-	down
ath-miR167d	LOC_Os02g36740	sp|F4JKK0|SUD1_ARATH Probable E3 ubiquitin ligase SUD1 OS=Arabidopsis thaliana GN=SUD1 PE=1 SV=1//1.4959e-07	down
ath-miR167d	LOC_Os02g42600	sp|Q5YDB6|CPL1_ARATH RNA polymerase II C-terminal domain phosphatase-like 1 OS=Arabidopsis thaliana GN=CPL1 PE=1 SV=1//0	down
ath-miR167d	LOC_Os02g46730	sp|Q9UBS8|RNF14_HUMAN E3 ubiquitin-protein ligase RNF14 OS=Homo sapiens GN=RNF14 PE=1 SV=1//7.42201e-11	down
ath-miR167d	LOC_Os02g48000	sp|Q9CXF4|TBC15_MOUSE TBC1 domain family member 15 OS=Mus musculus GN=Tbc1d15 PE=1 SV=1//5.89004e-100	down
ath-miR167d	LOC_Os02g53270	sp|Q9H7Z3|NRDE2_HUMAN Protein NRDE2 homolog OS=Homo sapiens GN=NRDE2 PE=1 SV=3//5.41628e-64	down
ath-miR167d	LOC_Os02g55950	sp|Q7T322|NAA35_DANRE N-alpha-acetyltransferase 35, NatC auxiliary subunit OS=Danio rerio GN=naa35 PE=2 SV=1//4.8402e-58	down
ath-miR167d	LOC_Os03g11420	sp|Q8L7J2|BGL06_ORYSJ Beta-glucosidase 6 OS=Oryza sativa subsp. japonica GN=BGLU6 PE=1 SV=1//0	down
ath-miR167d	LOC_Os03g13190	-//-	down
ath-miR167d	LOC_Os03g14750	-//-	down
ath-miR167d	LOC_Os03g22340	sp|Q9M9W1|RL222_ARATH 60S ribosomal protein L22-2 OS=Arabidopsis thaliana GN=RPL22B PE=2 SV=1//7.21341e-50	down
ath-miR167d	LOC_Os03g27700	-//-	down
ath-miR167d	LOC_Os03g47540	-//-	down
ath-miR167d	LOC_Os03g52150	sp|Q29AK2|LMLN_DROPS Leishmanolysin-like peptidase OS=Drosophila pseudoobscura pseudoobscura GN=GA17800 PE=3 SV=1//1.34677e-48	down
ath-miR167d	LOC_Os03g57854	sp|Q9SRV1|BPM4_ARATH BTB/POZ and MATH domain-containing protein 4 OS=Arabidopsis thaliana GN=BPM4 PE=1 SV=1//2.36823e-16	down
ath-miR167d	LOC_Os03g60700	sp|A2DZE8|ALG5A_TRIVA Dolichyl-phosphate beta-glucosyltransferase ALG5A OS=Trichomonas vaginalis GN=ALG5A PE=1 SV=1//2.50796e-23	down
ath-miR167d	LOC_Os03g62314	sp|Q8H1D6|RBK1_ARATH Receptor-like cytosolic serine/threonine-protein kinase RBK1 OS=Arabidopsis thaliana GN=RBK1 PE=1 SV=1//1.87121e-41	down
ath-miR167d	LOC_Os04g01210	-//-	down
ath-miR167d	LOC_Os04g06970	-//-	down
ath-miR167d	LOC_Os04g12430	-//-	down
ath-miR167d	LOC_Os04g15630	sp|C0LGP4|Y3475_ARATH Probable LRR receptor-like serine/threonine-protein kinase At3g47570 OS=Arabidopsis thaliana GN=At3g47570 PE=2 SV=1//1.93655e-12	down
ath-miR167d	LOC_Os04g18010	sp|Q7XWP1|CPSF1_ORYSJ Probable cleavage and polyadenylation specificity factor subunit 1 OS=Oryza sativa subsp. japonica GN=Os04g0252200 PE=3 SV=2//0	down
ath-miR167d	LOC_Os04g22060	sp|P04323|POL3_DROME Retrovirus-related Pol polyprotein from transposon 17.6 OS=Drosophila melanogaster GN=pol PE=3 SV=1//1.35464e-87	down
ath-miR167d	LOC_Os04g23590	-//-	down
ath-miR167d	LOC_Os04g31110	sp|Q9LK32|Y3721_ARATH Uncharacterized protein At3g27210 OS=Arabidopsis thaliana GN=Y-2 PE=1 SV=1//1.63686e-09	down
ath-miR167d	LOC_Os04g39900	sp|Q7XKV2|BGL13_ORYSJ Beta-glucosidase 13 OS=Oryza sativa subsp. japonica GN=BGLU13 PE=2 SV=2//0	down
ath-miR167d	LOC_Os04g40950	sp|Q7FAH2|G3PC2_ORYSJ Glyceraldehyde-3-phosphate dehydrogenase 2, cytosolic OS=Oryza sativa subsp. japonica GN=GAPC2 PE=1 SV=1//0	down
ath-miR167d	LOC_Os04g42990	sp|Q86KZ2|TF2H2_DICDI General transcription factor IIH subunit 2 OS=Dictyostelium discoideum GN=gtf2h2 PE=3 SV=2//5.03752e-91	down
ath-miR167d	LOC_Os04g58440	-//-	down
ath-miR167d	LOC_Os05g09130	-//-	down
ath-miR167d	LOC_Os05g19050	sp|Q7ZV90|PIF1_DANRE ATP-dependent DNA helicase PIF1 OS=Danio rerio GN=pif1 PE=2 SV=1//7.61397e-14	down
ath-miR167d	LOC_Os05g35510	-//-	down
ath-miR167d	LOC_Os05g47850	sp|Q9FYT6|CRS1_MAIZE Chloroplastic group IIA intron splicing facilitator CRS1, chloroplastic OS=Zea mays GN=CRS1 PE=1 SV=1//2.93877e-123	down
ath-miR167d	LOC_Os05g50510	sp|Q96PB1|CASD1_HUMAN CAS1 domain-containing protein 1 OS=Homo sapiens GN=CASD1 PE=2 SV=1//7.93349e-55	down
ath-miR167d	LOC_Os06g03830	sp|A2RVM0|TIC32_ARATH Short-chain dehydrogenase TIC 32, chloroplastic OS=Arabidopsis thaliana GN=TIC32 PE=2 SV=1//9.03046e-10	down
ath-miR167d	LOC_Os06g16140	-//-	down
ath-miR167d	LOC_Os06g21360	sp|Q8S397|NHX4_ARATH Sodium/hydrogen exchanger 4 OS=Arabidopsis thaliana GN=NHX4 PE=2 SV=2//0	down
ath-miR167d	LOC_Os06g22970	-//-	down
ath-miR167d	LOC_Os06g30910	-//-	down
ath-miR167d	LOC_Os06g37750	sp|P17801|KPRO_MAIZE Putative receptor protein kinase ZmPK1 OS=Zea mays GN=PK1 PE=2 SV=2//0	down
ath-miR167d	LOC_Os06g38950	sp|Q8LPK0|AB8A_ARATH ABC transporter A family member 8 OS=Arabidopsis thaliana GN=ABCA8 PE=2 SV=3//0	down
ath-miR167d	LOC_Os06g41730	sp|Q940Y3|ARID3_ARATH AT-rich interactive domain-containing protein 3 OS=Arabidopsis thaliana GN=ARID3 PE=1 SV=1//9.26228e-132	down
ath-miR167d	LOC_Os06g46410	sp|Q653U3|ARFQ_ORYSJ Auxin response factor 17 OS=Oryza sativa subsp. japonica GN=ARF17 PE=2 SV=1//0	down
ath-miR167d	LOC_Os06g48510	sp|Q9SZR0|CHMO_ARATH Choline monooxygenase, chloroplastic OS=Arabidopsis thaliana GN=At4g29890 PE=2 SV=2//3.22966e-171	down
ath-miR167d	LOC_Os06g50350	-//-	down
ath-miR167d	LOC_Os07g05610	sp|Q5M8S7|NIPA_XENTR NIPA-like protein OS=Xenopus tropicalis GN=zc3hc1 PE=2 SV=1//3.86272e-12	down
ath-miR167d	LOC_Os07g07080	sp|Q9P2D0|IBTK_HUMAN Inhibitor of Bruton tyrosine kinase OS=Homo sapiens GN=IBTK PE=1 SV=3//4.77444e-40	down
ath-miR167d	LOC_Os07g29370	-//-	down
ath-miR167d	LOC_Os07g29540	-//-	down
ath-miR167d	LOC_Os07g29820	sp|Q9LRR4|R13L1_ARATH Putative disease resistance RPP13-like protein 1 OS=Arabidopsis thaliana GN=RPPL1 PE=3 SV=1//8.20655e-75	down
ath-miR167d	LOC_Os07g33790	sp|Q8GXJ4|GLR34_ARATH Glutamate receptor 3.4 OS=Arabidopsis thaliana GN=GLR3.4 PE=2 SV=2//0	down
ath-miR167d	LOC_Os07g39850	sp|Q9M2W8|Y3990_ARATH BTB/POZ domain-containing protein At3g49900 OS=Arabidopsis thaliana GN=At3g49900 PE=2 SV=1//4.19981e-25	down
ath-miR167d	LOC_Os07g45510	-//-	down
ath-miR167d	LOC_Os07g47780	sp|Q940B0|RL183_ARATH 60S ribosomal protein L18-3 OS=Arabidopsis thaliana GN=RPL18C PE=2 SV=1//1.14196e-106	down
ath-miR167d	LOC_Os07g48850	sp|Q9SAD9|PPR40_ARATH Pentatricopeptide repeat-containing protein At1g13040, mitochondrial OS=Arabidopsis thaliana GN=At1g13040 PE=2 SV=1//1.73551e-34	down
ath-miR167d	LOC_Os07g49320	sp|Q92797|SYMPK_HUMAN Symplekin OS=Homo sapiens GN=SYMPK PE=1 SV=2//1.5714e-59	down
ath-miR167d	LOC_Os08g01070	sp|Q54BM5|BBP_DICDI Branchpoint-bridging protein OS=Dictyostelium discoideum GN=sf1 PE=3 SV=1//5.00013e-07	down
ath-miR167d	LOC_Os08g02670	sp|F4JRP8|STIL2_ARATH Protein STICHEL-like 2 OS=Arabidopsis thaliana GN=At4g24790 PE=2 SV=1//1.64424e-123	down
ath-miR167d	LOC_Os08g07390	-//-	down
ath-miR167d	LOC_Os08g09180	sp|Q567Z6|CRIPT_DANRE Cysteine-rich PDZ-binding protein OS=Danio rerio GN=cript PE=3 SV=1//9.84371e-37	down
ath-miR167d	LOC_Os08g29100	-//-	down
ath-miR167d	LOC_Os08g30020	-//-	down
ath-miR167d	LOC_Os08g42730	sp|P54967|BIOB_ARATH Biotin synthase OS=Arabidopsis thaliana GN=BIO2 PE=2 SV=1//0	down
ath-miR167d	LOC_Os09g01700	-//-	down
ath-miR167d	LOC_Os09g24790	-//-	down
ath-miR167d	LOC_Os09g37520	-//-	down
ath-miR167d	LOC_Os09g37890	sp|Q9SXB8|Y1133_ARATH G-type lectin S-receptor-like serine/threonine-protein kinase At1g11330 OS=Arabidopsis thaliana GN=At1g11330 PE=2 SV=3//1.45323e-178	down
ath-miR167d	LOC_Os09g39330	sp|P0C2F6|RNHX1_ARATH Putative ribonuclease H protein At1g65750 OS=Arabidopsis thaliana GN=At1g65750 PE=3 SV=1//2.77151e-14	down
ath-miR167d	LOC_Os09g39400	sp|Q6VAK4|OHP2_ORYSJ Histidine-containing phosphotransfer protein 2 OS=Oryza sativa subsp. japonica GN=OHP2 PE=1 SV=1//4.14515e-98	down
ath-miR167d	LOC_Os10g05210	-//-	down
ath-miR167d	LOC_Os10g31520	sp|E7QBZ1|KRR1_YEASZ KRR1 small subunit processome component OS=Saccharomyces cerevisiae (strain Zymaflore VL3) GN=KRR1 PE=3 SV=1//1.33946e-102	down
ath-miR167d	LOC_Os10g33650	sp|P42158|KC1D_ARATH Casein kinase I isoform delta-like OS=Arabidopsis thaliana GN=At4g26100 PE=2 SV=2//2.87816e-169	down
ath-miR167d	LOC_Os10g34650	-//-	down
ath-miR167d	LOC_Os10g37590	-//-	down
ath-miR167d	LOC_Os11g03020	-//-	down
ath-miR167d	LOC_Os11g10570	sp|Q9LRR5|DRL21_ARATH Putative disease resistance protein At3g14460 OS=Arabidopsis thaliana GN=At3g14460 PE=3 SV=1//1.52265e-20	down
ath-miR167d	LOC_Os11g33240	sp|P20115|CISY4_ARATH Citrate synthase 4, mitochondrial OS=Arabidopsis thaliana GN=CSY4 PE=1 SV=3//0	down
ath-miR167d	LOC_Os11g33270	sp|Q41542|XTH_WHEAT Probable xyloglucan endotransglucosylase/hydrolase OS=Triticum aestivum GN=XTH PE=2 SV=1//0	down
ath-miR167d	LOC_Os12g03440	sp|Q9SFC7|FB135_ARATH F-box protein At3g07870 OS=Arabidopsis thaliana GN=At3g07870 PE=2 SV=1//6.26266e-10	down
ath-miR167d	LOC_Os12g05050	sp|P24805|TSJT1_TOBAC Stem-specific protein TSJT1 OS=Nicotiana tabacum GN=TSJT1 PE=2 SV=1//1.24225e-31	down
ath-miR167d	LOC_Os12g13450	-//-	down
ath-miR167d	LOC_Os12g27102	sp|Q9FJ62|GPDL4_ARATH Glycerophosphodiester phosphodiesterase GDPDL4 OS=Arabidopsis thaliana GN=GDPDL4 PE=1 SV=1//0	down
ath-miR167d	LOC_Os12g36520	-//-	down
ath-miR167d	LOC_Os12g38380	sp|Q8GUP1|CTF77_ARATH Cleavage stimulation factor subunit 77 OS=Arabidopsis thaliana GN=CSTF77 PE=1 SV=1//0	down
ath-miR167d	LOC_Os12g43840	sp|P16157|ANK1_HUMAN Ankyrin-1 OS=Homo sapiens GN=ANK1 PE=1 SV=3//1.7773e-10	down
ath-miR171b-3p	LOC_Os01g05760	sp|Q7XSZ4|HACDA_ORYSJ Very-long-chain (3R)-3-hydroxyacyl-CoA dehydratase PASTICCINO 2A OS=Oryza sativa subsp. japonica GN=PAS2A PE=2 SV=2//1.95593e-19	down
ath-miR171b-3p	LOC_Os01g15399	-//-	down
ath-miR171b-3p	LOC_Os01g29760	sp|P20825|POL2_DROME Retrovirus-related Pol polyprotein from transposon 297 OS=Drosophila melanogaster GN=pol PE=3 SV=1//2.12816e-47	down
ath-miR171b-3p	LOC_Os01g33260	sp|Q8GU89|AB37G_ORYSJ ABC transporter G family member 37 OS=Oryza sativa subsp. japonica GN=ABCG37 PE=2 SV=1//8.34507e-22	down
ath-miR171b-3p	LOC_Os01g34930	sp|Q9SHJ3|CALS7_ARATH Callose synthase 7 OS=Arabidopsis thaliana GN=CALS7 PE=3 SV=3//0	down
ath-miR171b-3p	LOC_Os01g37310	sp|Q9SWG3|FAR1_ARATH Protein FAR-RED IMPAIRED RESPONSE 1 OS=Arabidopsis thaliana GN=FAR1 PE=1 SV=1//7.82227e-09	down
ath-miR171b-3p	LOC_Os01g56620	sp|Q96PZ0|PUS7_HUMAN Pseudouridylate synthase 7 homolog OS=Homo sapiens GN=PUS7 PE=1 SV=2//2.13618e-99	down
ath-miR171b-3p	LOC_Os01g59340	sp|Q9FMP3|DPYS_ARATH Dihydropyrimidinase OS=Arabidopsis thaliana GN=PYD2 PE=1 SV=1//0	down
ath-miR171b-3p	LOC_Os01g66140	sp|Q9SIV5|C3H19_ARATH Zinc finger CCCH domain-containing protein 19 OS=Arabidopsis thaliana GN=NERD PE=1 SV=3//5.02362e-11	down
ath-miR171b-3p	LOC_Os01g67640	sp|Q9LFB8|PTR5_ARATH Protein NRT1/ PTR FAMILY 8.2 OS=Arabidopsis thaliana GN=NPF8.2 PE=2 SV=1//3.3535e-53	down
ath-miR171b-3p	LOC_Os01g71990	sp|Q04708|P5CR_PEA Pyrroline-5-carboxylate reductase OS=Pisum sativum GN=PROC PE=2 SV=1//8.74569e-105	down
ath-miR171b-3p	LOC_Os02g03600	sp|Q3MI00|DNJB1_BOVIN DnaJ homolog subfamily B member 1 OS=Bos taurus GN=DNAJB1 PE=2 SV=3//3.58607e-60	down
ath-miR171b-3p	LOC_Os02g11830	sp|Q6H8D6|COB23_ORYSJ Putative coatomer subunit beta&apos;-3 OS=Oryza sativa subsp. japonica GN=Os02g0209000 PE=3 SV=2//0	down
ath-miR171b-3p	LOC_Os02g14059	sp|Q0DK10|RL11_ORYSJ 60S ribosomal protein L11 OS=Oryza sativa subsp. japonica GN=RPL11 PE=2 SV=1//6.29303e-87	down
ath-miR171b-3p	LOC_Os02g19420	sp|Q92368|RCD1_SCHPO Cell differentiation protein rcd1 OS=Schizosaccharomyces pombe (strain 972 / ATCC 24843) GN=rcd1 PE=3 SV=1//3.29589e-100	down
ath-miR171b-3p	LOC_Os02g31845	-//-	down
ath-miR171b-3p	LOC_Os02g44360	sp|O81316|SCL6_ARATH Scarecrow-like protein 6 OS=Arabidopsis thaliana GN=SCL6 PE=1 SV=1//7.83951e-88	down
ath-miR171b-3p	LOC_Os02g44370	sp|O81316|SCL6_ARATH Scarecrow-like protein 6 OS=Arabidopsis thaliana GN=SCL6 PE=1 SV=1//3.62653e-86	down
ath-miR171b-3p	LOC_Os03g12490	sp|Q9SZL8|FRS5_ARATH Protein FAR1-RELATED SEQUENCE 5 OS=Arabidopsis thaliana GN=FRS5 PE=2 SV=1//1.53506e-08	down
ath-miR171b-3p	LOC_Os03g17220	sp|Q9M3C8|DIR24_ARATH Dirigent protein 24 OS=Arabidopsis thaliana GN=DIR24 PE=2 SV=1//1.4683e-68	down
ath-miR171b-3p	LOC_Os03g19070	-//-	down
ath-miR171b-3p	LOC_Os03g42654	-//-	down
ath-miR171b-3p	LOC_Os03g46390	sp|P31582|RAF2A_ARATH Ras-related protein RABF2a OS=Arabidopsis thaliana GN=RABF2A PE=1 SV=1//6.15329e-105	down
ath-miR171b-3p	LOC_Os03g50740	sp|Q8R5L3|VPS39_MOUSE Vam6/Vps39-like protein OS=Mus musculus GN=Vps39 PE=2 SV=1//6.22928e-15	down
ath-miR171b-3p	LOC_Os03g62280	-//-	down
ath-miR171b-3p	LOC_Os04g04400	sp|Q9SZL8|FRS5_ARATH Protein FAR1-RELATED SEQUENCE 5 OS=Arabidopsis thaliana GN=FRS5 PE=2 SV=1//2.51291e-08	down
ath-miR171b-3p	LOC_Os04g08310	-//-	down
ath-miR171b-3p	LOC_Os04g17700	-//-	down
ath-miR171b-3p	LOC_Os04g24410	sp|P0CD23|NU2C2_ORYSJ NAD(P)H-quinone oxidoreductase subunit 2 B, chloroplastic OS=Oryza sativa subsp. japonica GN=ndhB2 PE=2 SV=1//3.75312e-45	down
ath-miR171b-3p	LOC_Os04g34960	sp|P10978|POLX_TOBAC Retrovirus-related Pol polyprotein from transposon TNT 1-94 OS=Nicotiana tabacum PE=2 SV=1//9.70779e-16	down
ath-miR171b-3p	LOC_Os04g44190	sp|Q9SGH4|PNSL3_ARATH Photosynthetic NDH subunit of lumenal	down
ath-miR171b-3p	LOC_Os04g46860	sp|O81316|SCL6_ARATH Scarecrow-like protein 6 OS=Arabidopsis thaliana GN=SCL6 PE=1 SV=1//7.61426e-78	down
ath-miR171b-3p	LOC_Os04g51500	-//-	down
ath-miR171b-3p	LOC_Os04g51710	sp|Q9FZ45|Y1686_ARATH Uncharacterized membrane protein At1g16860 OS=Arabidopsis thaliana GN=At1g16860 PE=1 SV=1//0	down
ath-miR171b-3p	LOC_Os04g53040	sp|P10978|POLX_TOBAC Retrovirus-related Pol polyprotein from transposon TNT 1-94 OS=Nicotiana tabacum PE=2 SV=1//3.42283e-11	down
ath-miR171b-3p	LOC_Os04g57810	sp|Q7XQ97|DRE21_ORYSJ Anamorsin homolog 1 OS=Oryza sativa subsp. japonica GN=Os04g0674400 PE=2 SV=2//1.47863e-121	down
ath-miR171b-3p	LOC_Os04g58564	sp|Q7XPW7|DRE22_ORYSJ Anamorsin homolog 2 OS=Oryza sativa subsp. japonica GN=Os04g0682050 PE=2 SV=1//3.34916e-147	down
ath-miR171b-3p	LOC_Os05g01030	sp|Q9LI83|ALA10_ARATH Phospholipid-transporting ATPase 10 OS=Arabidopsis thaliana GN=ALA10 PE=3 SV=1//0	down
ath-miR171b-3p	LOC_Os05g07030	sp|O23247|SYRM_ARATH Arginine--tRNA ligase, chloroplastic/mitochondrial OS=Arabidopsis thaliana GN=EMB1027 PE=3 SV=1//0	down
ath-miR171b-3p	LOC_Os05g11770	sp|Q8L7S0|ULP2B_ARATH Probable ubiquitin-like-specific protease 2B OS=Arabidopsis thaliana GN=ULP2B PE=1 SV=3//4.07173e-121	down
ath-miR171b-3p	LOC_Os05g23880	sp|Q43191|LOX15_SOLTU Probable linoleate 9S-lipoxygenase 5 OS=Solanum tuberosum GN=LOX1.5 PE=2 SV=1//0	down
ath-miR171b-3p	LOC_Os05g27660	-//-	down
ath-miR171b-3p	LOC_Os05g28200	sp|Q5W6H5|CHLG_ORYSJ Chlorophyll synthase, chloroplastic OS=Oryza sativa subsp. japonica GN=CHLG PE=2 SV=1//0	down
ath-miR171b-3p	LOC_Os05g34460	sp|Q9FIV6|DGP10_ARATH Protease Do-like 10, mitochondrial OS=Arabidopsis thaliana GN=DEGP10 PE=2 SV=1//0	down
ath-miR171b-3p	LOC_Os05g39480	sp|Q9SZL8|FRS5_ARATH Protein FAR1-RELATED SEQUENCE 5 OS=Arabidopsis thaliana GN=FRS5 PE=2 SV=1//1.01121e-111	down
ath-miR171b-3p	LOC_Os05g40290	sp|Q75GR5|SPIN1_ORYSJ KH domain-containing protein SPIN1 OS=Oryza sativa subsp. japonica GN=SPIN1 PE=1 SV=1//4.42788e-128	down
ath-miR171b-3p	LOC_Os05g49250	sp|F4JVB8|RADL1_ARATH Protein RADIALIS-like 1 OS=Arabidopsis thaliana GN=RL1 PE=2 SV=1//3.89625e-16	down
ath-miR171b-3p	LOC_Os06g01620	sp|O81316|SCL6_ARATH Scarecrow-like protein 6 OS=Arabidopsis thaliana GN=SCL6 PE=1 SV=1//1.58855e-59	down
ath-miR171b-3p	LOC_Os06g03676	sp|Q9XI84|RBCMT_ARATH [Fructose-bisphosphate aldolase]-lysine N-methyltransferase, chloroplastic OS=Arabidopsis thaliana GN=LSMT-L PE=1 SV=1//8.24014e-14	down
ath-miR171b-3p	LOC_Os06g04510	sp|P26301|ENO1_MAIZE Enolase 1 OS=Zea mays GN=ENO1 PE=2 SV=1//0	down
ath-miR171b-3p	LOC_Os06g19920	sp|P10978|POLX_TOBAC Retrovirus-related Pol polyprotein from transposon TNT 1-94 OS=Nicotiana tabacum PE=2 SV=1//6.9583e-14	down
ath-miR171b-3p	LOC_Os06g29380	sp|Q9SX33|ALA9_ARATH Putative phospholipid-transporting ATPase 9 OS=Arabidopsis thaliana GN=ALA9 PE=3 SV=1//0	down
ath-miR171b-3p	LOC_Os06g37510	sp|Q9ZUN5|TET2_ARATH Tetraspanin-2 OS=Arabidopsis thaliana GN=TET2 PE=2 SV=1//1.38569e-73	down
ath-miR171b-3p	LOC_Os06g42420	sp|Q9SZL8|FRS5_ARATH Protein FAR1-RELATED SEQUENCE 5 OS=Arabidopsis thaliana GN=FRS5 PE=2 SV=1//5.84107e-112	down
ath-miR171b-3p	LOC_Os06g42520	sp|Q9SZL8|FRS5_ARATH Protein FAR1-RELATED SEQUENCE 5 OS=Arabidopsis thaliana GN=FRS5 PE=2 SV=1//5.47862e-113	down
ath-miR171b-3p	LOC_Os06g45840	sp|Q8H0W3|RVE6_ARATH Protein REVEILLE 6 OS=Arabidopsis thaliana GN=RVE6 PE=2 SV=1//2.75272e-76	down
ath-miR171b-3p	LOC_Os06g49040	sp|Q8GUN5|PHL1_ARATH Protein PHR1-LIKE 1 OS=Arabidopsis thaliana GN=PHL1 PE=1 SV=1//1.88924e-28	down
ath-miR171b-3p	LOC_Os07g08340	sp|Q43117|KPYA_RICCO Pyruvate kinase isozyme A, chloroplastic OS=Ricinus communis PE=1 SV=1//0	down
ath-miR171b-3p	LOC_Os07g08950	sp|Q7XI14|D2HDH_ORYSJ Probable D-2-hydroxyglutarate dehydrogenase, mitochondrial OS=Oryza sativa subsp. japonica GN=D2HGDH PE=3 SV=1//0	down
ath-miR171b-3p	LOC_Os07g29610	sp|Q8VY63|MPU12_ARATH Mannose-P-dolichol utilization defect 1 protein homolog 2 OS=Arabidopsis thaliana GN=At4g07390 PE=2 SV=1//3.3466e-98	down
ath-miR171b-3p	LOC_Os07g29860	sp|Q9C7A2|Y3236_ARATH Ankyrin repeat-containing protein At3g12360 OS=Arabidopsis thaliana GN=At3g12360 PE=2 SV=1//7.27174e-08	down
ath-miR171b-3p	LOC_Os07g32390	sp|F4I2H7|TPX2_ARATH Protein TPX2 OS=Arabidopsis thaliana GN=TPX2 PE=1 SV=1//2.49394e-154	down
ath-miR171b-3p	LOC_Os07g36160	-//-	down
ath-miR171b-3p	LOC_Os08g14770	sp|Q6ZKV8|BIODA_ORYSJ Bifunctional dethiobiotin synthetase/7,8-diamino-pelargonic acid aminotransferase, mitochondrial OS=Oryza sativa subsp. japonica GN=BIO3-BIO1 PE=2 SV=1//0	down
ath-miR171b-3p	LOC_Os08g16130	-//-	down
ath-miR171b-3p	LOC_Os08g22330	sp|Q7LHG5|YI31B_YEAST Transposon Ty3-I Gag-Pol polyprotein OS=Saccharomyces cerevisiae (strain ATCC 204508 / S288c) GN=TY3B-I PE=3 SV=2//1.08978e-12	down
ath-miR171b-3p	LOC_Os08g41400	-//-	down
ath-miR171b-3p	LOC_Os08g42760	sp|Q6NPC9|BIN3D_ARATH Probable RNA methyltransferase At5g51130 OS=Arabidopsis thaliana GN=At5g51130 PE=2 SV=1//1.4646e-89	down
ath-miR171b-3p	LOC_Os08g43680	sp|P42761|GSTFA_ARATH Glutathione S-transferase F10 OS=Arabidopsis thaliana GN=GSTF10 PE=1 SV=3//1.78184e-33	down
ath-miR171b-3p	LOC_Os09g08770	-//-	down
ath-miR171b-3p	LOC_Os09g08990	sp|P24465|C71A1_PERAE Cytochrome P450 71A1 OS=Persea americana GN=CYP71A1 PE=1 SV=2//6.14289e-132	down
ath-miR171b-3p	LOC_Os09g16910	sp|O49543|MNIF1_ARATH Cysteine desulfurase, mitochondrial OS=Arabidopsis thaliana GN=NIFS1 PE=1 SV=1//0	down
ath-miR171b-3p	LOC_Os09g26550	sp|Q3E6S8|DGP14_ARATH Putative protease Do-like 14 OS=Arabidopsis thaliana GN=DEGP14 PE=3 SV=2//4.8799e-18	down
ath-miR171b-3p	LOC_Os09g32750	sp|Q945P0|FHA1_TOBAC Transcriptional activator FHA1 OS=Nicotiana tabacum GN=FHA1 PE=1 SV=1//1.14881e-49	down
ath-miR171b-3p	LOC_Os09g33800	sp|O14032|YEMB_SCHPO UPF0664 stress-induced protein C29B12.11c OS=Schizosaccharomyces pombe (strain 972 / ATCC 24843) GN=SPAC29B12.11c PE=2 SV=1//1.0077e-06	down
ath-miR171b-3p	LOC_Os09g37040	-//-	down
ath-miR171b-3p	LOC_Os09g38330	sp|Q6F6B5|ARC3_ARATH Protein ACCUMULATION AND REPLICATION OF CHLOROPLASTS 3 OS=Arabidopsis thaliana GN=ARC3 PE=1 SV=2//7.05939e-140	down
ath-miR171b-3p	LOC_Os09g38970	sp|Q8L5Y5|ZDH17_ARATH Probable protein S-acyltransferase 19 OS=Arabidopsis thaliana GN=PAT19 PE=2 SV=1//0	down
ath-miR171b-3p	LOC_Os10g01550	-//-	down
ath-miR171b-3p	LOC_Os10g04710	-//-	down
ath-miR171b-3p	LOC_Os10g21360	sp|Q9SRU7|TRM2_ARATH Probable tRNA (guanine(26)-N(2))-dimethyltransferase 2 OS=Arabidopsis thaliana GN=At3g02320 PE=2 SV=3//7.51312e-08	down
ath-miR171b-3p	LOC_Os10g31980	sp|P14381|YTX2_XENLA Transposon TX1 uncharacterized 149 kDa protein OS=Xenopus laevis PE=3 SV=1//2.12094e-30	down
ath-miR171b-3p	LOC_Os10g32570	sp|F4IPY2|SYCM_ARATH Cysteine--tRNA ligase, chloroplastic/mitochondrial OS=Arabidopsis thaliana GN=SYCO PE=2 SV=1//0	down
ath-miR171b-3p	LOC_Os10g34230	sp|Q8LNV6|CKX3_ORYSJ Cytokinin dehydrogenase 3 OS=Oryza sativa subsp. japonica GN=CKX3 PE=2 SV=1//0	down
ath-miR171b-3p	LOC_Os10g42950	sp|Q336M2|CDKE1_ORYSJ Cyclin-dependent kinase E-1 OS=Oryza sativa subsp. japonica GN=CDKE-1 PE=2 SV=2//7.1264e-133	down
ath-miR171b-3p	LOC_Os11g10090	sp|P15268|MOSA_MAIZE Autonomous transposable element EN-1 mosaic protein OS=Zea mays PE=2 SV=1//1.9485e-22	down
ath-miR171b-3p	LOC_Os11g14560	sp|P10978|POLX_TOBAC Retrovirus-related Pol polyprotein from transposon TNT 1-94 OS=Nicotiana tabacum PE=2 SV=1//1.91427e-28	down
ath-miR171b-3p	LOC_Os11g28330	-//-	down
ath-miR171b-3p	LOC_Os11g31700	-//-	down
ath-miR171b-3p	LOC_Os11g34610	sp|Q9LDQ3|CRK35_ARATH Putative cysteine-rich receptor-like protein kinase 35 OS=Arabidopsis thaliana GN=CRK35 PE=3 SV=3//1.90993e-98	down
ath-miR171b-3p	LOC_Os11g37520	sp|Q9ZQX6|ETOL1_ARATH ETO1-like protein 1 OS=Arabidopsis thaliana GN=EOL1 PE=1 SV=1//0	down
ath-miR171b-3p	LOC_Os11g45864	-//-	down
ath-miR171b-3p	LOC_Os12g17310	sp|Q9LVQ4|Y5586_ARATH WEB family protein At5g55860 OS=Arabidopsis thaliana GN=At5g55860 PE=1 SV=1//2.03855e-104	down
ath-miR171b-3p	LOC_Os12g24790	-//-	down
ath-miR171b-3p	LOC_Os12g29150	sp|Q7LHG5|YI31B_YEAST Transposon Ty3-I Gag-Pol polyprotein OS=Saccharomyces cerevisiae (strain ATCC 204508 / S288c) GN=TY3B-I PE=3 SV=2//1.24539e-23	down
ath-miR171b-3p	LOC_Os12g36580	-//-	down
ath-miR171b-3p	LOC_Os12g36680	-//-	down
ath-miR395a	LOC_Os01g11850	-//-	down
ath-miR395a	LOC_Os01g20700	-//-	down
ath-miR395a	LOC_Os01g21850	sp|Q6FSK3|SC231_CANGA Protein transport protein SEC23-1 OS=Candida glabrata (strain ATCC 2001 / CBS 138 / JCM 3761 / NBRC 0622 / NRRL Y-65) GN=SEC231 PE=3 SV=1//1.19458e-29	down
ath-miR395a	LOC_Os01g22600	sp|Q5RD67|S2544_PONAB Solute carrier family 25 member 44 OS=Pongo abelii GN=SLC25A44 PE=2 SV=2//3.36121e-45	down
ath-miR395a	LOC_Os01g39860	sp|Q9ZUN4|ACCO1_ARATH 1-aminocyclopropane-1-carboxylate oxidase 1 OS=Arabidopsis thaliana GN=ACO1 PE=2 SV=1//2.17885e-76	down
ath-miR395a	LOC_Os01g48580	sp|Q9LUQ5|UBC25_ARATH Probable ubiquitin-conjugating enzyme E2 25 OS=Arabidopsis thaliana GN=UBC25 PE=2 SV=1//3.44487e-100	down
ath-miR395a	LOC_Os01g49870	-//-	down
ath-miR395a	LOC_Os01g52330	sp|Q7XA40|RGA3_SOLBU Putative disease resistance protein RGA3 OS=Solanum bulbocastanum GN=RGA3 PE=2 SV=2//8.21218e-19	down
ath-miR395a	LOC_Os01g55700	sp|Q8VYE2|TIM50_ARATH Mitochondrial import inner membrane trans	down
ath-miR395a	LOC_Os01g57700	-//-	down
ath-miR395a	LOC_Os01g62340	-//-	down
ath-miR395a	LOC_Os02g01740	sp|O75643|U520_HUMAN U5 small nuclear ribonucleoprotein 200 kDa helicase OS=Homo sapiens GN=SNRNP200 PE=1 SV=2//0	down
ath-miR395a	LOC_Os02g02600	sp|P27450|CX32_ARATH Probable serine/threonine-protein kinase Cx32, chloroplastic OS=Arabidopsis thaliana GN=At4g35600 PE=1 SV=2//4.89817e-150	down
ath-miR395a	LOC_Os02g03260	sp|Q94AR8|LEUC_ARATH 3-isopropylmalate dehydratase large subunit OS=Arabidopsis thaliana GN=IIL1 PE=1 SV=1//0	down
ath-miR395a	LOC_Os02g03540	sp|Q6Z2L5|KPRS1_ORYSJ Ribose-phosphate pyrophosphokinase 1, chloroplastic OS=Oryza sativa subsp. japonica GN=Os02g0127700 PE=2 SV=2//0	down
ath-miR395a	LOC_Os02g04630	sp|Q6YXZ1|CAX4_ORYSJ Putative vacuolar cation/proton exchanger 4 OS=Oryza sativa subsp. japonica GN=Os02g0138900 PE=3 SV=1//0	down
ath-miR395a	LOC_Os02g13990	sp|P43333|RU2A_ARATH U2 small nuclear ribonucleoprotein A&apos; OS=Arabidopsis thaliana GN=At1g09760 PE=2 SV=2//5.49283e-15	down
ath-miR395a	LOC_Os02g15620	sp|Q1ECF1|PYL7_ARATH Abscisic acid receptor PYL7 OS=Arabidopsis thaliana GN=PYL7 PE=1 SV=1//5.35583e-58	down
ath-miR395a	LOC_Os02g30150	sp|Q9LRR4|R13L1_ARATH Putative disease resistance RPP13-like protein 1 OS=Arabidopsis thaliana GN=RPPL1 PE=3 SV=1//4.6953e-103	down
ath-miR395a	LOC_Os02g36170	-//-	down
ath-miR395a	LOC_Os02g40160	-//-	down
ath-miR395a	LOC_Os03g07150	sp|A3C4N5|PP2A4_ORYSJ Serine/threonine-protein phosphatase PP2A-4 catalytic subunit OS=Oryza sativa subsp. japonica GN=PP2A4 PE=2 SV=2//0	down
ath-miR395a	LOC_Os03g07200	-//-	down
ath-miR395a	LOC_Os03g08430	sp|Q94A27|SAC2_ARATH Phosphoinositide phosphatase SAC2 OS=Arabidopsis thaliana GN=SAC2 PE=2 SV=1//0	down
ath-miR395a	LOC_Os03g09930	sp|O04722|SUT21_ARATH Sulfate transporter 2.1 OS=Arabidopsis thaliana GN=SULTR2;1 PE=2 SV=1//2.47248e-40	down
ath-miR395a	LOC_Os03g09940	sp|P53393|SUT3_STYHA Low affinity sulfate transporter 3 OS=Stylosanthes hamata GN=ST3 PE=2 SV=1//0	down
ath-miR395a	LOC_Os03g17710	sp|Q9FYB7|RSZ32_ARATH Serine/arginine-rich splicing factor RS2Z32 OS=Arabidopsis thaliana GN=RS2Z32 PE=1 SV=1//8.26106e-74	down
ath-miR395a	LOC_Os03g18720	sp|Q10MR0|RU2B_ORYSJ U2 small nuclear ribonucleoprotein B&apos;&apos; OS=Oryza sativa subsp. japonica GN=Os03g0298800 PE=2 SV=1//9.60976e-135	down
ath-miR395a	LOC_Os03g19750	sp|P08770|TRA1_MAIZE Putative AC transposase OS=Zea mays PE=2 SV=2//1.33806e-14	down
ath-miR395a	LOC_Os03g20930	sp|P10978|POLX_TOBAC Retrovirus-related Pol polyprotein from transposon TNT 1-94 OS=Nicotiana tabacum PE=2 SV=1//2.35778e-11	down
ath-miR395a	LOC_Os03g22150	-//-	down
ath-miR395a	LOC_Os03g23080	-//-	down
ath-miR395a	LOC_Os03g31060	-//-	down
ath-miR395a	LOC_Os03g33730	-//-	down
ath-miR395a	LOC_Os03g35730	-//-	down
ath-miR395a	LOC_Os03g41840	-//-	down
ath-miR395a	LOC_Os03g43210	-//-	down
ath-miR395a	LOC_Os03g44420	sp|O82533|FTZ21_ARATH Cell division protein FtsZ homolog 2-1, chloroplastic OS=Arabidopsis thaliana GN=FTSZ2-1 PE=1 SV=2//0	down
ath-miR395a	LOC_Os03g46190	sp|Q9LJ87|CDC73_ARATH Protein CDC73 homolog OS=Arabidopsis thaliana GN=CDC73 PE=1 SV=1//5.93641e-102	down
ath-miR395a	LOC_Os03g46380	-//-	down
ath-miR395a	LOC_Os03g53230	sp|Q9LIK9|APS1_ARATH ATP sulfurylase 1, chloroplastic OS=Arabidopsis thaliana GN=APS1 PE=1 SV=1//0	down
ath-miR395a	LOC_Os03g54930	sp|Q9FNQ0|VIP4_ARATH Protein LEO1 homolog OS=Arabidopsis thaliana GN=VIP4 PE=1 SV=1//3.6252e-68	down
ath-miR395a	LOC_Os03g58250	sp|Q99090|CPRF2_PETCR Light-inducible protein CPRF2 OS=Petroselinum crispum GN=CPRF2 PE=2 SV=2//2.37312e-52	down
ath-miR395a	LOC_Os03g59340	sp|Q84M43|CESA2_ORYSJ Probable cellulose synthase A catalytic subunit 2 [UDP-forming] OS=Oryza sativa subsp. japonica GN=CESA2 PE=2 SV=1//0	down
ath-miR395a	LOC_Os03g59650	-//-	down
ath-miR395a	LOC_Os04g03850	sp|Q9MAP7|SBT35_ARATH Subtilisin-like protease SBT3.5 OS=Arabidopsis thaliana GN=SBT3.5 PE=1 SV=1//3.66599e-13	down
ath-miR395a	LOC_Os04g05310	-//-	down
ath-miR395a	LOC_Os04g08034	sp|Q8L6Y4|EMF2_ARATH Polycomb group protein EMBRYONIC FLOWER 2 OS=Arabidopsis thaliana GN=EMF2 PE=1 SV=2//3.76707e-144	down
ath-miR395a	LOC_Os04g11280	-//-	down
ath-miR395a	LOC_Os04g22720	-//-	down
ath-miR395a	LOC_Os04g30620	sp|Q8I7P9|POL5_DROME Retrovirus-related Pol polyprotein from transposon opus OS=Drosophila melanogaster GN=pol PE=3 SV=1//1.37664e-06	down
ath-miR395a	LOC_Os04g30720	sp|Q5REP4|KIF22_PONAB Kinesin-like protein KIF22 OS=Pongo abelii GN=KIF22 PE=2 SV=1//3.18207e-24	down
ath-miR395a	LOC_Os04g33440	sp|Q7XLX6|S1FA2_ORYSJ DNA-binding protein S1FA2 OS=Oryza sativa subsp. japonica GN=S1FA2 PE=3 SV=2//3.35817e-30	down
ath-miR395a	LOC_Os04g34460	sp|Q5M755|PAP7_ARATH Probable plastid-lipid-associated protein 7, chloroplastic OS=Arabidopsis thaliana GN=PAP7 PE=2 SV=1//5.59507e-78	down
ath-miR395a	LOC_Os04g36730	sp|Q7XUW3|ALFL4_ORYSJ PHD finger protein ALFIN-LIKE 4 OS=Oryza sativa subsp. japonica GN=Os04g0444900 PE=2 SV=2//6.22887e-161	down
ath-miR395a	LOC_Os04g43660	-//-	down
ath-miR395a	LOC_Os04g45380	-//-	down
ath-miR395a	LOC_Os04g45420	sp|Q7LHG5|YI31B_YEAST Transposon Ty3-I Gag-Pol polyprotein OS=Saccharomyces cerevisiae (strain ATCC 204508 / S288c) GN=TY3B-I PE=3 SV=2//1.76945e-28	down
ath-miR395a	LOC_Os04g49590	sp|P0C042|Y4597_ARATH Uncharacterized protein At4g15970 OS=Arabidopsis thaliana GN=At4g15970 PE=2 SV=1//5.01825e-94	down
ath-miR395a	LOC_Os04g49890	sp|Q9M1C7|AB9C_ARATH ABC transporter C family member 9 OS=Arabidopsis thaliana GN=ABCC9 PE=2 SV=2//1.19933e-27	down
ath-miR395a	LOC_Os04g52280	sp|Q9SAK0|PP132_ARATH Pentatricopeptide repeat-containing protein At1g79490, mitochondrial OS=Arabidopsis thaliana GN=EMB2217 PE=2 SV=1//1.29666e-25	down
ath-miR395a	LOC_Os04g52540	sp|Q7XTS4|AGO2_ORYSJ Protein argonaute 2 OS=Oryza sativa subsp. japonica GN=AGO2 PE=2 SV=2//0	down
ath-miR395a	LOC_Os04g53310	sp|Q43846|SSY3_SOLTU Soluble starch synthase 3, chloroplastic/amyloplastic OS=Solanum tuberosum GN=SS3 PE=1 SV=1//0	down
ath-miR395a	LOC_Os04g53850	sp|Q9SEV0|BAN_ARATH Anthocyanidin reductase OS=Arabidopsis thaliana GN=BAN PE=1 SV=2//4.53333e-102	down
ath-miR395a	LOC_Os04g55280	-//-	down
ath-miR395a	LOC_Os04g55480	sp|Q7Z569|BRAP_HUMAN BRCA1-associated protein OS=Homo sapiens GN=BRAP PE=1 SV=2//7.04131e-76	down
ath-miR395a	LOC_Os04g56450	sp|Q7XR06|P2C45_ORYSJ Probable protein phosphatase 2C 45 OS=Oryza sativa subsp. japonica GN=Os04g0659500 PE=2 SV=2//0	down
ath-miR395a	LOC_Os05g03220	-//-	down
ath-miR395a	LOC_Os05g03780	sp|Q688R1|MTP1_ORYSJ Metal tolerance protein 1 OS=Oryza sativa subsp. japonica GN=MTP1 PE=2 SV=1//0	down
ath-miR395a	LOC_Os05g07060	sp|Q8LEJ6|FLA11_ARATH Fasciclin-like arabinogalactan protein 11 OS=Arabidopsis thaliana GN=FLA11 PE=2 SV=2//3.21051e-58	down
ath-miR395a	LOC_Os05g10810	sp|Q9SLD2|DGAT1_ARATH Diacylglycerol O-acyltransferase 1 OS=Arabidopsis thaliana GN=DGAT1 PE=1 SV=2//0	down
ath-miR395a	LOC_Os05g15510	sp|Q96V64|EXG_BLUGR Glucan 1,3-beta-glucosidase OS=Blumeria graminis PE=3 SV=1//2.68962e-36	down
ath-miR395a	LOC_Os05g17530	-//-	down
ath-miR395a	LOC_Os05g24684	sp|Q9LUG9|MD33A_ARATH Mediator of RNA polymerase II transcription subunit 33A OS=Arabidopsis thaliana GN=MED33A PE=1 SV=1//0	down
ath-miR395a	LOC_Os05g30390	sp|Q6L597|BGL23_ORYSJ Putative beta-glucosidase 23 OS=Oryza sativa subsp. japonica GN=BGLU23 PE=5 SV=2//1.67505e-10	down
ath-miR395a	LOC_Os05g36100	sp|Q70II3|EF110_ARATH Ethylene-responsive transcription factor ERF110 OS=Arabidopsis thaliana GN=ERF110 PE=2 SV=2//5.61051e-14	down
ath-miR395a	LOC_Os05g41090	sp|Q6AVM3|CCAMK_ORYSJ Calcium and calcium/calmodulin-dependent serine/threonine-protein kinase OS=Oryza sativa subsp. japonica GN=CCAMK PE=2 SV=1//0	down
ath-miR395a	LOC_Os05g44290	sp|Q2MHE4|HT1_ARATH Serine/threonine-protein kinase HT1 OS=Arabidopsis thaliana GN=HT1 PE=1 SV=1//7.54345e-13	down
ath-miR395a	LOC_Os05g49890	sp|Q8H156|RAN3_ARATH GTP-binding nuclear protein Ran-3 OS=Arabidopsis thaliana GN=RAN3 PE=1 SV=2//3.91793e-103	down
ath-miR395a	LOC_Os05g51670	sp|Q8LNZ3|UGE1_ORYSJ UDP-glucose 4-epimerase 1 OS=Oryza sativa subsp. japonica GN=UGE-1 PE=2 SV=1//9.87092e-32	down
ath-miR395a	LOC_Os06g03000	-//-	down
ath-miR395a	LOC_Os06g03200	-//-	down
ath-miR395a	LOC_Os06g09820	-//-	down
ath-miR395a	LOC_Os06g12220	sp|Q9S7V4|HA22A_ARATH HVA22-like protein a OS=Arabidopsis thaliana GN=HVA22A PE=2 SV=1//5.08265e-69	down
ath-miR395a	LOC_Os06g12970	sp|P0C2F6|RNHX1_ARATH Putative ribonuclease H protein At1g65750 OS=Arabidopsis thaliana GN=At1g65750 PE=3 SV=1//2.83668e-25	down
ath-miR395a	LOC_Os06g18810	-//-	down
ath-miR395a	LOC_Os06g21730	-//-	down
ath-miR395a	LOC_Os06g27680	sp|P10978|POLX_TOBAC Retrovirus-related Pol polyprotein from transposon TNT 1-94 OS=Nicotiana tabacum PE=2 SV=1//5.76716e-28	down
ath-miR395a	LOC_Os06g28980	sp|P11369|LORF2_MOUSE LINE-1 retrotransposable element ORF2 protein OS=Mus musculus GN=Pol PE=1 SV=2//6.08497e-41	down
ath-miR395a	LOC_Os06g31050	-//-	down
ath-miR395a	LOC_Os06g39760	sp|Q54LT8|STRAP_DICDI Serine-threonine kinase receptor-associated protein OS=Dictyostelium discoideum GN=strap PE=3 SV=1//7.85144e-97	down
ath-miR395a	LOC_Os06g41640	sp|Q9LRR4|R13L1_ARATH Putative disease resistance RPP13-like protein 1 OS=Arabidopsis thaliana GN=RPPL1 PE=3 SV=1//2.59087e-85	down
ath-miR395a	LOC_Os06g44890	sp|O65570|VILI4_ARATH Villin-4 OS=Arabidopsis thaliana GN=VLN4 PE=1 SV=1//0	down
ath-miR395a	LOC_Os06g46480	-//-	down
ath-miR395a	LOC_Os06g50910	sp|Q5Z987|ATR_ORYSJ Serine/threonine-protein kinase ATR OS=Oryza sativa subsp. japonica GN=Os06g0724700 PE=2 SV=1//0	down
ath-miR395a	LOC_Os07g06710	sp|B7ZWR6|OEP61_ARATH Outer envelope protein 61 OS=Arabidopsis thaliana GN=OEP61 PE=1 SV=1//3.08745e-174	down
ath-miR395a	LOC_Os07g13980	sp|P55230|GLGL2_ARATH Glucose-1-phosphate adenylyltransferase large subunit 2, chloroplastic OS=Arabidopsis thaliana GN=APL2 PE=2 SV=2//0	down
ath-miR395a	LOC_Os07g16360	-//-	down
ath-miR395a	LOC_Os07g30150	sp|Q9SUW2|APT3_ARATH Adenine phosphoribosyltransferase 3 OS=Arabidopsis thaliana GN=APT3 PE=1 SV=1//4.72819e-94	down
ath-miR395a	LOC_Os07g30300	sp|Q3E875|RGAPX_ARATH Uncharacterized Rho GTPase-activating protein At5g61530 OS=Arabidopsis thaliana GN=At5g61530 PE=1 SV=2//5.8931e-134	down
ath-miR395a	LOC_Os07g31530	sp|P14381|YTX2_XENLA Transposon TX1 uncharacterized 149 kDa protein OS=Xenopus laevis PE=3 SV=1//2.91258e-21	down
ath-miR395a	LOC_Os07g48280	sp|Q9FHK4|Y5519_ARATH Uncharacterized protein At5g05190 OS=Arabidopsis thaliana GN=Y-1 PE=1 SV=1//8.85194e-07	down
ath-miR395a	LOC_Os08g25850	-//-	down
ath-miR395a	LOC_Os08g27020	-//-	down
ath-miR395a	LOC_Os08g28030	-//-	down
ath-miR395a	LOC_Os08g29230	-//-	down
ath-miR395a	LOC_Os08g30260	-//-	down
ath-miR395a	LOC_Os08g33870	sp|O00370|LORF2_HUMAN LINE-1 retrotransposable element ORF2 protein OS=Homo sapiens PE=1 SV=1//3.89142e-24	down
ath-miR395a	LOC_Os08g44340	sp|Q43497|MDAR_SOLLC Monodehydroascorbate reductase OS=Solanum lycopersicum GN=AFRR PE=1 SV=1//0	down
ath-miR395a	LOC_Os09g04440	sp|P40694|SMBP2_MOUSE DNA-binding protein SMUBP-2 OS=Mus musculus GN=Ighmbp2 PE=1 SV=1//1.4994e-106	down
ath-miR395a	LOC_Os09g07880	-//-	down
ath-miR395a	LOC_Os09g11740	sp|P10978|POLX_TOBAC Retrovirus-related Pol polyprotein from transposon TNT 1-94 OS=Nicotiana tabacum PE=2 SV=1//2.11493e-83	down
ath-miR395a	LOC_Os09g15430	sp|Q93Z92|RING4_ARATH E3 ubiquitin-protein ligase At4g11680 OS=Arabidopsis thaliana GN=At4g11680 PE=2 SV=1//2.41031e-37	down
ath-miR395a	LOC_Os09g16510	sp|Q9SKD9|WRK46_ARATH Probable WRKY transcription factor 46 OS=Arabidopsis thaliana GN=WRKY46 PE=2 SV=1//6.5507e-29	down
ath-miR395a	LOC_Os09g31420	-//-	down
ath-miR395a	LOC_Os09g37310	sp|P0C2F6|RNHX1_ARATH Putative ribonuclease H protein At1g65750 OS=Arabidopsis thaliana GN=At1g65750 PE=3 SV=1//2.65427e-16	down
ath-miR395a	LOC_Os10g02030	-//-	down
ath-miR395a	LOC_Os10g06190	-//-	down
ath-miR395a	LOC_Os10g14180	sp|P0C2F6|RNHX1_ARATH Putative ribonuclease H protein At1g65750 OS=Arabidopsis thaliana GN=At1g65750 PE=3 SV=1//3.79117e-07	down
ath-miR395a	LOC_Os10g20600	sp|A8X2R2|ZFPL1_CAEBR Zinc finger protein-like 1 homolog OS=Caenorhabditis briggsae GN=CBG06644 PE=3 SV=1//1.34794e-24	down
ath-miR395a	LOC_Os10g30990	-//-	down
ath-miR395a	LOC_Os11g03900	sp|O94808|GFPT2_HUMAN Glutamine--fructose-6-phosphate aminotransferase [isomerizing] 2 OS=Homo sapiens GN=GFPT2 PE=1 SV=3//0	down
ath-miR395a	LOC_Os11g25660	-//-	down
ath-miR395a	LOC_Os11g39840	-//-	down
ath-miR395a	LOC_Os11g44580	sp|Q7XA39|RGA4_SOLBU Putative disease resistance protein RGA4 OS=Solanum bulbocastanum GN=RGA4 PE=2 SV=1//1.8014e-65	down
ath-miR395a	LOC_Os12g03720	sp|Q4KMC4|GFPT2_RAT Glutamine--fructose-6-phosphate aminotransferase [isomerizing] 2 OS=Rattus norvegicus GN=Gfpt2 PE=2 SV=3//1.48286e-29	down
ath-miR395a	LOC_Os12g08330	-//-	down
ath-miR395a	LOC_Os12g17570	sp|Q8L5Z1|GDL17_ARATH GDSL esterase/lipase At1g33811 OS=Arabidopsis thaliana GN=At1g33811 PE=2 SV=1//3.31094e-106	down
ath-miR395a	LOC_Os12g18640	sp|Q9SNB7|PP264_ARATH Pentatricopeptide repeat-containing protein At3g46610 OS=Arabidopsis thaliana GN=At3g46610 PE=2 SV=1//0	down
ath-miR395a	LOC_Os12g19450	-//-	down
ath-miR395a	LOC_Os12g21820	sp|P10978|POLX_TOBAC Retrovirus-related Pol polyprotein from transposon TNT 1-94 OS=Nicotiana tabacum PE=2 SV=1//7.98818e-14	down
ath-miR395a	LOC_Os12g29450	sp|P14381|YTX2_XENLA Transposon TX1 uncharacterized 149 kDa protein OS=Xenopus laevis PE=3 SV=1//2.34137e-08	down
ath-miR395a	LOC_Os12g30510	sp|Q8VHM6|RPC9_RAT DNA-directed RNA polymerase III subunit RPC9 OS=Rattus norvegicus GN=Crcp PE=2 SV=1//7.71372e-08	down
ath-miR408-3p	LOC_Os01g05660	-//-	down
ath-miR408-3p	LOC_Os01g08180	-//-	down
ath-miR408-3p	LOC_Os01g19130	sp|Q9FYN7|P2C02_ORYSJ Probable protein phosphatase 2C 2 OS=Oryza sativa subsp. japonica GN=Os01g0295700 PE=2 SV=1//0	down
ath-miR408-3p	LOC_Os01g21980	-//-	down
ath-miR408-3p	LOC_Os01g26980	sp|Q9LNG5|PPP7L_ARATH Serine/threonine-protein phosphatase 7 long form homolog OS=Arabidopsis thaliana GN=At1g48120 PE=2 SV=1//3.29148e-23	down
ath-miR408-3p	LOC_Os01g34890	sp|Q9SHJ3|CALS7_ARATH Callose synthase 7 OS=Arabidopsis thaliana GN=CALS7 PE=3 SV=3//0	down
ath-miR408-3p	LOC_Os01g43851	sp|Q9LUC6|C7A14_ARATH Cytochrome P450 72A14 OS=Arabidopsis thaliana GN=CYP72A14 PE=2 SV=1//6.3685e-167	down
ath-miR408-3p	LOC_Os01g59860	-//-	down
ath-miR408-3p	LOC_Os01g61160	sp|Q941X2|LAC3_ORYSJ Laccase-3 OS=Oryza sativa subsp. japonica GN=LAC3 PE=2 SV=1//0	down
ath-miR408-3p	LOC_Os01g64030	sp|Q9ZW88|FBL34_ARATH F-box/LRR-repeat protein At1g67190 OS=Arabidopsis thaliana GN=At1g67190 PE=2 SV=1//1.25482e-174	down
ath-miR408-3p	LOC_Os02g22190	-//-	down
ath-miR408-3p	LOC_Os02g35130	sp|P54120|AIG1_ARATH Protein AIG1 OS=Arabidopsis thaliana GN=AIG1 PE=2 SV=1//1.51757e-57	down
ath-miR408-3p	LOC_Os02g43130	sp|Q8S950|NACK1_TOBAC Kinesin-like protein NACK1 OS=Nicotiana tabacum GN=NACK1 PE=1 SV=1//5.34011e-46	down
ath-miR408-3p	LOC_Os02g43660	sp|Q41001|BCP_PEA Blue copper protein OS=Pisum sativum PE=2 SV=1//2.48632e-27	down
ath-miR408-3p	LOC_Os02g52180	sp|Q41001|BCP_PEA Blue copper protein OS=Pisum sativum PE=2 SV=1//1.31236e-26	down
ath-miR408-3p	LOC_Os03g05650	-//-	down
ath-miR408-3p	LOC_Os03g07080	sp|Q8W0Z9|CCR4A_ARATH Carbon catabolite repressor protein 4 homolog 1 OS=Arabidopsis thaliana GN=CCR4-1 PE=2 SV=1//0	down
ath-miR408-3p	LOC_Os03g18440	sp|Q6NUV0|RB3GP_DANRE Rab3 GTPase-activating protein catalytic subunit OS=Danio rerio GN=rab3gap1 PE=2 SV=2//3.91117e-13	down
ath-miR408-3p	LOC_Os03g18640	sp|Q9SIY8|LAC5_ARATH Laccase-5 OS=Arabidopsis thaliana GN=LAC5 PE=2 SV=1//0	down
ath-miR408-3p	LOC_Os03g21270	-//-	down
ath-miR408-3p	LOC_Os03g22790	sp|Q8VYW2|BAM9_ARATH Inactive beta-amylase 9 OS=Arabidopsis thaliana GN=BAM9 PE=2 SV=1//2.66051e-89	down
ath-miR408-3p	LOC_Os03g33760	sp|P04323|POL3_DROME Retrovirus-related Pol polyprotein from transposon 17.6 OS=Drosophila melanogaster GN=pol PE=3 SV=1//2.45882e-36	down
ath-miR408-3p	LOC_Os03g48260	-//-	down
ath-miR408-3p	LOC_Os04g16400	sp|Q09575|YRD6_CAEEL Uncharacterized protein K02A2.6 OS=Caenorhabditis elegans GN=K02A2.6 PE=3 SV=1//4.48987e-30	down
ath-miR408-3p	LOC_Os04g39460	sp|Q42484|RPS2_ARATH Disease resistance protein RPS2 OS=Arabidopsis thaliana GN=RPS2 PE=1 SV=1//6.25791e-111	down
ath-miR408-3p	LOC_Os04g45580	sp|Q8S950|NACK1_TOBAC Kinesin-like protein NACK1 OS=Nicotiana tabacum GN=NACK1 PE=1 SV=1//0	down
ath-miR408-3p	LOC_Os05g06440	sp|Q9LZK5|DNJ19_ARATH DnaJ protein ERDJ3B OS=Arabidopsis thaliana GN=ERDJ3B PE=1 SV=1//1.43774e-177	down
ath-miR408-3p	LOC_Os05g25890	-//-	down
ath-miR408-3p	LOC_Os05g51560	sp|P42158|KC1D_ARATH Casein kinase I isoform delta-like OS=Arabidopsis thaliana GN=At4g26100 PE=2 SV=2//0	down
ath-miR408-3p	LOC_Os06g07490	sp|Q5SNL7|FAN1_ORYSJ Fanconi-associated nuclease 1 homolog OS=Oryza sativa subsp. japonica GN=Os06g0171800 PE=3 SV=1//0	down
ath-miR408-3p	LOC_Os06g10680	-//-	down
ath-miR408-3p	LOC_Os06g21890	-//-	down
ath-miR408-3p	LOC_Os06g26260	sp|Q7LHG5|YI31B_YEAST Transposon Ty3-I Gag-Pol polyprotein OS=Saccharomyces cerevisiae (strain ATCC 204508 / S288c) GN=TY3B-I PE=3 SV=2//1.52937e-07	down
ath-miR408-3p	LOC_Os06g28590	sp|Q9CAG5|PUB7_ARATH U-box domain-containing protein 7 OS=Arabidopsis thaliana GN=PUB7 PE=2 SV=1//1.82984e-91	down
ath-miR408-3p	LOC_Os06g45030	-//-	down
ath-miR408-3p	LOC_Os07g11480	sp|P27401|POL_SFV3L Pro-Pol polyprotein OS=Simian foamy virus type 3 (strain LK3) GN=pol PE=3 SV=2//2.34155e-18	down
ath-miR408-3p	LOC_Os07g33410	sp|P32839|BCS1_YEAST Mitochondrial chaperone BCS1 OS=Saccharomyces cerevisiae (strain ATCC 204508 / S288c) GN=BCS1 PE=1 SV=2//1.63227e-27	down
ath-miR408-3p	LOC_Os07g43540	sp|Q8GSL4|ORC6_ORYSJ Origin of replication complex subunit 6 OS=Oryza sativa subsp. japonica GN=ORC6 PE=3 SV=1//3.54394e-177	down
ath-miR408-3p	LOC_Os08g11980	sp|Q8I7P9|POL5_DROME Retrovirus-related Pol polyprotein from transposon opus OS=Drosophila melanogaster GN=pol PE=3 SV=1//9.49443e-89	down
ath-miR408-3p	LOC_Os08g37130	sp|P00335|RIDH_ENTAE Ribitol 2-dehydrogenase OS=Enterobacter aerogenes GN=rbtD PE=1 SV=1//2.68412e-14	down
ath-miR408-3p	LOC_Os08g37610	-//-	down
ath-miR408-3p	LOC_Os08g37670	sp|Q41001|BCP_PEA Blue copper protein OS=Pisum sativum PE=2 SV=1//3.28002e-18	down
ath-miR408-3p	LOC_Os08g44540	-//-	down
ath-miR408-3p	LOC_Os09g03470	sp|P10978|POLX_TOBAC Retrovirus-related Pol polyprotein from transposon TNT 1-94 OS=Nicotiana tabacum PE=2 SV=1//3.10558e-21	down
ath-miR408-3p	LOC_Os09g04090	-//-	down
ath-miR408-3p	LOC_Os09g12480	sp|G5E8K5|ANK3_MOUSE Ankyrin-3 OS=Mus musculus GN=Ank3 PE=1 SV=1//6.66569e-14	down
ath-miR408-3p	LOC_Os09g24910	sp|Q8VYN6|PFKA5_ARATH ATP-dependent 6-phosphofructokinase 5, chloroplastic OS=Arabidopsis thaliana GN=PFK5 PE=1 SV=1//0	down
ath-miR408-3p	LOC_Os09g29920	sp|P0C2F6|RNHX1_ARATH Putative ribonuclease H protein At1g65750 OS=Arabidopsis thaliana GN=At1g65750 PE=3 SV=1//7.82612e-49	down
ath-miR408-3p	LOC_Os10g10140	-//-	down
ath-miR408-3p	LOC_Os10g30530	sp|O80939|LRK41_ARATH L-type lectin-domain containing receptor kinase IV.1 OS=Arabidopsis thaliana GN=LECRK41 PE=2 SV=1//0	down
ath-miR408-3p	LOC_Os10g31460	-//-	down
ath-miR408-3p	LOC_Os10g36420	sp|Q8L556|YAB3_ORYSJ Protein YABBY 3 OS=Oryza sativa subsp. japonica GN=YAB3 PE=2 SV=1//1.13795e-134	down
ath-miR408-3p	LOC_Os10g41040	-//-	down
ath-miR408-3p	LOC_Os11g01470	sp|P0C2F6|RNHX1_ARATH Putative ribonuclease H protein At1g65750 OS=Arabidopsis thaliana GN=At1g65750 PE=3 SV=1//1.35773e-32	down
ath-miR408-3p	LOC_Os11g06680	-//-	down
ath-miR408-3p	LOC_Os11g18194	sp|Q2R712|ACBSY_ORYSJ Achilleol B synthase OS=Oryza sativa subsp. japonica GN=Os11g0285000 PE=1 SV=1//0	down
ath-miR408-3p	LOC_Os11g28240	sp|Q8I7P9|POL5_DROME Retrovirus-related Pol polyprotein from transposon opus OS=Drosophila melanogaster GN=pol PE=3 SV=1//9.68718e-24	down
ath-miR408-3p	LOC_Os11g44310	sp|C0SVV6|CB60A_ARATH Calmodulin-binding protein 60 A OS=Arabidopsis thaliana GN=CBP60A PE=2 SV=1//6.01605e-37	down
ath-miR408-3p	LOC_Os12g04200	sp|Q9XE58|SCL14_ARATH Scarecrow-like protein 14 OS=Arabidopsis thaliana GN=SCL14 PE=2 SV=2//3.30947e-91	down
ath-miR408-3p	LOC_Os12g06560	-//-	down
ath-miR408-3p	LOC_Os12g10830	sp|F4JRF4|MUTYH_ARATH A/G-specific adenine DNA glycosylase OS=Arabidopsis thaliana GN=MYH PE=3 SV=1//1.56324e-08	down
ath-miR408-3p	LOC_Os12g13720	sp|Q2QV81|AB49G_ORYSJ ABC transporter G family member 49 OS=Oryza sativa subsp. japonica GN=ABCG49 PE=2 SV=3//0	down
ath-miR408-3p	LOC_Os12g16350	sp|Q9LKJ1|HIBC1_ARATH 3-hydroxyisobutyryl-CoA hydrolase 1 OS=Arabidopsis thaliana GN=CHY1 PE=1 SV=1//6.29797e-123	down
ath-miR408-3p	LOC_Os12g24510	sp|P14381|YTX2_XENLA Transposon TX1 uncharacterized 149 kDa protein OS=Xenopus laevis PE=3 SV=1//9.54908e-41	down
ath-miR408-3p	LOC_Os12g34210	sp|Q9LNG5|PPP7L_ARATH Serine/threonine-protein phosphatase 7 long form homolog OS=Arabidopsis thaliana GN=At1g48120 PE=2 SV=1//1.97441e-53	down
ath-miR408-3p	LOC_Os12g35360	sp|B0F9L4|GOGC6_ARATH Golgin candidate 6 OS=Arabidopsis thaliana GN=GC6 PE=1 SV=2//0	down
atr-miR397a	LOC_Os01g02180	-//-	down
atr-miR397a	LOC_Os01g12760	sp|P24465|C71A1_PERAE Cytochrome P450 71A1 OS=Persea americana GN=CYP71A1 PE=1 SV=2//4.47613e-102	down
atr-miR397a	LOC_Os01g15810	sp|Q96512|PER9_ARATH Peroxidase 9 OS=Arabidopsis thaliana GN=PER9 PE=1 SV=1//6.96893e-141	down
atr-miR397a	LOC_Os01g33060	sp|Q08BT5|K1468_XENTR LisH domain and HEAT repeat-containing protein KIAA1468 homolog OS=Xenopus tropicalis PE=2 SV=1//5.17746e-64	down
atr-miR397a	LOC_Os01g34890	sp|Q9SHJ3|CALS7_ARATH Callose synthase 7 OS=Arabidopsis thaliana GN=CALS7 PE=3 SV=3//0	down
atr-miR397a	LOC_Os01g44330	sp|Q8RYM9|LAC2_ORYSJ Laccase-2 OS=Oryza sativa subsp. japonica GN=LAC2 PE=2 SV=1//0	down
atr-miR397a	LOC_Os01g50730	sp|O82312|PAPS2_ARATH Nuclear poly(A) polymerase 2 OS=Arabidopsis thaliana GN=PAPS2 PE=1 SV=2//8.07579e-35	down
atr-miR397a	LOC_Os01g59990	sp|P50888|RL24_HORVU 60S ribosomal protein L24 OS=Hordeum vulgare GN=RPL24 PE=2 SV=1//6.92335e-74	down
atr-miR397a	LOC_Os01g62480	sp|Q5N9X2|LAC4_ORYSJ Laccase-4 OS=Oryza sativa subsp. japonica GN=LAC4 PE=2 SV=1//0	down
atr-miR397a	LOC_Os01g62490	sp|Q0DHL2|LAC12_ORYSJ Laccase-12/13 OS=Oryza sativa subsp. japonica GN=LAC12 PE=2 SV=1//0	down
atr-miR397a	LOC_Os01g63180	sp|Q5N7A3|LAC6_ORYSJ Laccase-6 OS=Oryza sativa subsp. japonica GN=LAC6 PE=2 SV=1//9.96355e-45	down
atr-miR397a	LOC_Os01g63190	sp|Q5N7B4|LAC7_ORYSJ Laccase-7 OS=Oryza sativa subsp. japonica GN=LAC7 PE=2 SV=1//0	down
atr-miR397a	LOC_Os01g63200	sp|Q0JHP8|LAC8_ORYSJ Laccase-8 OS=Oryza sativa subsp. japonica GN=LAC8 PE=3 SV=2//0	down
atr-miR397a	LOC_Os01g69230	sp|Q9LZD3|E70A1_ARATH Exocyst complex component EXO70A1 OS=Arabidopsis thaliana GN=EXO70A1 PE=1 SV=1//3.73361e-97	down
atr-miR397a	LOC_Os02g01030	sp|Q93YR3|F10AL_ARATH FAM10 family protein At4g22670 OS=Arabidopsis thaliana GN=At4g22670 PE=1 SV=1//8.35179e-17	down
atr-miR397a	LOC_Os02g01530	-//-	down
atr-miR397a	LOC_Os02g01550	-//-	down
atr-miR397a	LOC_Os02g04780	-//-	down
atr-miR397a	LOC_Os02g32090	sp|Q99315|YG31B_YEAST Transposon Ty3-G Gag-Pol polyprotein OS=Saccharomyces cerevisiae (strain ATCC 204508 / S288c) GN=TY3B-G PE=1 SV=3//1.97204e-11	down
atr-miR397a	LOC_Os02g34600	sp|Q6ZI44|SAPK6_ORYSJ Serine/threonine-protein kinase SAPK6 OS=Oryza sativa subsp. japonica GN=SAPK6 PE=2 SV=1//0	down
atr-miR397a	LOC_Os02g40860	sp|P42158|KC1D_ARATH Casein kinase I isoform delta-like OS=Arabidopsis thaliana GN=At4g26100 PE=2 SV=2//2.74466e-176	down
atr-miR397a	LOC_Os02g41702	sp|Q8I7P9|POL5_DROME Retrovirus-related Pol polyprotein from transposon opus OS=Drosophila melanogaster GN=pol PE=3 SV=1//2.76859e-25	down
atr-miR397a	LOC_Os02g46120	sp|P0C042|Y4597_ARATH Uncharacterized protein At4g15970 OS=Arabidopsis thaliana GN=At4g15970 PE=2 SV=1//1.21448e-84	down
atr-miR397a	LOC_Os02g58670	-//-	down
atr-miR397a	LOC_Os03g08480	sp|Q8L4E7|BP73_ORYSJ SAP-like protein BP-73 OS=Oryza sativa subsp. japonica GN=BP-73 PE=1 SV=1//0	down
atr-miR397a	LOC_Os03g09290	sp|Q8S5M8|YIPL_ORYSJ Putative yippee-like protein Os10g0369500 OS=Oryza sativa subsp. japonica GN=Os10g0369500 PE=3 SV=1//4.16804e-57	down
atr-miR397a	LOC_Os03g16460	sp|Q0V4C4|FES1_PHANO Hsp70 nucleotide exchange factor FES1 OS=Phaeosphaeria nodorum (strain SN15 / ATCC MYA-4574 / FGSC 10173) GN=FES1 PE=3 SV=1//7.20118e-07	down
atr-miR397a	LOC_Os03g16610	sp|Q10ND7|LAC10_ORYSJ Laccase-10 OS=Oryza sativa subsp. japonica GN=LAC10 PE=2 SV=1//0	down
atr-miR397a	LOC_Os03g22300	sp|P10978|POLX_TOBAC Retrovirus-related Pol polyprotein from transposon TNT 1-94 OS=Nicotiana tabacum PE=2 SV=1//2.1865e-25	down
atr-miR397a	LOC_Os03g31300	sp|Q75GT3|CLPB2_ORYSJ Chaperone protein ClpB2, chloroplastic OS=Oryza sativa subsp. japonica GN=CLPB2 PE=2 SV=1//0	down
atr-miR397a	LOC_Os03g36910	-//-	down
atr-miR397a	LOC_Os03g40020	sp|Q9LFF1|PP281_ARATH Pentatricopeptide repeat-containing protein At3g53700, chloroplastic OS=Arabidopsis thaliana GN=MEE40 PE=2 SV=1//0	down
atr-miR397a	LOC_Os03g40720	sp|B7F958|UGDH2_ORYSJ UDP-glucose 6-dehydrogenase 2 OS=Oryza sativa subsp. japonica GN=UGD2 PE=2 SV=1//0	down
atr-miR397a	LOC_Os03g54050	-//-	down
atr-miR397a	LOC_Os03g63830	sp|Q99315|YG31B_YEAST Transposon Ty3-G Gag-Pol polyprotein OS=Saccharomyces cerevisiae (strain ATCC 204508 / S288c) GN=TY3B-G PE=1 SV=3//7.22389e-34	down
atr-miR397a	LOC_Os04g02640	sp|Q9XF43|KCS6_ARATH 3-ketoacyl-CoA synthase 6 OS=Arabidopsis thaliana GN=CUT1 PE=1 SV=1//4.104e-100	down
atr-miR397a	LOC_Os04g03250	sp|Q99315|YG31B_YEAST Transposon Ty3-G Gag-Pol polyprotein OS=Saccharomyces cerevisiae (strain ATCC 204508 / S288c) GN=TY3B-G PE=1 SV=3//1.68071e-10	down
atr-miR397a	LOC_Os04g13364	sp|Q9FLV9|SLAH3_ARATH S-type anion channel SLAH3 OS=Arabidopsis thaliana GN=SLAH3 PE=1 SV=1//1.23222e-07	down
atr-miR397a	LOC_Os04g19740	sp|Q43848|TKTC_SOLTU Transketolase, chloroplastic OS=Solanum tuberosum PE=2 SV=1//0	down
atr-miR397a	LOC_Os04g20164	sp|Q8H1H9|AMO_ARATH Primary amine oxidase OS=Arabidopsis thaliana GN=At1g62810 PE=2 SV=1//2.80903e-90	down
atr-miR397a	LOC_Os04g27094	-//-	down
atr-miR397a	LOC_Os04g27190	sp|Q39761|DCS1_GOSAR (	down
atr-miR397a	LOC_Os04g27340	sp|B1B1U3|ZSS1_ZINZE Alpha-humulene synthase OS=Zingiber zerumbet GN=ZSS1 PE=1 SV=1//1.55834e-112	down
atr-miR397a	LOC_Os04g40540	sp|Q43209|PIMT_WHEAT Protein-L-isoaspartate O-methyltransferase OS=Triticum aestivum GN=PCM PE=1 SV=1//9.59307e-40	down
atr-miR397a	LOC_Os04g54160	sp|A4FUB7|GIN1_BOVIN Gypsy retrotransposon integrase-like protein 1 OS=Bos taurus GN=GIN1 PE=2 SV=1//1.63439e-12	down
atr-miR397a	LOC_Os04g55410	sp|Q9M8L4|GLPK_ARATH Glycerol kinase OS=Arabidopsis thaliana GN=GLPK PE=1 SV=1//0	down
atr-miR397a	LOC_Os05g16660	sp|Q38884|EIF3I_ARATH Eukaryotic translation initiation factor 3 subunit I OS=Arabidopsis thaliana GN=TIF3I1 PE=2 SV=2//5.49654e-07	down
atr-miR397a	LOC_Os05g17010	sp|D2YZP9|BISS_ZINOF (S)-beta-bisabolene synthase OS=Zingiber officinale GN=TPS1 PE=1 SV=1//1.364e-83	down
atr-miR397a	LOC_Os05g25300	-//-	down
atr-miR397a	LOC_Os05g28680	sp|P04323|POL3_DROME Retrovirus-related Pol polyprotein from transposon 17.6 OS=Drosophila melanogaster GN=pol PE=3 SV=1//1.84461e-41	down
atr-miR397a	LOC_Os05g35770	sp|Q5N942|SAPK4_ORYSJ Serine/threonine-protein kinase SAPK4 OS=Oryza sativa subsp. japonica GN=SAPK4 PE=2 SV=2//8.09884e-101	down
atr-miR397a	LOC_Os05g38390	sp|Q0DHL5|LAC11_ORYSJ Putative laccase-11 OS=Oryza sativa subsp. japonica GN=LAC11 PE=5 SV=2//0	down
atr-miR397a	LOC_Os05g38410	sp|Q0DHL2|LAC12_ORYSJ Laccase-12/13 OS=Oryza sativa subsp. japonica GN=LAC12 PE=2 SV=1//0	down
atr-miR397a	LOC_Os05g38420	sp|Q0DHL2|LAC12_ORYSJ Laccase-12/13 OS=Oryza sativa subsp. japonica GN=LAC12 PE=2 SV=1//0	down
atr-miR397a	LOC_Os05g48360	sp|Q9SGN6|NSL1_ARATH MACPF domain-containing protein NSL1 OS=Arabidopsis thaliana GN=NSL1 PE=2 SV=1//0	down
atr-miR397a	LOC_Os05g48720	-//-	down
atr-miR397a	LOC_Os05g51310	-//-	down
atr-miR397a	LOC_Os06g01840	sp|Q9LI65|WTR24_ARATH WAT1-related protein At3g30340 OS=Arabidopsis thaliana GN=At3g30340 PE=2 SV=1//2.03546e-62	down
atr-miR397a	LOC_Os06g03530	sp|Q9FFE3|PP388_ARATH Pentatricopeptide repeat-containing protein At5g16420, mitochondrial OS=Arabidopsis thaliana GN=At5g16420 PE=2 SV=1//1.30854e-108	down
atr-miR397a	LOC_Os06g05230	sp|P20825|POL2_DROME Retrovirus-related Pol polyprotein from transposon 297 OS=Drosophila melanogaster GN=pol PE=3 SV=1//8.37404e-91	down
atr-miR397a	LOC_Os06g09170	sp|P38838|WSS1_YEAST DNA-dependent metalloprotease WSS1 OS=Saccharomyces cerevisiae (strain ATCC 204508 / S288c) GN=WSS1 PE=1 SV=1//4.22939e-24	down
atr-miR397a	LOC_Os06g09820	-//-	down
atr-miR397a	LOC_Os06g19980	sp|Q9Y222|DMTF1_HUMAN Cyclin-D-binding Myb-like transcription factor 1 OS=Homo sapiens GN=DMTF1 PE=1 SV=1//3.42779e-12	down
atr-miR397a	LOC_Os06g30700	sp|Q8W486|Y1491_ARATH Uncharacterized protein At1g04910 OS=Arabidopsis thaliana GN=At1g04910 PE=2 SV=1//1.33499e-137	down
atr-miR397a	LOC_Os06g45240	sp|C0LGR9|Y4312_ARATH Probable LRR receptor-like serine/threonine-protein kinase At4g31250 OS=Arabidopsis thaliana GN=At4g31250 PE=2 SV=1//2.62477e-21	down
atr-miR397a	LOC_Os06g49840	sp|Q944S9|MAD16_ORYSJ MADS-box transcription factor 16 OS=Oryza sativa subsp. japonica GN=MADS16 PE=1 SV=2//8.391e-150	down
atr-miR397a	LOC_Os07g30774	sp|O23463|CMTA5_ARATH Calmodulin-binding transcription activator 5 OS=Arabidopsis thaliana GN=CMTA5 PE=2 SV=2//0	down
atr-miR397a	LOC_Os07g31310	sp|B3H672|PP317_ARATH Pentatricopeptide repeat-containing protein At4g17616 OS=Arabidopsis thaliana GN=At4g17616 PE=2 SV=1//5.12796e-122	down
atr-miR397a	LOC_Os07g44480	sp|Q9FEQ8|PER2_MAIZE Peroxidase 2 OS=Zea mays GN=PER2 PE=2 SV=1//1.19538e-107	down
atr-miR397a	LOC_Os07g44499	sp|Q9FEQ8|PER2_MAIZE Peroxidase 2 OS=Zea mays GN=PER2 PE=2 SV=1//9.04243e-109	down
atr-miR397a	LOC_Os07g48790	sp|Q84VQ1|KINB1_ARATH SNF1-related protein kinase regulatory subunit beta-1 OS=Arabidopsis thaliana GN=KINB1 PE=1 SV=1//4.15488e-67	down
atr-miR397a	LOC_Os08g05440	sp|Q38834|R13L4_ARATH Disease resistance RPP13-like protein 4 OS=Arabidopsis thaliana GN=RPP13L4 PE=1 SV=2//8.35544e-10	down
atr-miR397a	LOC_Os08g09260	sp|Q8S9J2|SYYC1_ARATH Tyrosine--tRNA ligase 1, cytoplasmic OS=Arabidopsis thaliana GN=At2g33840 PE=2 SV=1//3.88004e-135	down
atr-miR397a	LOC_Os08g31030	sp|Q9S746|HTH_ARATH Protein HOTHEAD OS=Arabidopsis thaliana GN=HTH PE=1 SV=1//0	down
atr-miR397a	LOC_Os08g34879	-//-	down
atr-miR397a	LOC_Os09g01980	sp|P23074|POL_SFV1 Pro-Pol polyprotein OS=Simian foamy virus type 1 GN=pol PE=1 SV=3//2.47168e-20	down
atr-miR397a	LOC_Os09g12340	-//-	down
atr-miR397a	LOC_Os09g14670	sp|P29194|CAPP2_SORBI Phosphoenolpyruvate carboxylase 2 OS=Sorghum bicolor PE=3 SV=1//0	down
atr-miR397a	LOC_Os09g15250	sp|Q7LHG5|YI31B_YEAST Transposon Ty3-I Gag-Pol polyprotein OS=Saccharomyces cerevisiae (strain ATCC 204508 / S288c) GN=TY3B-I PE=3 SV=2//1.92798e-113	down
atr-miR397a	LOC_Os09g19850	sp|Q9LF10|CRS1_ARATH Chloroplastic group IIA intron splicing facilitator CRS1, chloroplastic OS=Arabidopsis thaliana GN=At5g16180 PE=3 SV=2//1.72928e-109	down
atr-miR397a	LOC_Os09g25865	-//-	down
atr-miR397a	LOC_Os09g26820	sp|Q9FGH9|E70B1_ARATH Exocyst complex component EXO70B1 OS=Arabidopsis thaliana GN=EXO70B1 PE=1 SV=1//1.34868e-90	down
atr-miR397a	LOC_Os09g37840	sp|Q9SXB8|Y1133_ARATH G-type lectin S-receptor-like serine/threonine-protein kinase At1g11330 OS=Arabidopsis thaliana GN=At1g11330 PE=2 SV=3//4.28771e-25	down
atr-miR397a	LOC_Os10g04900	-//-	down
atr-miR397a	LOC_Os10g09620	sp|Q39191|WAK1_ARATH Wall-associated receptor kinase 1 OS=Arabidopsis thaliana GN=WAK1 PE=1 SV=2//2.4234e-97	down
atr-miR397a	LOC_Os10g19342	sp|Q0WPU1|MYO15_ARATH Myosin-15 OS=Arabidopsis thaliana GN=XI-I PE=1 SV=1//2.31831e-35	down
atr-miR397a	LOC_Os10g19860	sp|Q0WPU1|MYO15_ARATH Myosin-15 OS=Arabidopsis thaliana GN=XI-I PE=1 SV=1//0	down
atr-miR397a	LOC_Os10g21910	sp|Q8S6N5|ACC1_ORYSJ Acetyl-CoA carboxylase 1 OS=Oryza sativa subsp. japonica GN=ACC1 PE=3 SV=1//0	down
atr-miR397a	LOC_Os10g25487	sp|Q7XA40|RGA3_SOLBU Putative disease resistance protein RGA3 OS=Solanum bulbocastanum GN=RGA3 PE=2 SV=2//2.32498e-75	down
atr-miR397a	LOC_Os10g32210	-//-	down
atr-miR397a	LOC_Os10g38850	sp|F4JLS1|LDL3_ARATH Lysine-specific histone demethylase 1 homolog 3 OS=Arabidopsis thaliana GN=LDL3 PE=2 SV=1//1.34201e-53	down
atr-miR397a	LOC_Os10g39670	sp|Q944A7|Y4523_ARATH Probable serine/threonine-protein kinase At4g35230 OS=Arabidopsis thaliana GN=At4g35230 PE=1 SV=1//0	down
atr-miR397a	LOC_Os10g39930	sp|Q6TBX7|LUT1_ARATH Carotene epsilon-monooxygenase, chloroplastic OS=Arabidopsis thaliana GN=CYP97C1 PE=1 SV=1//0	down
atr-miR397a	LOC_Os10g40170	sp|Q84WW5|VAP13_ARATH Vesicle-associated protein 1-3 OS=Arabidopsis thaliana GN=PVA13 PE=2 SV=1//2.28729e-09	down
atr-miR397a	LOC_Os11g01530	sp|P29036|FRI1_MAIZE Ferritin-1, chloroplastic OS=Zea mays GN=FER1 PE=1 SV=2//1.2853e-127	down
atr-miR397a	LOC_Os11g02710	sp|Q2QYH7|C14C2_ORYSJ Cytochrome P450 714C2 OS=Oryza sativa subsp. japonica GN=CYP714C2 PE=2 SV=1//0	down
atr-miR397a	LOC_Os11g03850	sp|Q9LFF1|PP281_ARATH Pentatricopeptide repeat-containing protein At3g53700, chloroplastic OS=Arabidopsis thaliana GN=MEE40 PE=2 SV=1//1.73192e-08	down
atr-miR397a	LOC_Os11g07870	sp|Q8IYD8|FANCM_HUMAN Fanconi anemia group M protein OS=Homo sapiens GN=FANCM PE=1 SV=2//2.51344e-112	down
atr-miR397a	LOC_Os11g30920	-//-	down
atr-miR397a	LOC_Os11g36970	sp|Q0WX00|RNG1B_ARATH Putative E3 ubiquitin-protein ligase RING1b OS=Arabidopsis thaliana GN=RING1B PE=1 SV=1//2.74775e-18	down
atr-miR397a	LOC_Os11g48060	sp|Q0IQU1|LAC22_ORYSJ Laccase-22 OS=Oryza sativa subsp. japonica GN=LAC22 PE=2 SV=2//0	down
atr-miR397a	LOC_Os12g01530	sp|P29036|FRI1_MAIZE Ferritin-1, chloroplastic OS=Zea mays GN=FER1 PE=1 SV=2//1.9293e-110	down
atr-miR397a	LOC_Os12g02640	sp|Q2QYH7|C14C2_ORYSJ Cytochrome P450 714C2 OS=Oryza sativa subsp. japonica GN=CYP714C2 PE=2 SV=1//0	down
atr-miR397a	LOC_Os12g15530	sp|Q0IP28|LAC25_ORYSJ Laccase-25 OS=Oryza sativa subsp. japonica GN=LAC25 PE=3 SV=1//1.69252e-115	down
atr-miR397a	LOC_Os12g15680	sp|Q2QUN2|LAC24_ORYSJ Laccase-24 OS=Oryza sativa subsp. japonica GN=LAC24 PE=2 SV=1//0	down
atr-miR397a	LOC_Os12g17080	sp|B8YEK4|OGR1_ORYSJ Pentatricopeptide repeat-containing protein OGR1, mitochondrial OS=Oryza sativa subsp. japonica GN=OGR1 PE=2 SV=1//0	down
atr-miR397a	LOC_Os12g22260	sp|P04323|POL3_DROME Retrovirus-related Pol polyprotein from transposon 17.6 OS=Drosophila melanogaster GN=pol PE=3 SV=1//5.38941e-36	down
atr-miR397a	LOC_Os12g30080	sp|Q39214|RPM1_ARATH Disease resistance protein RPM1 OS=Arabidopsis thaliana GN=RPM1 PE=1 SV=1//1.41905e-35	down
atr-miR397a	LOC_Os12g31840	sp|Q6PGY5|DJC21_DANRE DnaJ homolog subfamily C member 21 OS=Danio rerio GN=dnajc21 PE=2 SV=1//5.48088e-32	down
bna-miR167d	LOC_Os01g01710	sp|Q8W250|DXR_ORYSJ 1-deoxy-D-xylulose 5-phosphate reductoisomerase, chloroplastic OS=Oryza sativa subsp. japonica GN=DXR PE=2 SV=2//0	down
bna-miR167d	LOC_Os01g03020	sp|Q9XEA0|SYLM_ARATH Leucine--tRNA ligase, chloroplastic/mitochondrial OS=Arabidopsis thaliana GN=EMB2369 PE=2 SV=1//0	down
bna-miR167d	LOC_Os01g05020	-//-	down
bna-miR167d	LOC_Os01g05720	sp|Q7XSZ4|HACDA_ORYSJ Very-long-chain (3R)-3-hydroxyacyl-CoA dehydratase PASTICCINO 2A OS=Oryza sativa subsp. japonica GN=PAS2A PE=2 SV=2//8.92901e-102	down
bna-miR167d	LOC_Os01g25600	sp|Q9SRY4|LPA1_ARATH Protein LOW PSII ACCUMULATION 1, chloroplastic OS=Arabidopsis thaliana GN=LPA1 PE=1 SV=1//2.74275e-151	down
bna-miR167d	LOC_Os01g26940	sp|Q9WX37|RBPE_NOSS1 Putative RNA-binding protein RbpE OS=Nostoc sp. (strain PCC 7120 / UTEX 2576) GN=rbpE PE=3 SV=3//1.59045e-13	down
bna-miR167d	LOC_Os01g28690	sp|Q8RY25|NU98A_ARATH Nuclear pore complex protein NUP98A OS=Arabidopsis thaliana GN=NUP98A PE=1 SV=1//1.61614e-07	down
bna-miR167d	LOC_Os01g43274	-//-	down
bna-miR167d	LOC_Os01g46470	-//-	down
bna-miR167d	LOC_Os01g54560	sp|Q9LMI0|TPS7_ARATH Probable alpha,alpha-trehalose-phosphate synthase [UDP-forming] 7 OS=Arabidopsis thaliana GN=TPS7 PE=1 SV=1//0	down
bna-miR167d	LOC_Os01g56969	sp|P0CJ66|Y1705_ARATH Uncharacterized protein At1g27050 OS=Arabidopsis thaliana GN=At1g27050 PE=2 SV=1//1.38407e-08	down
bna-miR167d	LOC_Os01g58194	sp|Q0JIL1|NRX2_ORYSJ Probable nucleoredoxin 2 OS=Oryza sativa subsp. japonica GN=Os01g0794400 PE=2 SV=1//0	down
bna-miR167d	LOC_Os01g59819	sp|B7F8N7|BGL02_ORYSJ Beta-glucosidase 2 OS=Oryza sativa subsp. japonica GN=BGLU2 PE=2 SV=1//0	down
bna-miR167d	LOC_Os01g62540	-//-	down
bna-miR167d	LOC_Os01g63290	sp|Q8W0H5|PHT43_ORYSJ Probable anion transporter 3, chloroplastic OS=Oryza sativa subsp. japonica GN=PHT4;3 PE=2 SV=1//0	down
bna-miR167d	LOC_Os01g65500	sp|Q96282|CLCC_ARATH Chloride channel protein CLC-c OS=Arabidopsis thaliana GN=CLC-C PE=1 SV=1//0	down
bna-miR167d	LOC_Os01g74030	sp|Q9ZW07|PUM1_ARATH Pumilio homolog 1 OS=Arabidopsis thaliana GN=APUM1 PE=1 SV=1//1.40747e-13	down
bna-miR167d	LOC_Os02g06910	sp|Q6H6V4|ARFF_ORYSJ Auxin response factor 6 OS=Oryza sativa subsp. japonica GN=ARF6 PE=1 SV=1//0	down
bna-miR167d	LOC_Os02g13140	sp|P12955|PEPD_HUMAN Xaa-Pro dipeptidase OS=Homo sapiens GN=PEPD PE=1 SV=3//0	down
bna-miR167d	LOC_Os02g36740	sp|F4JKK0|SUD1_ARATH Probable E3 ubiquitin ligase SUD1 OS=Arabidopsis thaliana GN=SUD1 PE=1 SV=1//1.4959e-07	down
bna-miR167d	LOC_Os02g42600	sp|Q5YDB6|CPL1_ARATH RNA polymerase II C-terminal domain phosphatase-like 1 OS=Arabidopsis thaliana GN=CPL1 PE=1 SV=1//0	down
bna-miR167d	LOC_Os02g46730	sp|Q9UBS8|RNF14_HUMAN E3 ubiquitin-protein ligase RNF14 OS=Homo sapiens GN=RNF14 PE=1 SV=1//7.42201e-11	down
bna-miR167d	LOC_Os02g48000	sp|Q9CXF4|TBC15_MOUSE TBC1 domain family member 15 OS=Mus musculus GN=Tbc1d15 PE=1 SV=1//5.89004e-100	down
bna-miR167d	LOC_Os02g50550	sp|Q9LQ55|DRP2B_ARATH Dynamin-2B OS=Arabidopsis thaliana GN=DRP2B PE=1 SV=2//0	down
bna-miR167d	LOC_Os02g52390	sp|Q9LJL3|PREP1_ARATH Presequence protease 1, chloroplastic/mitochondrial OS=Arabidopsis thaliana GN=PREP1 PE=1 SV=2//0	down
bna-miR167d	LOC_Os02g53270	sp|Q9H7Z3|NRDE2_HUMAN Protein NRDE2 homolog OS=Homo sapiens GN=NRDE2 PE=1 SV=3//5.41628e-64	down
bna-miR167d	LOC_Os02g53990	sp|Q620W3|EFR3_CAEBR Protein EFR3 homolog OS=Caenorhabditis briggsae GN=CBG02625 PE=3 SV=1//1.94166e-10	down
bna-miR167d	LOC_Os02g55950	sp|Q7T322|NAA35_DANRE N-alpha-acetyltransferase 35, NatC auxiliary subunit OS=Danio rerio GN=naa35 PE=2 SV=1//4.8402e-58	down
bna-miR167d	LOC_Os03g11330	sp|Q8GWT1|GAUTE_ARATH Probable galacturonosyltransferase 14 OS=Arabidopsis thaliana GN=GAUT14 PE=2 SV=1//0	down
bna-miR167d	LOC_Os03g11420	sp|Q8L7J2|BGL06_ORYSJ Beta-glucosidase 6 OS=Oryza sativa subsp. japonica GN=BGLU6 PE=1 SV=1//0	down
bna-miR167d	LOC_Os03g13190	-//-	down
bna-miR167d	LOC_Os03g47540	-//-	down
bna-miR167d	LOC_Os03g47830	sp|Q10F39|AGO11_ORYSJ Protein argonaute 11 OS=Oryza sativa subsp. japonica GN=AGO11 PE=2 SV=2//0	down
bna-miR167d	LOC_Os03g52150	sp|Q29AK2|LMLN_DROPS Leishmanolysin-like peptidase OS=Drosophila pseudoobscura pseudoobscura GN=GA17800 PE=3 SV=1//1.34677e-48	down
bna-miR167d	LOC_Os03g54900	sp|Q9S7I6|RPK2_ARATH LRR receptor-like serine/threonine-protein kinase RPK2 OS=Arabidopsis thaliana GN=RPK2 PE=2 SV=1//0	down
bna-miR167d	LOC_Os03g62090	sp|Q851L8|CESA5_ORYSJ Probable cellulose synthase A catalytic subunit 5 [UDP-forming] OS=Oryza sativa subsp. japonica GN=CESA5 PE=2 SV=1//0	down
bna-miR167d	LOC_Os04g01210	-//-	down
bna-miR167d	LOC_Os04g03850	sp|Q9MAP7|SBT35_ARATH Subtilisin-like protease SBT3.5 OS=Arabidopsis thaliana GN=SBT3.5 PE=1 SV=1//3.66599e-13	down
bna-miR167d	LOC_Os04g06970	-//-	down
bna-miR167d	LOC_Os04g15630	sp|C0LGP4|Y3475_ARATH Probable LRR receptor-like serine/threonine-protein kinase At3g47570 OS=Arabidopsis thaliana GN=At3g47570 PE=2 SV=1//1.93655e-12	down
bna-miR167d	LOC_Os04g16220	-//-	down
bna-miR167d	LOC_Os04g18010	sp|Q7XWP1|CPSF1_ORYSJ Probable cleavage and polyadenylation specificity factor subunit 1 OS=Oryza sativa subsp. japonica GN=Os04g0252200 PE=3 SV=2//0	down
bna-miR167d	LOC_Os04g22060	sp|P04323|POL3_DROME Retrovirus-related Pol polyprotein from transposon 17.6 OS=Drosophila melanogaster GN=pol PE=3 SV=1//1.35464e-87	down
bna-miR167d	LOC_Os04g31110	sp|Q9LK32|Y3721_ARATH Uncharacterized protein At3g27210 OS=Arabidopsis thaliana GN=Y-2 PE=1 SV=1//1.63686e-09	down
bna-miR167d	LOC_Os04g34720	sp|A6H619|PHRF1_MOUSE PHD and RING finger domain-containing protein 1 OS=Mus musculus GN=Phrf1 PE=2 SV=2//2.87176e-08	down
bna-miR167d	LOC_Os04g42010	sp|Q93ZV7|LA1_ARATH La protein 1 OS=Arabidopsis thaliana GN=LA1 PE=1 SV=1//8.47765e-111	down
bna-miR167d	LOC_Os04g42990	sp|Q86KZ2|TF2H2_DICDI General transcription factor IIH subunit 2 OS=Dictyostelium discoideum GN=gtf2h2 PE=3 SV=2//5.03752e-91	down
bna-miR167d	LOC_Os04g56710	sp|Q8VYU3|GCH1_SOLLC GTP cyclohydrolase 1 OS=Solanum lycopersicum GN=GCH1 PE=1 SV=1//1.0061e-127	down
bna-miR167d	LOC_Os05g09130	-//-	down
bna-miR167d	LOC_Os05g10890	sp|P04146|COPIA_DROME Copia protein OS=Drosophila melanogaster GN=GIP PE=1 SV=3//2.9302e-132	down
bna-miR167d	LOC_Os05g18604	sp|P08819|CBP2_WHEAT Serine carboxypeptidase 2 OS=Triticum aestivum GN=CBP2 PE=1 SV=2//0	down
bna-miR167d	LOC_Os05g19050	sp|Q7ZV90|PIF1_DANRE ATP-dependent DNA helicase PIF1 OS=Danio rerio GN=pif1 PE=2 SV=1//7.61397e-14	down
bna-miR167d	LOC_Os05g22480	-//-	down
bna-miR167d	LOC_Os05g32270	sp|Q8GWK2|AP2L4_ARATH AP2-like ethylene-responsive transcription factor At2g41710 OS=Arabidopsis thaliana GN=At2g41710 PE=2 SV=2//5.83348e-74	down
bna-miR167d	LOC_Os05g32670	sp|P0C8Q9|Y5902_ARATH Uncharacterized protein At5g19025 OS=Arabidopsis thaliana GN=At5g19025 PE=2 SV=3//1.65183e-31	down
bna-miR167d	LOC_Os05g47850	sp|Q9FYT6|CRS1_MAIZE Chloroplastic group IIA intron splicing facilitator CRS1, chloroplastic OS=Zea mays GN=CRS1 PE=1 SV=1//2.93877e-123	down
bna-miR167d	LOC_Os06g03830	sp|A2RVM0|TIC32_ARATH Short-chain dehydrogenase TIC 32, chloroplastic OS=Arabidopsis thaliana GN=TIC32 PE=2 SV=1//9.03046e-10	down
bna-miR167d	LOC_Os06g21360	sp|Q8S397|NHX4_ARATH Sodium/hydrogen exchanger 4 OS=Arabidopsis thaliana GN=NHX4 PE=2 SV=2//0	down
bna-miR167d	LOC_Os06g22970	-//-	down
bna-miR167d	LOC_Os06g38950	sp|Q8LPK0|AB8A_ARATH ABC transporter A family member 8 OS=Arabidopsis thaliana GN=ABCA8 PE=2 SV=3//0	down
bna-miR167d	LOC_Os06g40030	sp|P17801|KPRO_MAIZE Putative receptor protein kinase ZmPK1 OS=Zea mays GN=PK1 PE=2 SV=2//0	down
bna-miR167d	LOC_Os06g46410	sp|Q653U3|ARFQ_ORYSJ Auxin response factor 17 OS=Oryza sativa subsp. japonica GN=ARF17 PE=2 SV=1//0	down
bna-miR167d	LOC_Os06g50350	-//-	down
bna-miR167d	LOC_Os07g01880	sp|Q9FNQ0|VIP4_ARATH Protein LEO1 homolog OS=Arabidopsis thaliana GN=VIP4 PE=1 SV=1//4.87086e-97	down
bna-miR167d	LOC_Os07g05670	-//-	down
bna-miR167d	LOC_Os07g07080	sp|Q9P2D0|IBTK_HUMAN Inhibitor of Bruton tyrosine kinase OS=Homo sapiens GN=IBTK PE=1 SV=3//4.77444e-40	down
bna-miR167d	LOC_Os07g23100	-//-	down
bna-miR167d	LOC_Os07g29240	sp|Q67YC9|Y4141_ARATH Uncharacterized protein At4g14100 OS=Arabidopsis thaliana GN=At4g14100 PE=2 SV=1//1.97459e-36	down
bna-miR167d	LOC_Os07g29370	-//-	down
bna-miR167d	LOC_Os07g29450	-//-	down
bna-miR167d	LOC_Os07g29540	-//-	down
bna-miR167d	LOC_Os07g29820	sp|Q9LRR4|R13L1_ARATH Putative disease resistance RPP13-like protein 1 OS=Arabidopsis thaliana GN=RPPL1 PE=3 SV=1//8.20655e-75	down
bna-miR167d	LOC_Os07g31700	-//-	down
bna-miR167d	LOC_Os07g33790	sp|Q8GXJ4|GLR34_ARATH Glutamate receptor 3.4 OS=Arabidopsis thaliana GN=GLR3.4 PE=2 SV=2//0	down
bna-miR167d	LOC_Os07g39850	sp|Q9M2W8|Y3990_ARATH BTB/POZ domain-containing protein At3g49900 OS=Arabidopsis thaliana GN=At3g49900 PE=2 SV=1//4.19981e-25	down
bna-miR167d	LOC_Os07g47780	sp|Q940B0|RL183_ARATH 60S ribosomal protein L18-3 OS=Arabidopsis thaliana GN=RPL18C PE=2 SV=1//1.14196e-106	down
bna-miR167d	LOC_Os07g48850	sp|Q9SAD9|PPR40_ARATH Pentatricopeptide repeat-containing protein At1g13040, mitochondrial OS=Arabidopsis thaliana GN=At1g13040 PE=2 SV=1//1.73551e-34	down
bna-miR167d	LOC_Os07g49320	sp|Q92797|SYMPK_HUMAN Symplekin OS=Homo sapiens GN=SYMPK PE=1 SV=2//1.5714e-59	down
bna-miR167d	LOC_Os08g01070	sp|Q54BM5|BBP_DICDI Branchpoint-bridging protein OS=Dictyostelium discoideum GN=sf1 PE=3 SV=1//5.00013e-07	down
bna-miR167d	LOC_Os08g07390	-//-	down
bna-miR167d	LOC_Os08g07870	sp|P04146|COPIA_DROME Copia protein OS=Drosophila melanogaster GN=GIP PE=1 SV=3//6.40113e-113	down
bna-miR167d	LOC_Os08g09180	sp|Q567Z6|CRIPT_DANRE Cysteine-rich PDZ-binding protein OS=Danio rerio GN=cript PE=3 SV=1//9.84371e-37	down
bna-miR167d	LOC_Os08g13520	-//-	down
bna-miR167d	LOC_Os08g29100	-//-	down
bna-miR167d	LOC_Os08g30020	-//-	down
bna-miR167d	LOC_Os09g29890	sp|Q9SI52|P4KG7_ARATH Phosphatidylinositol 4-kinase gamma 7 OS=Arabidopsis thaliana GN=PI4KG7 PE=1 SV=2//0	down
bna-miR167d	LOC_Os09g37520	-//-	down
bna-miR167d	LOC_Os09g37890	sp|Q9SXB8|Y1133_ARATH G-type lectin S-receptor-like serine/threonine-protein kinase At1g11330 OS=Arabidopsis thaliana GN=At1g11330 PE=2 SV=3//1.45323e-178	down
bna-miR167d	LOC_Os09g38340	sp|Q9ZUL3|IDD5_ARATH Protein indeterminate-domain 5, chloroplastic OS=Arabidopsis thaliana GN=IDD5 PE=1 SV=1//1.93276e-105	down
bna-miR167d	LOC_Os09g39330	sp|P0C2F6|RNHX1_ARATH Putative ribonuclease H protein At1g65750 OS=Arabidopsis thaliana GN=At1g65750 PE=3 SV=1//2.77151e-14	down
bna-miR167d	LOC_Os09g39420	sp|Q652L2|HIRA_ORYSJ Protein HIRA OS=Oryza sativa subsp. japonica GN=Os09g0567700 PE=2 SV=1//0	down
bna-miR167d	LOC_Os10g31460	-//-	down
bna-miR167d	LOC_Os10g33650	sp|P42158|KC1D_ARATH Casein kinase I isoform delta-like OS=Arabidopsis thaliana GN=At4g26100 PE=2 SV=2//2.87816e-169	down
bna-miR167d	LOC_Os10g37590	-//-	down
bna-miR167d	LOC_Os11g01730	sp|Q2RBK2|LAC17_ORYSJ Putative laccase-17 OS=Oryza sativa subsp. japonica GN=LAC17 PE=3 SV=1//0	down
bna-miR167d	LOC_Os11g24824	-//-	down
bna-miR167d	LOC_Os11g28580	-//-	down
bna-miR167d	LOC_Os11g34660	sp|Q9LDQ3|CRK35_ARATH Putative cysteine-rich receptor-like protein kinase 35 OS=Arabidopsis thaliana GN=CRK35 PE=3 SV=3//3.44184e-57	down
bna-miR167d	LOC_Os12g01190	sp|O95628|CNOT4_HUMAN CCR4-NOT transcription complex subunit 4 OS=Homo sapiens GN=CNOT4 PE=1 SV=3//1.33256e-54	down
bna-miR167d	LOC_Os12g03440	sp|Q9SFC7|FB135_ARATH F-box protein At3g07870 OS=Arabidopsis thaliana GN=At3g07870 PE=2 SV=1//6.26266e-10	down
bna-miR167d	LOC_Os12g12810	sp|Q6AWW5|Y5262_ARATH Ankyrin repeat-containing protein At5g02620 OS=Arabidopsis thaliana GN=At5g02620 PE=1 SV=1//5.65224e-09	down
bna-miR167d	LOC_Os12g13450	-//-	down
bna-miR167d	LOC_Os12g20390	-//-	down
bna-miR167d	LOC_Os12g36520	-//-	down
bna-miR167d	LOC_Os12g37970	sp|Q4JL76|MYBA2_ORYSJ Myb-related protein MYBAS2 OS=Oryza sativa subsp. japonica GN=MYBAS2 PE=2 SV=1//2.08916e-19	down
bna-miR167d	LOC_Os12g38380	sp|Q8GUP1|CTF77_ARATH Cleavage stimulation factor subunit 77 OS=Arabidopsis thaliana GN=CSTF77 PE=1 SV=1//0	down
bna-miR167d	LOC_Os12g38970	sp|Q9FNQ0|VIP4_ARATH Protein LEO1 homolog OS=Arabidopsis thaliana GN=VIP4 PE=1 SV=1//4.24139e-98	down
bra-miR408-5p	LOC_Os01g07720	sp|O82244|ALG3_ARATH Dol-P-Man:Man(5)GlcNAc(2)-PP-Dol alpha-1,3-mannosyltransferase OS=Arabidopsis thaliana GN=ALG3 PE=1 SV=1//1.18505e-21	down
bra-miR408-5p	LOC_Os01g08320	sp|Q5VRD1|IAA1_ORYSJ Auxin-responsive protein IAA1 OS=Oryza sativa subsp. japonica GN=IAA1 PE=2 SV=1//4.53715e-91	down
bra-miR408-5p	LOC_Os01g12700	sp|Q0JIC2|GAM1_ORYSJ Transcription factor GAMYB OS=Oryza sativa subsp. japonica GN=GAM1 PE=2 SV=1//3.68397e-33	down
bra-miR408-5p	LOC_Os01g15660	-//-	down
bra-miR408-5p	LOC_Os01g17470	sp|Q39131|LAML_ARATH Lamin-like protein OS=Arabidopsis thaliana GN=At5g15350 PE=1 SV=1//1.90526e-07	down
bra-miR408-5p	LOC_Os01g19140	sp|O22145|OSGP2_ARATH Probable tRNA N6-adenosine threonylcarbamoyltransferase, mitochondrial OS=Arabidopsis thaliana GN=GCP1 PE=2 SV=2//2.3683e-54	down
bra-miR408-5p	LOC_Os01g19850	sp|Q657W3|CCC2_ORYSJ Cation-chloride cotransporter 2 OS=Oryza sativa subsp. japonica GN=CCC2 PE=2 SV=2//0	down
bra-miR408-5p	LOC_Os01g27400	-//-	down
bra-miR408-5p	LOC_Os01g33930	-//-	down
bra-miR408-5p	LOC_Os01g34490	sp|P10978|POLX_TOBAC Retrovirus-related Pol polyprotein from transposon TNT 1-94 OS=Nicotiana tabacum PE=2 SV=1//3.4961e-17	down
bra-miR408-5p	LOC_Os01g39670	sp|Q6NKX3|FDL14_ARATH F-box/FBD/LRR-repeat protein At2g04230 OS=Arabidopsis thaliana GN=At2g04230 PE=2 SV=1//1.76902e-15	down
bra-miR408-5p	LOC_Os01g42960	sp|Q9MAH1|TTL1_ARATH TPR repeat-containing thioredoxin TTL1 OS=Arabidopsis thaliana GN=TTL1 PE=1 SV=1//7.23264e-154	down
bra-miR408-5p	LOC_Os01g47650	sp|Q93VQ0|VCL1_ARATH Protein VACUOLELESS1 OS=Arabidopsis thaliana GN=VCL1 PE=1 SV=1//0	down
bra-miR408-5p	LOC_Os01g51120	sp|Q9LVP9|VTI13_ARATH Vesicle transport v-SNARE 13 OS=Arabidopsis thaliana GN=VTI13 PE=2 SV=1//2.26622e-34	down
bra-miR408-5p	LOC_Os01g59550	sp|Q9FZB8|Y5181_ARATH Probable LRR receptor-like serine/threonine-protein kinase At1g51810 OS=Arabidopsis thaliana GN=At1g51810 PE=2 SV=1//1.9125e-177	down
bra-miR408-5p	LOC_Os01g70390	-//-	down
bra-miR408-5p	LOC_Os02g03410	sp|Q7XJR9|CDPKG_ARATH Calcium-dependent protein kinase 16 OS=Arabidopsis thaliana GN=CPK16 PE=3 SV=1//0	down
bra-miR408-5p	LOC_Os02g06580	sp|Q6H7U3|FH10_ORYSJ Formin-like protein 10 OS=Oryza sativa subsp. japonica GN=FH10 PE=2 SV=1//0	down
bra-miR408-5p	LOC_Os02g07630	sp|Q9S7J8|HMA7_ARATH Copper-transporting ATPase RAN1 OS=Arabidopsis thaliana GN=RAN1 PE=1 SV=1//0	down
bra-miR408-5p	LOC_Os02g10770	sp|Q0E2Z7|RH41_ORYSJ DEAD-box ATP-dependent RNA helicase 41 OS=Oryza sativa subsp. japonica GN=Os02g0201900 PE=2 SV=2//0	down
bra-miR408-5p	LOC_Os02g12230	-//-	down
bra-miR408-5p	LOC_Os02g13660	sp|Q9S728|PDF1_ARATH Protodermal factor 1 OS=Arabidopsis thaliana GN=PDF1 PE=2 SV=1//3.58049e-26	down
bra-miR408-5p	LOC_Os02g22100	sp|Q9FFX0|RBL9_ARATH RHOMBOID-like protein 9, chloroplastic OS=Arabidopsis thaliana GN=RBL9 PE=2 SV=1//9.42126e-39	down
bra-miR408-5p	LOC_Os02g25220	-//-	down
bra-miR408-5p	LOC_Os02g29630	sp|P11369|LORF2_MOUSE LINE-1 retrotransposable element ORF2 protein OS=Mus musculus GN=Pol PE=1 SV=2//5.56841e-33	down
bra-miR408-5p	LOC_Os02g34830	sp|O65154|KIWI_ARATH RNA polymerase II transcriptional coactivator KIWI OS=Arabidopsis thaliana GN=KIWI PE=1 SV=1//8.46675e-23	down
bra-miR408-5p	LOC_Os02g34840	sp|O65154|KIWI_ARATH RNA polymerase II transcriptional coactivator KIWI OS=Arabidopsis thaliana GN=KIWI PE=1 SV=1//1.84717e-23	down
bra-miR408-5p	LOC_Os02g37880	sp|Q86HW6|Y6461_DICDI Probable serine/threonine-protein kinase DDB_G0276461 OS=Dictyostelium discoideum GN=DDB_G0276461 PE=3 SV=1//5.60357e-64	down
bra-miR408-5p	LOC_Os02g38690	sp|Q6K1U0|P2C17_ORYSJ Probable protein phosphatase 2C 17 OS=Oryza sativa subsp. japonica GN=Os02g0599150 PE=2 SV=1//0	down
bra-miR408-5p	LOC_Os02g43150	sp|Q9FH57|GATA5_ARATH GATA transcription factor 5 OS=Arabidopsis thaliana GN=GATA5 PE=2 SV=1//4.44527e-35	down
bra-miR408-5p	LOC_Os02g44900	-//-	down
bra-miR408-5p	LOC_Os02g47120	sp|Q9SYH1|RSH3C_ARATH Probable GTP diphosphokinase RSH3, chloroplastic OS=Arabidopsis thaliana GN=RSH3 PE=2 SV=1//9.23627e-26	down
bra-miR408-5p	LOC_Os02g50480	sp|Q9C5U0|AHK4_ARATH Histidine kinase 4 OS=Arabidopsis thaliana GN=AHK4 PE=1 SV=1//0	down
bra-miR408-5p	LOC_Os02g53080	-//-	down
bra-miR408-5p	LOC_Os02g53420	sp|Q01899|HSP7M_PHAVU Heat shock 70 kDa protein, mitochondrial OS=Phaseolus vulgaris PE=2 SV=1//0	down
bra-miR408-5p	LOC_Os03g01150	sp|Q20390|PPT1_CAEEL Palmitoyl-protein thioesterase 1 OS=Caenorhabditis elegans GN=ppt-1 PE=2 SV=2//2.82008e-44	down
bra-miR408-5p	LOC_Os03g02460	sp|A2RVM0|TIC32_ARATH Short-chain dehydrogenase TIC 32, chloroplastic OS=Arabidopsis thaliana GN=TIC32 PE=2 SV=1//4.01203e-53	down
bra-miR408-5p	LOC_Os03g04690	sp|O22784|CRR11_ARATH Cysteine-rich repeat secretory protein 11 OS=Arabidopsis thaliana GN=CRRSP11 PE=1 SV=2//4.82493e-48	down
bra-miR408-5p	LOC_Os03g08350	sp|Q689D6|RPD1_ARATH Protein ROOT PRIMORDIUM DEFECTIVE 1 OS=Arabidopsis thaliana GN=RPD1 PE=1 SV=1//1.61213e-26	down
bra-miR408-5p	LOC_Os03g11100	sp|Q20263|GOT1_CAEEL Probable Golgi transport protein 1 OS=Caenorhabditis elegans GN=F41C3.4 PE=3 SV=2//3.32848e-21	down
bra-miR408-5p	LOC_Os03g17340	sp|Q8VZA0|SIEL_ARATH Protein SIEL OS=Arabidopsis thaliana GN=SIEL PE=1 SV=1//1.07215e-08	down
bra-miR408-5p	LOC_Os03g18970	sp|Q10MN6|P2C33_ORYSJ Probable protein phosphatase 2C 33 OS=Oryza sativa subsp. japonica GN=Os03g0301700 PE=2 SV=1//0	down
bra-miR408-5p	LOC_Os03g19650	sp|Q9SQU6|PP216_ARATH Pentatricopeptide repeat-containing protein At3g06430, chloroplastic OS=Arabidopsis thaliana GN=EMB2750 PE=2 SV=1//1.13945e-11	down
bra-miR408-5p	LOC_Os03g20170	sp|Q9LZ98|AB20I_ARATH ABC transporter I family member 20 OS=Arabidopsis thaliana GN=ABCI20 PE=2 SV=1//3.65345e-178	down
bra-miR408-5p	LOC_Os03g27510	sp|Q67Y83|SCP51_ARATH Serine carboxypeptidase-like 51 OS=Arabidopsis thaliana GN=SCPL51 PE=2 SV=2//1.57042e-54	down
bra-miR408-5p	LOC_Os03g37010	sp|Q5NDE9|PMGT2_CANFA Protein O-linked-mannose beta-1,4-N-acetylglucosaminyltransferase 2 OS=Canis familiaris GN=POMGNT2 PE=2 SV=1//3.13654e-06	down
bra-miR408-5p	LOC_Os03g41438	sp|Q10GX0|SPZXB_ORYSJ Serpin-ZXB OS=Oryza sativa subsp. japonica GN=Os03g0610800 PE=2 SV=1//0	down
bra-miR408-5p	LOC_Os03g63380	sp|Q67YC9|Y4141_ARATH Uncharacterized protein At4g14100 OS=Arabidopsis thaliana GN=At4g14100 PE=2 SV=1//6.09505e-63	down
bra-miR408-5p	LOC_Os04g04270	-//-	down
bra-miR408-5p	LOC_Os04g08740	sp|Q9ZTP3|EIN4_ARATH Protein EIN4 OS=Arabidopsis thaliana GN=EIN4 PE=1 SV=1//0	down
bra-miR408-5p	LOC_Os04g19740	sp|Q43848|TKTC_SOLTU Transketolase, chloroplastic OS=Solanum tuberosum PE=2 SV=1//0	down
bra-miR408-5p	LOC_Os04g20960	sp|Q5R8E2|KLC3_PONAB Kinesin light chain 3 OS=Pongo abelii GN=KLC3 PE=2 SV=1//7.70915e-07	down
bra-miR408-5p	LOC_Os04g35720	-//-	down
bra-miR408-5p	LOC_Os04g36070	sp|Q9ZWS9|ARR3_ARATH Two-component response regulator ARR3 OS=Arabidopsis thaliana GN=ARR3 PE=2 SV=1//4.90803e-32	down
bra-miR408-5p	LOC_Os04g40570	sp|Q9LHD1|AB15B_ARATH ABC transporter B family member 15 OS=Arabidopsis thaliana GN=ABCB15 PE=3 SV=1//0	down
bra-miR408-5p	LOC_Os04g46020	sp|Q8W4H1|GAT26_ARATH GATA transcription factor 26 OS=Arabidopsis thaliana GN=GATA26 PE=2 SV=1//6.58159e-47	down
bra-miR408-5p	LOC_Os04g50870	sp|Q9Y450|HBS1L_HUMAN HBS1-like protein OS=Homo sapiens GN=HBS1L PE=1 SV=1//1.07676e-120	down
bra-miR408-5p	LOC_Os04g51454	-//-	down
bra-miR408-5p	LOC_Os04g52830	sp|Q9FKJ0|FK132_ARATH F-box/kelch-repeat protein At5g60570 OS=Arabidopsis thaliana GN=At5g60570 PE=2 SV=1//6.04028e-152	down
bra-miR408-5p	LOC_Os05g03620	sp|Q9LY50|ACCR3_ARATH Putative serine/threonine-protein kinase-like protein CCR3 OS=Arabidopsis thaliana GN=CCR3 PE=2 SV=1//7.44902e-161	down
bra-miR408-5p	LOC_Os05g16824	sp|C0LGH2|Y1561_ARATH Probable LRR receptor-like serine/threonine-protein kinase At1g56130 OS=Arabidopsis thaliana GN=At1g56130 PE=2 SV=2//0	down
bra-miR408-5p	LOC_Os05g35540	sp|Q8H1F6|DGP3_ARATH DAR GTPase 3, chloroplastic OS=Arabidopsis thaliana GN=DGP3 PE=2 SV=1//1.31131e-155	down
bra-miR408-5p	LOC_Os05g39830	-//-	down
bra-miR408-5p	LOC_Os05g40170	-//-	down
bra-miR408-5p	LOC_Os05g41150	-//-	down
bra-miR408-5p	LOC_Os05g45300	sp|O23300|ECI3_ARATH Enoyl-CoA delta isomerase 3 OS=Arabidopsis thaliana GN=ECI3 PE=1 SV=1//4.93372e-51	down
bra-miR408-5p	LOC_Os06g02370	-//-	down
bra-miR408-5p	LOC_Os06g08080	sp|Q06572|AVP_HORVU Pyrophosphate-energized vacuolar membrane proton pump OS=Hordeum vulgare PE=2 SV=2//0	down
bra-miR408-5p	LOC_Os06g08140	sp|Q5SMK6|P2C54_ORYSJ Probable protein phosphatase 2C 54 OS=Oryza sativa subsp. japonica GN=Os06g0179700 PE=2 SV=1//0	down
bra-miR408-5p	LOC_Os06g14530	-//-	down
bra-miR408-5p	LOC_Os06g16170	sp|Q9LFT1|TBL21_ARATH Protein trichome birefringence-like 21 OS=Arabidopsis thaliana GN=TBL21 PE=3 SV=1//2.92062e-117	down
bra-miR408-5p	LOC_Os06g35970	sp|Q9S728|PDF1_ARATH Protodermal factor 1 OS=Arabidopsis thaliana GN=PDF1 PE=2 SV=1//8.81701e-18	down
bra-miR408-5p	LOC_Os06g45900	sp|Q6Q151|CYP59_ARATH Peptidyl-prolyl cis-trans isomerase CYP59 OS=Arabidopsis thaliana GN=CYP59 PE=1 SV=1//7.1056e-154	down
bra-miR408-5p	LOC_Os06g49110	sp|Q5Z8V9|HEM2_ORYSJ Delta-aminolevulinic acid dehydratase, chloroplastic OS=Oryza sativa subsp. japonica GN=HEMB PE=2 SV=1//0	down
bra-miR408-5p	LOC_Os07g01250	sp|Q9FEG2|TOM1_ARATH Tobamovirus multiplication protein 1 OS=Arabidopsis thaliana GN=TOM1 PE=1 SV=1//9.72934e-112	down
bra-miR408-5p	LOC_Os07g05360	sp|Q40070|PSBR_HORVU Photosystem II 10 kDa polypeptide, chloroplastic OS=Hordeum vulgare GN=PSBR PE=3 SV=1//2.35166e-57	down
bra-miR408-5p	LOC_Os07g20280	sp|P10978|POLX_TOBAC Retrovirus-related Pol polyprotein from transposon TNT 1-94 OS=Nicotiana tabacum PE=2 SV=1//5.57058e-35	down
bra-miR408-5p	LOC_Os07g40220	-//-	down
bra-miR408-5p	LOC_Os08g01430	sp|Q8RWD6|FB271_ARATH F-box protein At5g39450 OS=Arabidopsis thaliana GN=At5g39450 PE=2 SV=1//1.63653e-114	down
bra-miR408-5p	LOC_Os08g10350	sp|Q84L08|GONS4_ARATH GDP-mannose transporter GONST4 OS=Arabidopsis thaliana GN=GONST4 PE=2 SV=1//1.05639e-156	down
bra-miR408-5p	LOC_Os08g31010	sp|P04323|POL3_DROME Retrovirus-related Pol polyprotein from transposon 17.6 OS=Drosophila melanogaster GN=pol PE=3 SV=1//1.77863e-74	down
bra-miR408-5p	LOC_Os08g37550	-//-	down
bra-miR408-5p	LOC_Os08g38820	sp|F4JRE0|TMN12_ARATH Transmembrane 9 superfamily member 12 OS=Arabidopsis thaliana GN=TMN12 PE=2 SV=1//0	down
bra-miR408-5p	LOC_Os08g41210	sp|F4I171|MD15A_ARATH Mediator of RNA polymerase II transcription subunit 15a OS=Arabidopsis thaliana GN=MED15A PE=1 SV=1//1.01232e-30	down
bra-miR408-5p	LOC_Os08g41670	sp|Q6ZIB9|GDT14_ORYSJ GDT1-like protein 4 OS=Oryza sativa subsp. japonica GN=Os08g0528500 PE=2 SV=1//3.57489e-161	down
bra-miR408-5p	LOC_Os08g43010	sp|Q7XA42|RGA1_SOLBU Putative disease resistance protein RGA1 OS=Solanum bulbocastanum GN=RGA1 PE=2 SV=2//8.78288e-146	down
bra-miR408-5p	LOC_Os09g02729	sp|Q93XX5|Y5713_ARATH PI-PLC X domain-containing protein At5g67130 OS=Arabidopsis thaliana GN=At5g67130 PE=1 SV=1//1.31176e-171	down
bra-miR408-5p	LOC_Os09g20750	-//-	down
bra-miR408-5p	LOC_Os09g25650	sp|F4K4R6|GEX2_ARATH Protein GAMETE EXPRESSED 2 OS=Arabidopsis thaliana GN=GEX2 PE=2 SV=1//0	down
bra-miR408-5p	LOC_Os09g26144	sp|Q9C5V5|GLR28_ARATH Glutamate receptor 2.8 OS=Arabidopsis thaliana GN=GLR2.8 PE=2 SV=2//3.47164e-162	down
bra-miR408-5p	LOC_Os09g28570	sp|Q8BGC4|ZADH2_MOUSE Zinc-binding alcohol dehydrogenase domain-containing protein 2 OS=Mus musculus GN=Zadh2 PE=1 SV=1//1.15675e-83	down
bra-miR408-5p	LOC_Os09g32080	sp|Q9MA41|CTL1_ARATH Chitinase-like protein 1 OS=Arabidopsis thaliana GN=CTL1 PE=1 SV=1//8.5207e-149	down
bra-miR408-5p	LOC_Os09g35030	sp|A2Z389|DRE1A_ORYSI Dehydration-responsive element-binding protein 1A OS=Oryza sativa subsp. indica GN=DREB1A PE=3 SV=1//7.98677e-118	down
bra-miR408-5p	LOC_Os09g36010	-//-	down
bra-miR408-5p	LOC_Os10g23030	-//-	down
bra-miR408-5p	LOC_Os10g34260	-//-	down
bra-miR408-5p	LOC_Os10g41620	sp|Q8W103|CHR24_ARATH Protein CHROMATIN REMODELING 24 OS=Arabidopsis thaliana GN=CHR24 PE=2 SV=1//8.25902e-17	down
bra-miR408-5p	LOC_Os11g02910	-//-	down
bra-miR408-5p	LOC_Os11g04280	sp|Q8GUU2|RIE1_ARATH E3 ubiquitin protein ligase RIE1 OS=Arabidopsis thaliana GN=RIE1 PE=2 SV=1//3.88952e-11	down
bra-miR408-5p	LOC_Os11g04281	sp|Q8GUU2|RIE1_ARATH E3 ubiquitin protein ligase RIE1 OS=Arabidopsis thaliana GN=RIE1 PE=2 SV=1//3.88952e-11	down
bra-miR408-5p	LOC_Os11g07390	-//-	down
bra-miR408-5p	LOC_Os11g08860	-//-	down
bra-miR408-5p	LOC_Os11g16370	sp|Q8VYB2|UKL3_ARATH Uridine kinase-like protein 3 OS=Arabidopsis thaliana GN=UKL3 PE=2 SV=1//0	down
bra-miR408-5p	LOC_Os11g41875	sp|Q6TAW2|SERP2_MOUSE Stress-associated endoplasmic reticulum protein 2 OS=Mus musculus GN=Serp2 PE=3 SV=2//9.40503e-09	down
bra-miR408-5p	LOC_Os11g43895	-//-	down
bra-miR408-5p	LOC_Os11g47650	sp|Q6AZB8|HARB1_DANRE Putative nuclease HARBI1 OS=Danio rerio GN=harbi1 PE=2 SV=1//5.54797e-22	down
bra-miR408-5p	LOC_Os12g04740	-//-	down
bra-miR408-5p	LOC_Os12g06870	sp|Q8RY25|NU98A_ARATH Nuclear pore complex protein NUP98A OS=Arabidopsis thaliana GN=NUP98A PE=1 SV=1//1.29418e-06	down
bra-miR408-5p	LOC_Os12g14740	sp|P10978|POLX_TOBAC Retrovirus-related Pol polyprotein from transposon TNT 1-94 OS=Nicotiana tabacum PE=2 SV=1//3.95735e-74	down
bra-miR408-5p	LOC_Os12g15590	sp|Q8GUN6|DNJ50_ARATH Chaperone protein dnaJ 50 OS=Arabidopsis thaliana GN=C50 PE=2 SV=1//8.48578e-143	down
bra-miR408-5p	LOC_Os12g19480	sp|P10394|POL4_DROME Retrovirus-related Pol polyprotein from transposon 412 OS=Drosophila melanogaster GN=POL PE=3 SV=1//9.72928e-41	down
bra-miR408-5p	LOC_Os12g41780	sp|Q02527|MGAT3_RAT Beta-1,4-mannosyl-glycoprotein 4-beta-N-acetylglucosaminyltransferase OS=Rattus norvegicus GN=Mgat3 PE=1 SV=2//1.63514e-18	down
bra-miR408-5p	LOC_Os12g41962	sp|Q6NQD9|MD19B_ARATH Probable mediator of RNA polymerase II transcription subunit 19b OS=Arabidopsis thaliana GN=MED19B PE=2 SV=1//8.05209e-40	down
bra-miR408-5p	LOC_Os12g43664	sp|Q3SYZ6|XYLB_BOVIN Xylulose kinase OS=Bos taurus GN=XYLB PE=2 SV=1//1.22309e-139	down
bra-miR408-5p	LOC_Os12g43840	sp|P16157|ANK1_HUMAN Ankyrin-1 OS=Homo sapiens GN=ANK1 PE=1 SV=3//1.7773e-10	down
cpa-miR166e	LOC_Os01g04600	-//-	down
cpa-miR166e	LOC_Os01g15700	-//-	down
cpa-miR166e	LOC_Os01g18040	sp|Q8I7P9|POL5_DROME Retrovirus-related Pol polyprotein from transposon opus OS=Drosophila melanogaster GN=pol PE=3 SV=1//4.64068e-23	down
cpa-miR166e	LOC_Os01g18270	-//-	down
cpa-miR166e	LOC_Os01g25320	sp|Q0WQ57|AUXI2_ARATH Auxilin-related protein 2 OS=Arabidopsis thaliana GN=At4g12770 PE=1 SV=1//3.1739e-86	down
cpa-miR166e	LOC_Os01g28910	-//-	down
cpa-miR166e	LOC_Os01g33740	sp|Q9SD53|Y3720_ARATH UPF0481 protein At3g47200 OS=Arabidopsis thaliana GN=At3g47200 PE=2 SV=1//3.23933e-14	down
cpa-miR166e	LOC_Os01g38040	-//-	down
cpa-miR166e	LOC_Os01g49680	sp|Q9FUG4|XPB2_ARATH DNA repair helicase XPB2 OS=Arabidopsis thaliana GN=XPB2 PE=2 SV=1//0	down
cpa-miR166e	LOC_Os01g50230	-//-	down
cpa-miR166e	LOC_Os01g52400	sp|Q9SU91|LPXA_ARATH Probable acyl-[acyl-carrier-protein]--UDP-N-acetylglucosamine O-acyltransferase, mitochondrial OS=Arabidopsis thaliana GN=LPXA PE=1 SV=1//1.49875e-134	down
cpa-miR166e	LOC_Os01g63770	sp|Q5N892|LAX1_ORYSJ Auxin transporter-like protein 1 OS=Oryza sativa subsp. japonica GN=Os01g0856500 PE=2 SV=2//0	down
cpa-miR166e	LOC_Os01g71370	-//-	down
cpa-miR166e	LOC_Os02g04260	-//-	down
cpa-miR166e	LOC_Os02g05960	sp|Q9C7S5|PSYR1_ARATH Tyrosine-sulfated glycopeptide receptor 1 OS=Arabidopsis thaliana GN=PSYR1 PE=2 SV=1//0	down
cpa-miR166e	LOC_Os02g06500	sp|F4JAA5|SKI2_ARATH ATP-dependent RNA helicase SKI2 OS=Arabidopsis thaliana GN=SKI2 PE=1 SV=1//4.26365e-180	down
cpa-miR166e	LOC_Os02g25810	sp|P27401|POL_SFV3L Pro-Pol polyprotein OS=Simian foamy virus type 3 (strain LK3) GN=pol PE=3 SV=2//4.86913e-30	down
cpa-miR166e	LOC_Os02g32504	sp|Q3UDW8|HGNAT_MOUSE Heparan-alpha-glucosaminide N-acetyltransferase OS=Mus musculus GN=Hgsnat PE=1 SV=2//5.71303e-29	down
cpa-miR166e	LOC_Os02g36570	sp|P73627|Y1770_SYNY3 Uncharacterized protein sll1770 OS=Synechocystis sp. (strain PCC 6803 / Kazusa) GN=sll1770 PE=3 SV=1//1.97037e-165	down
cpa-miR166e	LOC_Os02g40770	sp|Q9FNC7|SUVR2_ARATH Histone-lysine N-methyltransferase SUVR2 OS=Arabidopsis thaliana GN=SUVR2 PE=2 SV=2//5.56332e-143	down
cpa-miR166e	LOC_Os02g40890	sp|O22797|GLTP1_ARATH Glycolipid transfer protein 1 OS=Arabidopsis thaliana GN=GLTP1 PE=2 SV=1//1.81665e-62	down
cpa-miR166e	LOC_Os02g43590	sp|Q54YW1|ELMOA_DICDI ELMO domain-containing protein A OS=Dictyostelium discoideum GN=elmoA PE=1 SV=1//1.9288e-29	down
cpa-miR166e	LOC_Os02g51200	sp|P14381|YTX2_XENLA Transposon TX1 uncharacterized 149 kDa protein OS=Xenopus laevis PE=3 SV=1//1.15003e-48	down
cpa-miR166e	LOC_Os02g53230	sp|Q9STN3|SPT51_ARATH Putative transcription elongation factor SPT5 homolog 1 OS=Arabidopsis thaliana GN=At4g08350 PE=1 SV=2//0	down
cpa-miR166e	LOC_Os02g53770	sp|Q8RXK8|SYIM_ARATH Isoleucine--tRNA ligase, chloroplastic/mitochondrial OS=Arabidopsis thaliana GN=OVA2 PE=2 SV=1//0	down
cpa-miR166e	LOC_Os02g56280	sp|Q55874|Y103_SYNY3 Uncharacterized protein sll0103 OS=Synechocystis sp. (strain PCC 6803 / Kazusa) GN=sll0103 PE=3 SV=1//2.06798e-15	down
cpa-miR166e	LOC_Os03g11720	sp|B9F676|GLU2A_ORYSJ Probable glucan 1,3-alpha-glucosidase OS=Oryza sativa subsp. japonica GN=Os03g0216600 PE=3 SV=1//0	down
cpa-miR166e	LOC_Os03g13920	-//-	down
cpa-miR166e	LOC_Os03g15400	-//-	down
cpa-miR166e	LOC_Os03g15580	sp|Q96QE3|ATAD5_HUMAN ATPase family AAA domain-containing protein 5 OS=Homo sapiens GN=ATAD5 PE=1 SV=4//2.00634e-13	down
cpa-miR166e	LOC_Os03g16320	-//-	down
cpa-miR166e	LOC_Os03g30400	sp|P14896|ELI6_HORVU Low molecular mass early light-inducible protein HV60, chloroplastic OS=Hordeum vulgare PE=2 SV=1//1.41932e-08	down
cpa-miR166e	LOC_Os03g33230	sp|Q8I7P9|POL5_DROME Retrovirus-related Pol polyprotein from transposon opus OS=Drosophila melanogaster GN=pol PE=3 SV=1//8.06624e-35	down
cpa-miR166e	LOC_Os03g33710	-//-	down
cpa-miR166e	LOC_Os03g33760	sp|P04323|POL3_DROME Retrovirus-related Pol polyprotein from transposon 17.6 OS=Drosophila melanogaster GN=pol PE=3 SV=1//2.45882e-36	down
cpa-miR166e	LOC_Os03g34240	-//-	down
cpa-miR166e	LOC_Os03g34270	-//-	down
cpa-miR166e	LOC_Os03g35380	-//-	down
cpa-miR166e	LOC_Os03g43010	-//-	down
cpa-miR166e	LOC_Os03g44835	-//-	down
cpa-miR166e	LOC_Os03g56790	sp|Q9AY76|ADF2_ORYSJ Actin-depolymerizing factor 2 OS=Oryza sativa subsp. japonica GN=ADF2 PE=2 SV=1//6.33375e-100	down
cpa-miR166e	LOC_Os03g64420	-//-	down
cpa-miR166e	LOC_Os04g02600	sp|P11369|LORF2_MOUSE LINE-1 retrotransposable element ORF2 protein OS=Mus musculus GN=Pol PE=1 SV=2//2.14461e-19	down
cpa-miR166e	LOC_Os04g04680	-//-	down
cpa-miR166e	LOC_Os04g06360	sp|P0CT39|TF26_SCHPO Transposon Tf2-6 polyprotein OS=Schizosaccharomyces pombe (strain 972 / ATCC 24843) GN=Tf2-6 PE=3 SV=1//2.7342e-86	down
cpa-miR166e	LOC_Os04g11090	sp|Q8I7P9|POL5_DROME Retrovirus-related Pol polyprotein from transposon opus OS=Drosophila melanogaster GN=pol PE=3 SV=1//9.89509e-21	down
cpa-miR166e	LOC_Os04g11620	sp|P04323|POL3_DROME Retrovirus-related Pol polyprotein from transposon 17.6 OS=Drosophila melanogaster GN=pol PE=3 SV=1//3.65104e-22	down
cpa-miR166e	LOC_Os04g18870	-//-	down
cpa-miR166e	LOC_Os04g22990	sp|Q9SZL8|FRS5_ARATH Protein FAR1-RELATED SEQUENCE 5 OS=Arabidopsis thaliana GN=FRS5 PE=2 SV=1//9.04647e-13	down
cpa-miR166e	LOC_Os04g23200	-//-	down
cpa-miR166e	LOC_Os04g29469	sp|P0C2F6|RNHX1_ARATH Putative ribonuclease H protein At1g65750 OS=Arabidopsis thaliana GN=At1g65750 PE=3 SV=1//6.97932e-41	down
cpa-miR166e	LOC_Os04g39489	sp|Q9FF99|AAP7_ARATH Probable amino acid permease 7 OS=Arabidopsis thaliana GN=AAP7 PE=2 SV=1//5.56246e-170	down
cpa-miR166e	LOC_Os04g41910	sp|Q8BGC0|HTSF1_MOUSE HIV Tat-specific factor 1 homolog OS=Mus musculus GN=Htatsf1 PE=1 SV=1//2.03823e-37	down
cpa-miR166e	LOC_Os04g42000	sp|O80575|RISB_ARATH 6,7-dimethyl-8-ribityllumazine synthase, chloroplastic OS=Arabidopsis thaliana GN=At2g44050 PE=2 SV=1//6.45625e-54	down
cpa-miR166e	LOC_Os04g43660	-//-	down
cpa-miR166e	LOC_Os04g44354	sp|Q9LHJ2|U82A1_ARATH UDP-glycosyltransferase 82A1 OS=Arabidopsis thaliana GN=UGT82A1 PE=2 SV=1//2.47792e-24	down
cpa-miR166e	LOC_Os04g44380	-//-	down
cpa-miR166e	LOC_Os04g48370	sp|Q9LQ02|NRPD1_ARATH DNA-directed RNA polymerase IV subunit 1 OS=Arabidopsis thaliana GN=NRPD1 PE=1 SV=1//1.18865e-106	down
cpa-miR166e	LOC_Os04g50840	-//-	down
cpa-miR166e	LOC_Os05g04250	-//-	down
cpa-miR166e	LOC_Os05g11040	sp|P36921|EBSB_ENTFA Cell wall enzyme EbsB OS=Enterococcus faecalis (strain ATCC 700802 / V583) GN=ebsB PE=3 SV=2//1.86185e-07	down
cpa-miR166e	LOC_Os05g12310	-//-	down
cpa-miR166e	LOC_Os05g13930	-//-	down
cpa-miR166e	LOC_Os05g14670	-//-	down
cpa-miR166e	LOC_Os05g17640	sp|Q8I7P9|POL5_DROME Retrovirus-related Pol polyprotein from transposon opus OS=Drosophila melanogaster GN=pol PE=3 SV=1//5.47765e-25	down
cpa-miR166e	LOC_Os05g19900	sp|P0CT40|TF29_SCHPO Transposon Tf2-9 polyprotein OS=Schizosaccharomyces pombe (strain 972 / ATCC 24843) GN=Tf2-9 PE=3 SV=1//3.32593e-146	down
cpa-miR166e	LOC_Os05g20000	sp|P04323|POL3_DROME Retrovirus-related Pol polyprotein from transposon 17.6 OS=Drosophila melanogaster GN=pol PE=3 SV=1//8.69105e-43	down
cpa-miR166e	LOC_Os05g20430	sp|Q7LHG5|YI31B_YEAST Transposon Ty3-I Gag-Pol polyprotein OS=Saccharomyces cerevisiae (strain ATCC 204508 / S288c) GN=TY3B-I PE=3 SV=2//5.05217e-25	down
cpa-miR166e	LOC_Os05g39190	-//-	down
cpa-miR166e	LOC_Os05g39410	sp|C0LGU7|Y5458_ARATH Probable LRR receptor-like serine/threonine-protein kinase At5g45840 OS=Arabidopsis thaliana GN=At5g45840 PE=2 SV=1//1.46135e-105	down
cpa-miR166e	LOC_Os05g49780	sp|Q65XK1|NFYB4_ORYSJ Nuclear transcription factor Y subunit B-4 OS=Oryza sativa subsp. japonica GN=NFYB4 PE=2 SV=2//1.40905e-78	down
cpa-miR166e	LOC_Os06g01972	sp|Q9M130|WTR29_ARATH WAT1-related protein At4g01440 OS=Arabidopsis thaliana GN=At4g01440 PE=2 SV=1//3.32651e-63	down
cpa-miR166e	LOC_Os06g09150	-//-	down
cpa-miR166e	LOC_Os06g22010	sp|P0C343|NDHK_ORYSJ NAD(P)H-quinone oxidoreductase subunit K, chloroplastic OS=Oryza sativa subsp. japonica GN=ndhK PE=3 SV=2//1.10799e-117	down
cpa-miR166e	LOC_Os06g29540	-//-	down
cpa-miR166e	LOC_Os06g29590	-//-	down
cpa-miR166e	LOC_Os06g40000	-//-	down
cpa-miR166e	LOC_Os06g43280	sp|Q9C778|ELP4_ARATH Elongator complex protein 4 OS=Arabidopsis thaliana GN=ELP4 PE=1 SV=1//3.35586e-95	down
cpa-miR166e	LOC_Os06g46180	sp|P04323|POL3_DROME Retrovirus-related Pol polyprotein from transposon 17.6 OS=Drosophila melanogaster GN=pol PE=3 SV=1//5.50286e-43	down
cpa-miR166e	LOC_Os07g07260	sp|Q0D8D4|NADE_ORYSJ Glutamine-dependent NAD(	down
cpa-miR166e	LOC_Os07g08920	-//-	down
cpa-miR166e	LOC_Os07g13634	sp|B4G072|BX9_MAIZE DIMBOA UDP-glucosyltransferase BX9 OS=Zea mays GN=BX9 PE=1 SV=1//6.40961e-98	down
cpa-miR166e	LOC_Os07g14060	-//-	down
cpa-miR166e	LOC_Os07g39310	sp|Q9ZWA6|IDD3_ARATH Zinc finger protein MAGPIE OS=Arabidopsis thaliana GN=MGP PE=1 SV=1//1.87449e-85	down
cpa-miR166e	LOC_Os07g44810	-//-	down
cpa-miR166e	LOC_Os08g02904	sp|Q7XFU9|Y1030_ORYSJ B3 domain-containing protein Os10g0323000 OS=Oryza sativa subsp. japonica GN=Os10g0323000 PE=2 SV=1//2.33802e-21	down
cpa-miR166e	LOC_Os08g16190	sp|Q8I7P9|POL5_DROME Retrovirus-related Pol polyprotein from transposon opus OS=Drosophila melanogaster GN=pol PE=3 SV=1//3.52706e-37	down
cpa-miR166e	LOC_Os08g19020	-//-	down
cpa-miR166e	LOC_Os08g22310	sp|Q8I7P9|POL5_DROME Retrovirus-related Pol polyprotein from transposon opus OS=Drosophila melanogaster GN=pol PE=3 SV=1//3.12744e-34	down
cpa-miR166e	LOC_Os08g24050	-//-	down
cpa-miR166e	LOC_Os08g44890	sp|P14381|YTX2_XENLA Transposon TX1 uncharacterized 149 kDa protein OS=Xenopus laevis PE=3 SV=1//1.25026e-39	down
cpa-miR166e	LOC_Os09g06150	sp|Q8I7P9|POL5_DROME Retrovirus-related Pol polyprotein from transposon opus OS=Drosophila melanogaster GN=pol PE=3 SV=1//8.76265e-48	down
cpa-miR166e	LOC_Os09g13150	sp|P04323|POL3_DROME Retrovirus-related Pol polyprotein from transposon 17.6 OS=Drosophila melanogaster GN=pol PE=3 SV=1//5.22961e-48	down
cpa-miR166e	LOC_Os09g15010	sp|P04323|POL3_DROME Retrovirus-related Pol polyprotein from transposon 17.6 OS=Drosophila melanogaster GN=pol PE=3 SV=1//9.12832e-33	down
cpa-miR166e	LOC_Os09g17580	-//-	down
cpa-miR166e	LOC_Os09g20590	-//-	down
cpa-miR166e	LOC_Os09g25640	sp|Q75K12|NT5D_DICDI 5&apos;-nucleotidase domain-containing protein DDB_G0275467 OS=Dictyostelium discoideum GN=DDB_G0275467 PE=3 SV=1//1.75623e-109	down
cpa-miR166e	LOC_Os09g36900	sp|O22467|MSI1_ARATH Histone-binding protein MSI1 OS=Arabidopsis thaliana GN=MSI1 PE=1 SV=1//7.61441e-134	down
cpa-miR166e	LOC_Os09g38268	sp|Q9LQ02|NRPD1_ARATH DNA-directed RNA polymerase IV subunit 1 OS=Arabidopsis thaliana GN=NRPD1 PE=1 SV=1//1.35606e-51	down
cpa-miR166e	LOC_Os09g38550	sp|Q653S3|P2C70_ORYSJ Probable protein phosphatase 2C 70 OS=Oryza sativa subsp. japonica GN=Os09g0558000 PE=2 SV=2//0	down
cpa-miR166e	LOC_Os10g07966	-//-	down
cpa-miR166e	LOC_Os10g11954	sp|P04323|POL3_DROME Retrovirus-related Pol polyprotein from transposon 17.6 OS=Drosophila melanogaster GN=pol PE=3 SV=1//7.20703e-38	down
cpa-miR166e	LOC_Os10g13610	sp|P04323|POL3_DROME Retrovirus-related Pol polyprotein from transposon 17.6 OS=Drosophila melanogaster GN=pol PE=3 SV=1//7.82936e-41	down
cpa-miR166e	LOC_Os10g16450	-//-	down
cpa-miR166e	LOC_Os10g18360	sp|P23074|POL_SFV1 Pro-Pol polyprotein OS=Simian foamy virus type 1 GN=pol PE=1 SV=3//9.62623e-21	down
cpa-miR166e	LOC_Os10g22010	sp|P04323|POL3_DROME Retrovirus-related Pol polyprotein from transposon 17.6 OS=Drosophila melanogaster GN=pol PE=3 SV=1//3.46279e-42	down
cpa-miR166e	LOC_Os10g25890	sp|P04323|POL3_DROME Retrovirus-related Pol polyprotein from transposon 17.6 OS=Drosophila melanogaster GN=pol PE=3 SV=1//1.59429e-30	down
cpa-miR166e	LOC_Os10g28094	-//-	down
cpa-miR166e	LOC_Os11g19520	sp|Q8I7P9|POL5_DROME Retrovirus-related Pol polyprotein from transposon opus OS=Drosophila melanogaster GN=pol PE=3 SV=1//1.15382e-43	down
cpa-miR166e	LOC_Os11g28250	-//-	down
cpa-miR166e	LOC_Os11g29880	sp|P23074|POL_SFV1 Pro-Pol polyprotein OS=Simian foamy virus type 1 GN=pol PE=1 SV=3//1.33357e-18	down
cpa-miR166e	LOC_Os11g44960	sp|Q7XA39|RGA4_SOLBU Putative disease resistance protein RGA4 OS=Solanum bulbocastanum GN=RGA4 PE=2 SV=1//1.00621e-108	down
cpa-miR166e	LOC_Os11g44990	sp|Q9LRR4|R13L1_ARATH Putative disease resistance RPP13-like protein 1 OS=Arabidopsis thaliana GN=RPPL1 PE=3 SV=1//1.55803e-29	down
cpa-miR166e	LOC_Os11g45050	sp|Q7XA39|RGA4_SOLBU Putative disease resistance protein RGA4 OS=Solanum bulbocastanum GN=RGA4 PE=2 SV=1//2.33098e-109	down
cpa-miR166e	LOC_Os11g45180	sp|Q7XA39|RGA4_SOLBU Putative disease resistance protein RGA4 OS=Solanum bulbocastanum GN=RGA4 PE=2 SV=1//2.39518e-105	down
cpa-miR166e	LOC_Os11g45899	-//-	down
cpa-miR166e	LOC_Os12g24450	sp|P08548|LIN1_NYCCO LINE-1 reverse transcriptase homolog OS=Nycticebus coucang PE=3 SV=1//5.26793e-15	down
cpa-miR166e	LOC_Os12g32620	sp|Q94JX5|WLIM1_ARATH LIM domain-containing protein WLIM1 OS=Arabidopsis thaliana GN=WLIM1 PE=1 SV=1//2.21216e-14	down
cpa-miR166e	LOC_Os12g43020	sp|P23074|POL_SFV1 Pro-Pol polyprotein OS=Simian foamy virus type 1 GN=pol PE=1 SV=3//2.83803e-38	down
cpa-miR166e	LOC_Os12g43680	-//-	down
gma-miR166m	LOC_Os01g04600	-//-	down
gma-miR166m	LOC_Os01g15330	-//-	down
gma-miR166m	LOC_Os01g18040	sp|Q8I7P9|POL5_DROME Retrovirus-related Pol polyprotein from transposon opus OS=Drosophila melanogaster GN=pol PE=3 SV=1//4.64068e-23	down
gma-miR166m	LOC_Os01g25320	sp|Q0WQ57|AUXI2_ARATH Auxilin-related protein 2 OS=Arabidopsis thaliana GN=At4g12770 PE=1 SV=1//3.1739e-86	down
gma-miR166m	LOC_Os01g33740	sp|Q9SD53|Y3720_ARATH UPF0481 protein At3g47200 OS=Arabidopsis thaliana GN=At3g47200 PE=2 SV=1//3.23933e-14	down
gma-miR166m	LOC_Os01g39830	sp|Q8W0A1|BGAL2_ORYSJ Beta-galactosidase 2 OS=Oryza sativa subsp. japonica GN=Os01g0580200 PE=2 SV=1//0	down
gma-miR166m	LOC_Os01g49680	sp|Q9FUG4|XPB2_ARATH DNA repair helicase XPB2 OS=Arabidopsis thaliana GN=XPB2 PE=2 SV=1//0	down
gma-miR166m	LOC_Os01g50230	-//-	down
gma-miR166m	LOC_Os01g52400	sp|Q9SU91|LPXA_ARATH Probable acyl-[acyl-carrier-protein]--UDP-N-acetylglucosamine O-acyltransferase, mitochondrial OS=Arabidopsis thaliana GN=LPXA PE=1 SV=1//1.49875e-134	down
gma-miR166m	LOC_Os01g63770	sp|Q5N892|LAX1_ORYSJ Auxin transporter-like protein 1 OS=Oryza sativa subsp. japonica GN=Os01g0856500 PE=2 SV=2//0	down
gma-miR166m	LOC_Os01g71370	-//-	down
gma-miR166m	LOC_Os02g04260	-//-	down
gma-miR166m	LOC_Os02g05960	sp|Q9C7S5|PSYR1_ARATH Tyrosine-sulfated glycopeptide receptor 1 OS=Arabidopsis thaliana GN=PSYR1 PE=2 SV=1//0	down
gma-miR166m	LOC_Os02g06500	sp|F4JAA5|SKI2_ARATH ATP-dependent RNA helicase SKI2 OS=Arabidopsis thaliana GN=SKI2 PE=1 SV=1//4.26365e-180	down
gma-miR166m	LOC_Os02g10090	sp|Q9C689|NSE4A_ARATH Non-structural maintenance of chromosomes element 4 homolog A OS=Arabidopsis thaliana GN=NSE4A PE=2 SV=1//8.81697e-98	down
gma-miR166m	LOC_Os02g10160	sp|Q0P651|CD029_HUMAN Uncharacterized protein C4orf29 OS=Homo sapiens GN=C4orf29 PE=2 SV=1//4.31219e-43	down
gma-miR166m	LOC_Os02g34560	sp|Q69T31|CINV1_ORYSJ Cytosolic invertase 1 OS=Oryza sativa subsp. japonica GN=CINV1 PE=1 SV=1//5.87796e-54	down
gma-miR166m	LOC_Os02g36570	sp|P73627|Y1770_SYNY3 Uncharacterized protein sll1770 OS=Synechocystis sp. (strain PCC 6803 / Kazusa) GN=sll1770 PE=3 SV=1//1.97037e-165	down
gma-miR166m	LOC_Os02g40890	sp|O22797|GLTP1_ARATH Glycolipid transfer protein 1 OS=Arabidopsis thaliana GN=GLTP1 PE=2 SV=1//1.81665e-62	down
gma-miR166m	LOC_Os02g43590	sp|Q54YW1|ELMOA_DICDI ELMO domain-containing protein A OS=Dictyostelium discoideum GN=elmoA PE=1 SV=1//1.9288e-29	down
gma-miR166m	LOC_Os02g44480	sp|Q9FLZ9|PP405_ARATH Pentatricopeptide repeat-containing protein At5g39350 OS=Arabidopsis thaliana GN=PCMP-E16 PE=2 SV=1//2.40073e-19	down
gma-miR166m	LOC_Os02g51200	sp|P14381|YTX2_XENLA Transposon TX1 uncharacterized 149 kDa protein OS=Xenopus laevis PE=3 SV=1//1.15003e-48	down
gma-miR166m	LOC_Os02g53230	sp|Q9STN3|SPT51_ARATH Putative transcription elongation factor SPT5 homolog 1 OS=Arabidopsis thaliana GN=At4g08350 PE=1 SV=2//0	down
gma-miR166m	LOC_Os02g53520	sp|Q6S001|KIF11_DICDI Kinesin-related protein 11 OS=Dictyostelium discoideum GN=kif11 PE=3 SV=1//4.85836e-113	down
gma-miR166m	LOC_Os02g53780	-//-	down
gma-miR166m	LOC_Os02g56280	sp|Q55874|Y103_SYNY3 Uncharacterized protein sll0103 OS=Synechocystis sp. (strain PCC 6803 / Kazusa) GN=sll0103 PE=3 SV=1//2.06798e-15	down
gma-miR166m	LOC_Os03g11720	sp|B9F676|GLU2A_ORYSJ Probable glucan 1,3-alpha-glucosidase OS=Oryza sativa subsp. japonica GN=Os03g0216600 PE=3 SV=1//0	down
gma-miR166m	LOC_Os03g13920	-//-	down
gma-miR166m	LOC_Os03g15400	-//-	down
gma-miR166m	LOC_Os03g16320	-//-	down
gma-miR166m	LOC_Os03g30300	sp|Q75IV7|6PGL1_ORYSJ Probable 6-phosphogluconolactonase 1 OS=Oryza sativa subsp. japonica GN=Os03g0416500 PE=2 SV=1//0	down
gma-miR166m	LOC_Os03g35380	-//-	down
gma-miR166m	LOC_Os03g43010	-//-	down
gma-miR166m	LOC_Os03g44290	sp|Q10G40|EXB12_ORYSJ Expansin-B12 OS=Oryza sativa subsp. japonica GN=EXPB12 PE=2 SV=2//2.94408e-65	down
gma-miR166m	LOC_Os03g44835	-//-	down
gma-miR166m	LOC_Os03g50250	sp|Q03684|BIP4_TOBAC Luminal-binding protein 4 OS=Nicotiana tabacum GN=BIP4 PE=2 SV=1//0	down
gma-miR166m	LOC_Os03g56730	-//-	down
gma-miR166m	LOC_Os03g56790	sp|Q9AY76|ADF2_ORYSJ Actin-depolymerizing factor 2 OS=Oryza sativa subsp. japonica GN=ADF2 PE=2 SV=1//6.33375e-100	down
gma-miR166m	LOC_Os03g64420	-//-	down
gma-miR166m	LOC_Os04g02600	sp|P11369|LORF2_MOUSE LINE-1 retrotransposable element ORF2 protein OS=Mus musculus GN=Pol PE=1 SV=2//2.14461e-19	down
gma-miR166m	LOC_Os04g06360	sp|P0CT39|TF26_SCHPO Transposon Tf2-6 polyprotein OS=Schizosaccharomyces pombe (strain 972 / ATCC 24843) GN=Tf2-6 PE=3 SV=1//2.7342e-86	down
gma-miR166m	LOC_Os04g11620	sp|P04323|POL3_DROME Retrovirus-related Pol polyprotein from transposon 17.6 OS=Drosophila melanogaster GN=pol PE=3 SV=1//3.65104e-22	down
gma-miR166m	LOC_Os04g22990	sp|Q9SZL8|FRS5_ARATH Protein FAR1-RELATED SEQUENCE 5 OS=Arabidopsis thaliana GN=FRS5 PE=2 SV=1//9.04647e-13	down
gma-miR166m	LOC_Os04g23200	-//-	down
gma-miR166m	LOC_Os04g29469	sp|P0C2F6|RNHX1_ARATH Putative ribonuclease H protein At1g65750 OS=Arabidopsis thaliana GN=At1g65750 PE=3 SV=1//6.97932e-41	down
gma-miR166m	LOC_Os04g31310	-//-	down
gma-miR166m	LOC_Os04g39489	sp|Q9FF99|AAP7_ARATH Probable amino acid permease 7 OS=Arabidopsis thaliana GN=AAP7 PE=2 SV=1//5.56246e-170	down
gma-miR166m	LOC_Os04g43660	-//-	down
gma-miR166m	LOC_Os04g44354	sp|Q9LHJ2|U82A1_ARATH UDP-glycosyltransferase 82A1 OS=Arabidopsis thaliana GN=UGT82A1 PE=2 SV=1//2.47792e-24	down
gma-miR166m	LOC_Os04g46570	sp|Q8W486|Y1491_ARATH Uncharacterized protein At1g04910 OS=Arabidopsis thaliana GN=At1g04910 PE=2 SV=1//5.17593e-23	down
gma-miR166m	LOC_Os04g48370	sp|Q9LQ02|NRPD1_ARATH DNA-directed RNA polymerase IV subunit 1 OS=Arabidopsis thaliana GN=NRPD1 PE=1 SV=1//1.18865e-106	down
gma-miR166m	LOC_Os04g49890	sp|Q9M1C7|AB9C_ARATH ABC transporter C family member 9 OS=Arabidopsis thaliana GN=ABCC9 PE=2 SV=2//1.19933e-27	down
gma-miR166m	LOC_Os05g04250	-//-	down
gma-miR166m	LOC_Os05g08800	-//-	down
gma-miR166m	LOC_Os05g20430	sp|Q7LHG5|YI31B_YEAST Transposon Ty3-I Gag-Pol polyprotein OS=Saccharomyces cerevisiae (strain ATCC 204508 / S288c) GN=TY3B-I PE=3 SV=2//5.05217e-25	down
gma-miR166m	LOC_Os05g34460	sp|Q9FIV6|DGP10_ARATH Protease Do-like 10, mitochondrial OS=Arabidopsis thaliana GN=DEGP10 PE=2 SV=1//0	down
gma-miR166m	LOC_Os05g39410	sp|C0LGU7|Y5458_ARATH Probable LRR receptor-like serine/threonine-protein kinase At5g45840 OS=Arabidopsis thaliana GN=At5g45840 PE=2 SV=1//1.46135e-105	down
gma-miR166m	LOC_Os05g49780	sp|Q65XK1|NFYB4_ORYSJ Nuclear transcription factor Y subunit B-4 OS=Oryza sativa subsp. japonica GN=NFYB4 PE=2 SV=2//1.40905e-78	down
gma-miR166m	LOC_Os06g01972	sp|Q9M130|WTR29_ARATH WAT1-related protein At4g01440 OS=Arabidopsis thaliana GN=At4g01440 PE=2 SV=1//3.32651e-63	down
gma-miR166m	LOC_Os06g09150	-//-	down
gma-miR166m	LOC_Os06g29540	-//-	down
gma-miR166m	LOC_Os06g43280	sp|Q9C778|ELP4_ARATH Elongator complex protein 4 OS=Arabidopsis thaliana GN=ELP4 PE=1 SV=1//3.35586e-95	down
gma-miR166m	LOC_Os07g07260	sp|Q0D8D4|NADE_ORYSJ Glutamine-dependent NAD(	down
gma-miR166m	LOC_Os07g42104	-//-	down
gma-miR166m	LOC_Os07g44810	-//-	down
gma-miR166m	LOC_Os08g02240	sp|P14381|YTX2_XENLA Transposon TX1 uncharacterized 149 kDa protein OS=Xenopus laevis PE=3 SV=1//4.61449e-42	down
gma-miR166m	LOC_Os08g18000	sp|F4I171|MD15A_ARATH Mediator of RNA polymerase II transcription subunit 15a OS=Arabidopsis thaliana GN=MED15A PE=1 SV=1//4.62445e-14	down
gma-miR166m	LOC_Os08g19020	-//-	down
gma-miR166m	LOC_Os08g34740	sp|Q9LSM5|ECD_ARATH Protein ecdysoneless homolog OS=Arabidopsis thaliana GN=At5g65490 PE=1 SV=1//1.63919e-175	down
gma-miR166m	LOC_Os08g44890	sp|P14381|YTX2_XENLA Transposon TX1 uncharacterized 149 kDa protein OS=Xenopus laevis PE=3 SV=1//1.25026e-39	down
gma-miR166m	LOC_Os09g06150	sp|Q8I7P9|POL5_DROME Retrovirus-related Pol polyprotein from transposon opus OS=Drosophila melanogaster GN=pol PE=3 SV=1//8.76265e-48	down
gma-miR166m	LOC_Os09g20590	-//-	down
gma-miR166m	LOC_Os09g25640	sp|Q75K12|NT5D_DICDI 5&apos;-nucleotidase domain-containing protein DDB_G0275467 OS=Dictyostelium discoideum GN=DDB_G0275467 PE=3 SV=1//1.75623e-109	down
gma-miR166m	LOC_Os09g34985	-//-	down
gma-miR166m	LOC_Os09g36900	sp|O22467|MSI1_ARATH Histone-binding protein MSI1 OS=Arabidopsis thaliana GN=MSI1 PE=1 SV=1//7.61441e-134	down
gma-miR166m	LOC_Os10g07966	-//-	down
gma-miR166m	LOC_Os10g11954	sp|P04323|POL3_DROME Retrovirus-related Pol polyprotein from transposon 17.6 OS=Drosophila melanogaster GN=pol PE=3 SV=1//7.20703e-38	down
gma-miR166m	LOC_Os10g12730	-//-	down
gma-miR166m	LOC_Os10g22000	-//-	down
gma-miR166m	LOC_Os10g22010	sp|P04323|POL3_DROME Retrovirus-related Pol polyprotein from transposon 17.6 OS=Drosophila melanogaster GN=pol PE=3 SV=1//3.46279e-42	down
gma-miR166m	LOC_Os11g19520	sp|Q8I7P9|POL5_DROME Retrovirus-related Pol polyprotein from transposon opus OS=Drosophila melanogaster GN=pol PE=3 SV=1//1.15382e-43	down
gma-miR166m	LOC_Os11g45899	-//-	down
gma-miR166m	LOC_Os12g16690	sp|Q9FHF1|AB7B_ARATH ABC transporter B family member 7 OS=Arabidopsis thaliana GN=ABCB7 PE=3 SV=1//2.77644e-14	down
gma-miR166m	LOC_Os12g24450	sp|P08548|LIN1_NYCCO LINE-1 reverse transcriptase homolog OS=Nycticebus coucang PE=3 SV=1//5.26793e-15	down
gma-miR166m	LOC_Os12g27096	sp|P10978|POLX_TOBAC Retrovirus-related Pol polyprotein from transposon TNT 1-94 OS=Nicotiana tabacum PE=2 SV=1//4.55779e-180	down
gma-miR166m	LOC_Os12g32620	sp|Q94JX5|WLIM1_ARATH LIM domain-containing protein WLIM1 OS=Arabidopsis thaliana GN=WLIM1 PE=1 SV=1//2.21216e-14	down
gma-miR166m	LOC_Os12g35140	-//-	down
gma-miR166m	LOC_Os12g43680	-//-	down
gma-miR166u	LOC_Os01g03020	sp|Q9XEA0|SYLM_ARATH Leucine--tRNA ligase, chloroplastic/mitochondrial OS=Arabidopsis thaliana GN=EMB2369 PE=2 SV=1//0	down
gma-miR166u	LOC_Os01g11070	sp|Q9FZ49|ALG9_ARATH Dol-P-Man:Man(6)GlcNAc(2)-PP-Dol alpha-1,2-mannosyltransferase OS=Arabidopsis thaliana GN=ALG9 PE=1 SV=1//0	down
gma-miR166u	LOC_Os01g33740	sp|Q9SD53|Y3720_ARATH UPF0481 protein At3g47200 OS=Arabidopsis thaliana GN=At3g47200 PE=2 SV=1//3.23933e-14	down
gma-miR166u	LOC_Os01g39380	sp|Q8RXA7|SCD1_ARATH DENN domain and WD repeat-containing protein SCD1 OS=Arabidopsis thaliana GN=SCD1 PE=1 SV=1//0	down
gma-miR166u	LOC_Os01g50230	-//-	down
gma-miR166u	LOC_Os01g53560	sp|Q84JE8|ZDP_ARATH Polynucleotide 3&apos;-phosphatase ZDP OS=Arabidopsis thaliana GN=ZDP PE=1 SV=1//1.99872e-16	down
gma-miR166u	LOC_Os01g53730	sp|P70947|YITU_BACSU Putative phosphatase YitU OS=Bacillus subtilis (strain 168) GN=yitU PE=3 SV=1//6.60455e-08	down
gma-miR166u	LOC_Os01g64980	sp|Q5N941|POLLU_ORYSJ Probable ion channel POLLUX OS=Oryza sativa subsp. japonica GN=Os01g0870100 PE=2 SV=1//0	down
gma-miR166u	LOC_Os02g06500	sp|F4JAA5|SKI2_ARATH ATP-dependent RNA helicase SKI2 OS=Arabidopsis thaliana GN=SKI2 PE=1 SV=1//4.26365e-180	down
gma-miR166u	LOC_Os02g10160	sp|Q0P651|CD029_HUMAN Uncharacterized protein C4orf29 OS=Homo sapiens GN=C4orf29 PE=2 SV=1//4.31219e-43	down
gma-miR166u	LOC_Os02g10790	sp|F4KBW6|NU205_ARATH Nuclear pore complex protein NUP205 OS=Arabidopsis thaliana GN=NUP205 PE=1 SV=1//0	down
gma-miR166u	LOC_Os02g24190	sp|Q6Z7H3|CCT12_ORYSJ Cyclin-T1-2 OS=Oryza sativa subsp. japonica GN=CYCT1_2 PE=2 SV=2//0	down
gma-miR166u	LOC_Os02g32490	sp|B9DGD6|ACS_ARATH Acetyl-coenzyme A synthetase, chloroplastic/glyoxysomal OS=Arabidopsis thaliana GN=ACS PE=1 SV=1//6.26195e-36	down
gma-miR166u	LOC_Os02g34560	sp|Q69T31|CINV1_ORYSJ Cytosolic invertase 1 OS=Oryza sativa subsp. japonica GN=CINV1 PE=1 SV=1//5.87796e-54	down
gma-miR166u	LOC_Os02g46030	sp|F4KGY6|RVE1_ARATH Protein REVEILLE 1 OS=Arabidopsis thaliana GN=RVE1 PE=2 SV=1//3.78981e-32	down
gma-miR166u	LOC_Os02g48790	sp|Q6ZI17|OML2_ORYSJ Protein MEI2-like 2 OS=Oryza sativa subsp. japonica GN=ML2 PE=2 SV=1//0	down
gma-miR166u	LOC_Os02g49670	-//-	down
gma-miR166u	LOC_Os02g56280	sp|Q55874|Y103_SYNY3 Uncharacterized protein sll0103 OS=Synechocystis sp. (strain PCC 6803 / Kazusa) GN=sll0103 PE=3 SV=1//2.06798e-15	down
gma-miR166u	LOC_Os02g56540	sp|Q99PW8|KIF17_MOUSE Kinesin-like protein KIF17 OS=Mus musculus GN=Kif17 PE=1 SV=1//2.30689e-31	down
gma-miR166u	LOC_Os02g57230	sp|P14381|YTX2_XENLA Transposon TX1 uncharacterized 149 kDa protein OS=Xenopus laevis PE=3 SV=1//1.13159e-38	down
gma-miR166u	LOC_Os03g04050	sp|Q944A7|Y4523_ARATH Probable serine/threonine-protein kinase At4g35230 OS=Arabidopsis thaliana GN=At4g35230 PE=1 SV=1//0	down
gma-miR166u	LOC_Os03g13920	-//-	down
gma-miR166u	LOC_Os03g16320	-//-	down
gma-miR166u	LOC_Os03g32560	-//-	down
gma-miR166u	LOC_Os03g34280	-//-	down
gma-miR166u	LOC_Os03g35380	-//-	down
gma-miR166u	LOC_Os03g37120	sp|Q9ZUE0|PEK12_ARATH Proline-rich receptor-like protein kinase PERK12 OS=Arabidopsis thaliana GN=PERK12 PE=2 SV=2//9.6148e-168	down
gma-miR166u	LOC_Os03g44835	-//-	down
gma-miR166u	LOC_Os03g50250	sp|Q03684|BIP4_TOBAC Luminal-binding protein 4 OS=Nicotiana tabacum GN=BIP4 PE=2 SV=1//0	down
gma-miR166u	LOC_Os03g56920	-//-	down
gma-miR166u	LOC_Os03g58890	sp|Q8L970|P4H7_ARATH Probable prolyl 4-hydroxylase 7 OS=Arabidopsis thaliana GN=P4H7 PE=2 SV=1//2.99717e-134	down
gma-miR166u	LOC_Os03g62280	-//-	down
gma-miR166u	LOC_Os04g01380	-//-	down
gma-miR166u	LOC_Os04g05700	-//-	down
gma-miR166u	LOC_Os04g44354	sp|Q9LHJ2|U82A1_ARATH UDP-glycosyltransferase 82A1 OS=Arabidopsis thaliana GN=UGT82A1 PE=2 SV=1//2.47792e-24	down
gma-miR166u	LOC_Os04g44380	-//-	down
gma-miR166u	LOC_Os04g50840	-//-	down
gma-miR166u	LOC_Os04g56630	-//-	down
gma-miR166u	LOC_Os04g57640	sp|O82289|SRO1_ARATH Probable inactive poly [ADP-ribose] polymerase SRO1 OS=Arabidopsis thaliana GN=SRO1 PE=1 SV=2//1.82895e-47	down
gma-miR166u	LOC_Os05g04180	-//-	down
gma-miR166u	LOC_Os05g04250	-//-	down
gma-miR166u	LOC_Os05g14280	sp|P92555|M1250_ARATH Uncharacterized mitochondrial protein AtMg01250 OS=Arabidopsis thaliana GN=AtMg01250 PE=4 SV=1//6.90696e-10	down
gma-miR166u	LOC_Os05g14380	sp|Q7ZV90|PIF1_DANRE ATP-dependent DNA helicase PIF1 OS=Danio rerio GN=pif1 PE=2 SV=1//8.62238e-13	down
gma-miR166u	LOC_Os05g17810	sp|C0LGH2|Y1561_ARATH Probable LRR receptor-like serine/threonine-protein kinase At1g56130 OS=Arabidopsis thaliana GN=At1g56130 PE=2 SV=2//0	down
gma-miR166u	LOC_Os05g27080	-//-	down
gma-miR166u	LOC_Os05g34460	sp|Q9FIV6|DGP10_ARATH Protease Do-like 10, mitochondrial OS=Arabidopsis thaliana GN=DEGP10 PE=2 SV=1//0	down
gma-miR166u	LOC_Os06g02880	sp|P14381|YTX2_XENLA Transposon TX1 uncharacterized 149 kDa protein OS=Xenopus laevis PE=3 SV=1//4.42086e-39	down
gma-miR166u	LOC_Os06g06600	sp|Q9FZ70|FDL1_ARATH F-box/FBD/LRR-repeat protein At1g13570 OS=Arabidopsis thaliana GN=At1g13570 PE=2 SV=1//2.96413e-15	down
gma-miR166u	LOC_Os06g13570	-//-	down
gma-miR166u	LOC_Os06g13960	-//-	down
gma-miR166u	LOC_Os06g13980	-//-	down
gma-miR166u	LOC_Os06g28660	sp|P14381|YTX2_XENLA Transposon TX1 uncharacterized 149 kDa protein OS=Xenopus laevis PE=3 SV=1//1.89072e-32	down
gma-miR166u	LOC_Os06g29540	-//-	down
gma-miR166u	LOC_Os06g39912	-//-	down
gma-miR166u	LOC_Os07g05960	sp|Q80V62|FACD2_MOUSE Fanconi anemia group D2 protein homolog OS=Mus musculus GN=Fancd2 PE=1 SV=2//3.44612e-19	down
gma-miR166u	LOC_Os07g07260	sp|Q0D8D4|NADE_ORYSJ Glutamine-dependent NAD(	down
gma-miR166u	LOC_Os07g37270	sp|Q8VYN2|VAP42_ARATH Vesicle-associated protein 4-2 OS=Arabidopsis thaliana GN=PVA42 PE=1 SV=1//4.22171e-85	down
gma-miR166u	LOC_Os07g41564	sp|Q05549|HRQ1_YEAST Putative ATP-dependent helicase HRQ1 OS=Saccharomyces cerevisiae (strain ATCC 204508 / S288c) GN=HRQ1 PE=1 SV=1//1.0171e-119	down
gma-miR166u	LOC_Os07g41570	sp|Q05549|HRQ1_YEAST Putative ATP-dependent helicase HRQ1 OS=Saccharomyces cerevisiae (strain ATCC 204508 / S288c) GN=HRQ1 PE=1 SV=1//3.23051e-24	down
gma-miR166u	LOC_Os07g42104	-//-	down
gma-miR166u	LOC_Os07g43630	sp|Q8I7P9|POL5_DROME Retrovirus-related Pol polyprotein from transposon opus OS=Drosophila melanogaster GN=pol PE=3 SV=1//2.51505e-58	down
gma-miR166u	LOC_Os07g47110	sp|Q8H485|TLP11_ORYSJ Tubby-like F-box protein 11 OS=Oryza sativa subsp. japonica GN=TULP11 PE=2 SV=1//0	down
gma-miR166u	LOC_Os08g02240	sp|P14381|YTX2_XENLA Transposon TX1 uncharacterized 149 kDa protein OS=Xenopus laevis PE=3 SV=1//4.61449e-42	down
gma-miR166u	LOC_Os08g03440	sp|Q6K908|ARP3_ORYSJ Actin-related protein 3 OS=Oryza sativa subsp. japonica GN=ARP3 PE=2 SV=1//0	down
gma-miR166u	LOC_Os08g10880	-//-	down
gma-miR166u	LOC_Os08g15190	-//-	down
gma-miR166u	LOC_Os08g15230	sp|Q9Z6E4|CLPB_STRAL Chaperone protein ClpB OS=Streptomyces albus G GN=clpB PE=2 SV=1//3.5557e-10	down
gma-miR166u	LOC_Os08g18880	sp|Q66JG1|DDB2_XENTR DNA damage-binding protein 2 OS=Xenopus tropicalis GN=ddb2 PE=2 SV=1//3.05637e-13	down
gma-miR166u	LOC_Os08g20544	sp|Q8L706|SYT5_ARATH Synaptotagmin-5 OS=Arabidopsis thaliana GN=SYT5 PE=2 SV=1//3.04926e-10	down
gma-miR166u	LOC_Os08g21760	sp|O48670|RER1A_ARATH Protein RER1A OS=Arabidopsis thaliana GN=RER1A PE=1 SV=1//1.78741e-70	down
gma-miR166u	LOC_Os08g34740	sp|Q9LSM5|ECD_ARATH Protein ecdysoneless homolog OS=Arabidopsis thaliana GN=At5g65490 PE=1 SV=1//1.63919e-175	down
gma-miR166u	LOC_Os08g44890	sp|P14381|YTX2_XENLA Transposon TX1 uncharacterized 149 kDa protein OS=Xenopus laevis PE=3 SV=1//1.25026e-39	down
gma-miR166u	LOC_Os09g12290	sp|P49080|AKH2_MAIZE Bifunctional aspartokinase/homoserine dehydrogenase 2, chloroplastic OS=Zea mays GN=AKHSDH2 PE=2 SV=1//0	down
gma-miR166u	LOC_Os09g16550	sp|Q6AWW5|Y5262_ARATH Ankyrin repeat-containing protein At5g02620 OS=Arabidopsis thaliana GN=At5g02620 PE=1 SV=1//2.01921e-25	down
gma-miR166u	LOC_Os09g18070	-//-	down
gma-miR166u	LOC_Os09g19850	sp|Q9LF10|CRS1_ARATH Chloroplastic group IIA intron splicing facilitator CRS1, chloroplastic OS=Arabidopsis thaliana GN=At5g16180 PE=3 SV=2//1.72928e-109	down
gma-miR166u	LOC_Os09g28370	sp|A5WFR0|PIF1_PSYWF ATP-dependent DNA helicase pif1 OS=Psychrobacter sp. (strain PRwf-1) GN=pif1 PE=3 SV=1//1.45629e-11	down
gma-miR166u	LOC_Os10g04674	sp|Q39214|RPM1_ARATH Disease resistance protein RPM1 OS=Arabidopsis thaliana GN=RPM1 PE=1 SV=1//1.17351e-116	down
gma-miR166u	LOC_Os10g16640	-//-	down
gma-miR166u	LOC_Os10g19950	sp|P25601|YCH5_YEAST Putative transposon Ty5-1 protein YCL075W OS=Saccharomyces cerevisiae (strain ATCC 204508 / S288c) GN=TY5B PE=5 SV=1//1.88668e-06	down
gma-miR166u	LOC_Os10g37800	sp|P14381|YTX2_XENLA Transposon TX1 uncharacterized 149 kDa protein OS=Xenopus laevis PE=3 SV=1//4.39053e-10	down
gma-miR166u	LOC_Os11g06910	sp|Q8LLE5|FPP_SOLLC Filament-like plant protein (Fragment) OS=Solanum lycopersicum GN=FPP PE=1 SV=1//6.18146e-16	down
gma-miR166u	LOC_Os11g12590	-//-	down
gma-miR166u	LOC_Os11g29890	-//-	down
gma-miR166u	LOC_Os11g38890	sp|P14381|YTX2_XENLA Transposon TX1 uncharacterized 149 kDa protein OS=Xenopus laevis PE=3 SV=1//2.90902e-27	down
gma-miR166u	LOC_Os12g12300	sp|F4K3G5|EDM2_ARATH Protein ENHANCED DOWNY MILDEW 2 OS=Arabidopsis thaliana GN=EDM2 PE=1 SV=1//8.03746e-57	down
gma-miR166u	LOC_Os12g14900	sp|P04323|POL3_DROME Retrovirus-related Pol polyprotein from transposon 17.6 OS=Drosophila melanogaster GN=pol PE=3 SV=1//1.32988e-33	down
gma-miR166u	LOC_Os12g16690	sp|Q9FHF1|AB7B_ARATH ABC transporter B family member 7 OS=Arabidopsis thaliana GN=ABCB7 PE=3 SV=1//2.77644e-14	down
gma-miR166u	LOC_Os12g23100	-//-	down
gma-miR166u	LOC_Os12g26030	sp|Q7X923|SPT16_ORYSJ FACT complex subunit SPT16 OS=Oryza sativa subsp. japonica GN=SPT16 PE=2 SV=2//0	down
gma-miR166u	LOC_Os12g30690	-//-	down
gma-miR166u	LOC_Os12g35140	-//-	down
gma-miR166u	LOC_Os12g40279	sp|Q9FPR3|EDR1_ARATH Serine/threonine-protein kinase EDR1 OS=Arabidopsis thaliana GN=EDR1 PE=1 SV=1//8.48249e-45	down
gma-miR166u	LOC_Os12g41380	sp|Q8RWN0|ULP1C_ARATH Ubiquitin-like-specific protease 1C OS=Arabidopsis thaliana GN=ULP1C PE=1 SV=1//4.86669e-72	down
gma-miR171a	LOC_Os01g02250	sp|Q7XA40|RGA3_SOLBU Putative disease resistance protein RGA3 OS=Solanum bulbocastanum GN=RGA3 PE=2 SV=2//3.02334e-68	down
gma-miR171a	LOC_Os01g02280	sp|Q7XA42|RGA1_SOLBU Putative disease resistance protein RGA1 OS=Solanum bulbocastanum GN=RGA1 PE=2 SV=2//2.89647e-44	down
gma-miR171a	LOC_Os01g05760	sp|Q7XSZ4|HACDA_ORYSJ Very-long-chain (3R)-3-hydroxyacyl-CoA dehydratase PASTICCINO 2A OS=Oryza sativa subsp. japonica GN=PAS2A PE=2 SV=2//1.95593e-19	down
gma-miR171a	LOC_Os01g33800	sp|P48353|HLJ1_YEAST Protein HLJ1 OS=Saccharomyces cerevisiae (strain ATCC 204508 / S288c) GN=HLJ1 PE=1 SV=1//1.58477e-09	down
gma-miR171a	LOC_Os01g37310	sp|Q9SWG3|FAR1_ARATH Protein FAR-RED IMPAIRED RESPONSE 1 OS=Arabidopsis thaliana GN=FAR1 PE=1 SV=1//7.82227e-09	down
gma-miR171a	LOC_Os01g56620	sp|Q96PZ0|PUS7_HUMAN Pseudouridylate synthase 7 homolog OS=Homo sapiens GN=PUS7 PE=1 SV=2//2.13618e-99	down
gma-miR171a	LOC_Os01g66140	sp|Q9SIV5|C3H19_ARATH Zinc finger CCCH domain-containing protein 19 OS=Arabidopsis thaliana GN=NERD PE=1 SV=3//5.02362e-11	down
gma-miR171a	LOC_Os01g70630	sp|Q9SD82|RFA1B_ARATH Replication protein A 70 kDa DNA-binding subunit B OS=Arabidopsis thaliana GN=RPA1B PE=3 SV=1//1.14576e-17	down
gma-miR171a	LOC_Os02g03600	sp|Q3MI00|DNJB1_BOVIN DnaJ homolog subfamily B member 1 OS=Bos taurus GN=DNAJB1 PE=2 SV=3//3.58607e-60	down
gma-miR171a	LOC_Os02g18820	sp|A2AH22|AMRA1_MOUSE Activating molecule in BECN1-regulated autophagy protein 1 OS=Mus musculus GN=Ambra1 PE=1 SV=1//2.07162e-30	down
gma-miR171a	LOC_Os02g19420	sp|Q92368|RCD1_SCHPO Cell differentiation protein rcd1 OS=Schizosaccharomyces pombe (strain 972 / ATCC 24843) GN=rcd1 PE=3 SV=1//3.29589e-100	down
gma-miR171a	LOC_Os02g31845	-//-	down
gma-miR171a	LOC_Os02g44360	sp|O81316|SCL6_ARATH Scarecrow-like protein 6 OS=Arabidopsis thaliana GN=SCL6 PE=1 SV=1//7.83951e-88	down
gma-miR171a	LOC_Os02g44370	sp|O81316|SCL6_ARATH Scarecrow-like protein 6 OS=Arabidopsis thaliana GN=SCL6 PE=1 SV=1//3.62653e-86	down
gma-miR171a	LOC_Os03g03760	sp|Q700D9|MYBF_ARATH Putative Myb family transcription factor At1g14600 OS=Arabidopsis thaliana GN=At1g14600 PE=2 SV=2//2.29568e-21	down
gma-miR171a	LOC_Os03g12490	sp|Q9SZL8|FRS5_ARATH Protein FAR1-RELATED SEQUENCE 5 OS=Arabidopsis thaliana GN=FRS5 PE=2 SV=1//1.53506e-08	down
gma-miR171a	LOC_Os03g22655	sp|Q10LG8|TLP6_ORYSJ Tubby-like F-box protein 6 OS=Oryza sativa subsp. japonica GN=TULP6 PE=2 SV=1//1.74973e-57	down
gma-miR171a	LOC_Os03g26704	sp|P54164|YPEP_BACSU Uncharacterized protein YpeP OS=Bacillus subtilis (strain 168) GN=ypeP PE=3 SV=2//8.23446e-09	down
gma-miR171a	LOC_Os03g50740	sp|Q8R5L3|VPS39_MOUSE Vam6/Vps39-like protein OS=Mus musculus GN=Vps39 PE=2 SV=1//6.22928e-15	down
gma-miR171a	LOC_Os04g04400	sp|Q9SZL8|FRS5_ARATH Protein FAR1-RELATED SEQUENCE 5 OS=Arabidopsis thaliana GN=FRS5 PE=2 SV=1//2.51291e-08	down
gma-miR171a	LOC_Os04g08310	-//-	down
gma-miR171a	LOC_Os04g17700	-//-	down
gma-miR171a	LOC_Os04g24410	sp|P0CD23|NU2C2_ORYSJ NAD(P)H-quinone oxidoreductase subunit 2 B, chloroplastic OS=Oryza sativa subsp. japonica GN=ndhB2 PE=2 SV=1//3.75312e-45	down
gma-miR171a	LOC_Os04g34960	sp|P10978|POLX_TOBAC Retrovirus-related Pol polyprotein from transposon TNT 1-94 OS=Nicotiana tabacum PE=2 SV=1//9.70779e-16	down
gma-miR171a	LOC_Os04g44190	sp|Q9SGH4|PNSL3_ARATH Photosynthetic NDH subunit of lumenal	down
gma-miR171a	LOC_Os04g46860	sp|O81316|SCL6_ARATH Scarecrow-like protein 6 OS=Arabidopsis thaliana GN=SCL6 PE=1 SV=1//7.61426e-78	down
gma-miR171a	LOC_Os04g51500	-//-	down
gma-miR171a	LOC_Os04g53040	sp|P10978|POLX_TOBAC Retrovirus-related Pol polyprotein from transposon TNT 1-94 OS=Nicotiana tabacum PE=2 SV=1//3.42283e-11	down
gma-miR171a	LOC_Os04g53380	sp|O60287|NPA1P_HUMAN Nucleolar pre-ribosomal-associated protein 1 OS=Homo sapiens GN=URB1 PE=1 SV=4//3.77026e-06	down
gma-miR171a	LOC_Os05g11770	sp|Q8L7S0|ULP2B_ARATH Probable ubiquitin-like-specific protease 2B OS=Arabidopsis thaliana GN=ULP2B PE=1 SV=3//4.07173e-121	down
gma-miR171a	LOC_Os05g34460	sp|Q9FIV6|DGP10_ARATH Protease Do-like 10, mitochondrial OS=Arabidopsis thaliana GN=DEGP10 PE=2 SV=1//0	down
gma-miR171a	LOC_Os05g36070	sp|B9FJ61|SIP2_ORYSJ Signal peptide peptidase 2 OS=Oryza sativa subsp. japonica GN=SPP2 PE=2 SV=1//0	down
gma-miR171a	LOC_Os05g39480	sp|Q9SZL8|FRS5_ARATH Protein FAR1-RELATED SEQUENCE 5 OS=Arabidopsis thaliana GN=FRS5 PE=2 SV=1//1.01121e-111	down
gma-miR171a	LOC_Os05g40290	sp|Q75GR5|SPIN1_ORYSJ KH domain-containing protein SPIN1 OS=Oryza sativa subsp. japonica GN=SPIN1 PE=1 SV=1//4.42788e-128	down
gma-miR171a	LOC_Os05g49250	sp|F4JVB8|RADL1_ARATH Protein RADIALIS-like 1 OS=Arabidopsis thaliana GN=RL1 PE=2 SV=1//3.89625e-16	down
gma-miR171a	LOC_Os06g01620	sp|O81316|SCL6_ARATH Scarecrow-like protein 6 OS=Arabidopsis thaliana GN=SCL6 PE=1 SV=1//1.58855e-59	down
gma-miR171a	LOC_Os06g19920	sp|P10978|POLX_TOBAC Retrovirus-related Pol polyprotein from transposon TNT 1-94 OS=Nicotiana tabacum PE=2 SV=1//6.9583e-14	down
gma-miR171a	LOC_Os06g29380	sp|Q9SX33|ALA9_ARATH Putative phospholipid-transporting ATPase 9 OS=Arabidopsis thaliana GN=ALA9 PE=3 SV=1//0	down
gma-miR171a	LOC_Os06g30680	sp|Q13610|PWP1_HUMAN Periodic tryptophan protein 1 homolog OS=Homo sapiens GN=PWP1 PE=1 SV=1//6.89232e-09	down
gma-miR171a	LOC_Os06g37510	sp|Q9ZUN5|TET2_ARATH Tetraspanin-2 OS=Arabidopsis thaliana GN=TET2 PE=2 SV=1//1.38569e-73	down
gma-miR171a	LOC_Os06g42420	sp|Q9SZL8|FRS5_ARATH Protein FAR1-RELATED SEQUENCE 5 OS=Arabidopsis thaliana GN=FRS5 PE=2 SV=1//5.84107e-112	down
gma-miR171a	LOC_Os06g42520	sp|Q9SZL8|FRS5_ARATH Protein FAR1-RELATED SEQUENCE 5 OS=Arabidopsis thaliana GN=FRS5 PE=2 SV=1//5.47862e-113	down
gma-miR171a	LOC_Os06g44230	sp|P69242|RPOT3_NICSY DNA-directed RNA polymerase 3, chloroplastic OS=Nicotiana sylvestris GN=RPOT3 PE=2 SV=1//0	down
gma-miR171a	LOC_Os06g49040	sp|Q8GUN5|PHL1_ARATH Protein PHR1-LIKE 1 OS=Arabidopsis thaliana GN=PHL1 PE=1 SV=1//1.88924e-28	down
gma-miR171a	LOC_Os07g02230	sp|Q10Q08|RFA1B_ORYSJ Replication protein A 70 kDa DNA-binding subunit B OS=Oryza sativa subsp. japonica GN=RPA1B PE=1 SV=1//3.48306e-20	down
gma-miR171a	LOC_Os07g08340	sp|Q43117|KPYA_RICCO Pyruvate kinase isozyme A, chloroplastic OS=Ricinus communis PE=1 SV=1//0	down
[truncated: 6,286 more rows]
