# Supplementary material for: Deep Sequencing Discovery and Profiling of Known and Novel miRNAs Produced in Response to DNA Damage in Rice
Source: Int J Mol Sci. 2021 Sep 15;22(18):9958. doi: 10.3390/ijms22189958 (PMC8472271; doi:10.3390/ijms22189958)
Supplement: Supplementary file 1 [file ijms-22-09958-s001.zip › Table S5.xlsx]

## Sheet: Sheet1
Table S5. The statistical enrichment of differential expressions of miRNA target gene candidates in KEGG pathways.
Term	ID	Rich_factor	P-Value	Gene number
RNA degradation	osa03018	0.467391	0.00504357	43
Ribosome biogenesis in eukaryotes	osa03008	0.422222	0.0257263	38
Starch and sucrose metabolism	osa00500	0.386207	0.0292254	56
Other glycan degradation	osa00511	0.571429	0.0904292	8
Zeatin biosynthesis	osa00908	0.571429	0.0904292	8
Tropane, piperidine and pyridine alkaloid biosynthesis	osa00960	0.5	0.138367	8
Valine, leucine and isoleucine biosynthesis	osa00290	0.5	0.160451	7
Fatty acid metabolism	osa01212	0.361111	0.168213	26
Fatty acid degradation	osa00071	0.390244	0.171504	16
Cysteine and methionine metabolism	osa00270	0.352941	0.171968	30
N-Glycan biosynthesis	osa00510	0.4	0.173445	14
ABC transporters	osa02010	0.555556	0.176944	5
DNA repair	osa03420	0.333023	0.926328	41
Cyanoamino acid metabolism	osa00460	0.388889	0.194853	14
2-Oxocarboxylic acid metabolism	osa01210	0.369565	0.208818	17
Nicotinate and nicotinamide metabolism	osa00760	0.461538	0.2257	6
Selenocompound metabolism	osa00450	0.4375	0.228172	7
DNA replication	osa03030	0.351852	0.24195	19
Phagosome	osa04145	0.3375	0.242285	27
Porphyrin and chlorophyll metabolism	osa00860	0.371429	0.244925	13
C5-Branched dibasic acid metabolism	osa00660	0.6	0.249161	3
Carotenoid biosynthesis	osa00906	0.384615	0.25624	10
Vitamin B6 metabolism	osa00750	0.5	0.261631	4
Isoquinoline alkaloid biosynthesis	osa00950	0.4	0.262732	8
alpha-Linolenic acid metabolism	osa00592	0.363636	0.275994	12
beta-Alanine metabolism	osa00410	0.363636	0.275994	12
Pyrimidine metabolism	osa00240	0.321429	0.276995	36
Biosynthesis of amino acids	osa01230	0.309179	0.282677	64
Arginine and proline metabolism	osa00330	0.333333	0.292637	21
Endocytosis	osa04144	0.320388	0.293319	33
Amino sugar and nucleotide sugar metabolism	osa00520	0.320388	0.293319	33
Lysine biosynthesis	osa00300	0.4	0.308903	6
Brassinosteroid biosynthesis	osa00905	0.444444	0.316818	4
Purine metabolism	osa00230	0.311111	0.318075	42
SNARE interactions in vesicular transport	osa04130	0.342105	0.32476	13
Ether lipid metabolism	osa00565	0.363636	0.334374	8
Flavonoid biosynthesis	osa00941	0.368421	0.343063	7
Plant-pathogen interaction	osa04626	0.307692	0.345235	40
Valine, leucine and isoleucine degradation	osa00280	0.333333	0.362193	12
Phosphatidylinositol signaling system	osa04070	0.325581	0.370779	14
Glycerolipid metabolism	osa00561	0.325581	0.370779	14
Thiamine metabolism	osa00730	0.4	0.372768	4
Fatty acid biosynthesis	osa00061	0.325	0.380958	13
Galactose metabolism	osa00052	0.314815	0.392602	17
Propanoate metabolism	osa00640	0.357143	0.410961	5
Phenylpropanoid biosynthesis	osa00940	0.296	0.431088	37
Circadian rhythm - plant	osa04712	0.32	0.445676	8
Riboflavin metabolism	osa00740	0.375	0.44959	3
Histidine metabolism	osa00340	0.333333	0.459119	5
Phenylalanine metabolism	osa00360	0.292929	0.465805	29
Citrate cycle (TCA cycle)	osa00020	0.3	0.466892	15
Proteasome	osa03050	0.296875	0.466953	19
Sesquiterpenoid and triterpenoid biosynthesis	osa00909	0.4	0.478217	2
Degradation of aromatic compounds	osa01220	0.333333	0.48243	4
Arachidonic acid metabolism	osa00590	0.333333	0.48243	4
Regulation of autophagy	osa04140	0.307692	0.482443	8
Tyrosine metabolism	osa00350	0.297297	0.496893	11
Metabolic pathways	osa01100	0.282763	0.501384	438
Pentose phosphate pathway	osa00030	0.291667	0.50755	14
Alanine, aspartate and glutamate metabolism	osa00250	0.292683	0.510482	12
Biosynthesis of secondary metabolites	osa01110	0.282413	0.514162	220
Nitrogen metabolism	osa00910	0.296296	0.518547	8
Glycosylphosphatidylinositol(GPI)-anchor biosynthesis	osa00563	0.3	0.524728	6
Phenylalanine, tyrosine and tryptophan biosynthesis	osa00400	0.285714	0.539339	12
Pantothenate and CoA biosynthesis	osa00770	0.291667	0.540295	7
Fatty acid elongation	osa00062	0.291667	0.540295	7
mRNA surveillance pathway	osa03015	0.280374	0.548103	30
RNA transport	osa03013	0.278146	0.563908	42
Tryptophan metabolism	osa00380	0.285714	0.565203	6
Lysine degradation	osa00310	0.28	0.577189	7
Stilbenoid, diarylheptanoid and gingerol biosynthesis	osa00945	0.277778	0.594376	5
RNA polymerase	osa03020	0.272727	0.595141	12
Sphingolipid metabolism	osa00600	0.272727	0.603936	6
Inositol phosphate metabolism	osa00562	0.266667	0.621867	12
Plant hormone signal transduction	osa04075	0.271739	0.622362	50
Linoleic acid metabolism	osa00591	0.266667	0.629604	4
Pyruvate metabolism	osa00620	0.266667	0.630526	20
Glycerophospholipid metabolism	osa00564	0.264706	0.638731	18
Biotin metabolism	osa00780	0.25	0.673116	5
Ubiquinone and other terpenoid-quinone biosynthesis	osa00130	0.25	0.681629	8
Glycine, serine and threonine metabolism	osa00260	0.254545	0.681963	14
Glycosaminoglycan degradation	osa00531	0.25	0.682302	2
Ascorbate and aldarate metabolism	osa00053	0.25	0.685191	9
Biosynthesis of unsaturated fatty acids	osa01040	0.25	0.68887	10
Basal transcription factors	osa03022	0.243902	0.71393	10
Ubiquitin mediated proteolysis	osa04120	0.252101	0.741967	30
Peroxisome	osa04146	0.24359	0.755798	19
Carbon metabolism	osa01200	0.257778	0.756416	58
Sulfur relay system	osa04122	0.214286	0.757672	3
Carbon fixation in photosynthetic organisms	osa00710	0.233766	0.800874	18
Glyoxylate and dicarboxylate metabolism	osa00630	0.224138	0.815014	13
Glycosphingolipid biosynthesis - ganglio series	osa00604	0.166667	0.824816	1
Photosynthesis	osa00195	0.227848	0.828675	18
Protein export	osa03060	0.214286	0.84676	12
Cutin, suberine and wax biosynthesis	osa00073	0.176471	0.849646	3
Fructose and mannose metabolism	osa00051	0.207547	0.863158	11
Synthesis and degradation of ketone bodies	osa00072	0.142857	0.863423	1
Diterpenoid biosynthesis	osa00904	0.185185	0.8642	5
Glycolysis / Gluconeogenesis	osa00010	0.226891	0.873523	27
Folate biosynthesis	osa00790	0.157895	0.892564	3
Glycosphingolipid biosynthesis - globo series	osa00603	0.125	0.893524	1
Terpenoid backbone biosynthesis	osa00900	0.191489	0.896134	9
Limonene and pinene degradation	osa00903	0.142857	0.897071	2
Butanoate metabolism	osa00650	0.15	0.9096	3
Sulfur metabolism	osa00920	0.171429	0.9145	6
Photosynthesis - antenna proteins	osa00196	0.133333	0.915658	2
Steroid biosynthesis	osa00100	0.153846	0.922424	4
Glutathione metabolism	osa00480	0.2	0.922452	16
Protein processing in endoplasmic reticulum	osa04141	0.226601	0.928021	46
Pentose and glucuronate interconversions	osa00040	0.170732	0.92846	7
Taurine and hypotaurine metabolism	osa00430	0.125	0.931053	2
Aminoacyl-tRNA biosynthesis	osa00970	0.192982	0.964629	22
Spliceosome	osa03040	0.204082	0.978752	40
Oxidative phosphorylation	osa00190	0.1875	0.983901	27
Ribosome	osa03010	0.166667	0.999964	55
