# Supplementary material for: Deep Sequencing Discovery and Profiling of Known and Novel miRNAs Produced in Response to DNA Damage in Rice
Source: Int J Mol Sci. 2021 Sep 15;22(18):9958. doi: 10.3390/ijms22189958 (PMC8472271; doi:10.3390/ijms22189958)
Supplement: Supplementary file 1 [file ijms-22-09958-s001.zip › Table S6.xlsx]

## Sheet: Sheet1
Table S6. All the primers used in this study, including forty pairs of primers for quantitative real-time PCR.
name	Forward primer(5’-3’)	Reverse primer(5’-3’)
osa-miR166m	TCGGACCAGGCTTCATTCCCT	Provided by the MiRcute miRNA qPCR Detection Kit
ath-miR166a-3p	TCGGACCAGGCTTCATTCCCC	Provided by the MiRcute miRNA qPCR Detection Kit
cpa-miR166e	GGACCAGGCTTCATTCCCC	Provided by the MiRcute miRNA qPCR Detection Kit
gma-miR166m	CGGACCAGGCTTCATTCCCC	Provided by the MiRcute miRNA qPCR Detection Kit
ptc-miR166n	TCGGACCAGGCTTCATTCCTT	Provided by the MiRcute miRNA qPCR Detection Kit
zma-miR166h-3p	TCGGACCAGGCTTCATTCCC	Provided by the MiRcute miRNA qPCR Detection Kit
ppt-miR166j	TCCGGACCAGGCTTCATTCCC	Provided by the MiRcute miRNA qPCR Detection Kit
gma-miR167i	TCATGCTGGCAGCTTCAACTGGT	Provided by the MiRcute miRNA qPCR Detection Kit
osa-miR396f-5p	TCTCCACAGGCTTTCTTGAACT	Provided by the MiRcute miRNA qPCR Detection Kit
osa-miR2106	CCGAGGTTTTCTGGATACATT	Provided by the MiRcute miRNA qPCR Detection Kit
osa-miR398b	TGTGTTCTCAGGTCGCCCCTG	Provided by the MiRcute miRNA qPCR Detection Kit
zma-miR398a-3p	TGTGTTCTCAGGTCGCCCCCG	Provided by the MiRcute miRNA qPCR Detection Kit
lus-miR398f	GGTGTTCTCAGGTCGCCCCTG	Provided by the MiRcute miRNA qPCR Detection Kit
ppe-miR398b	CGTGTTCTCAGGTCGCCCCTG	Provided by the MiRcute miRNA qPCR Detection Kit
osa-miR5523	TGAGGAGGAACATATTTACTAG	Provided by the MiRcute miRNA qPCR Detection Kit
ath-miR171b-3p	TTGAGCCGTGCCAATATCACG	Provided by the MiRcute miRNA qPCR Detection Kit
gma-miR171a	TGAGCCGTGCCAATATCACGA	Provided by the MiRcute miRNA qPCR Detection Kit
sbi-miR171f	ATGAGCCGAACCAATATCACT	Provided by the MiRcute miRNA qPCR Detection Kit
osa-miR171i-3p	GGATTGAGCCGCGTCAATATC	Provided by the MiRcute miRNA qPCR Detection Kit
vvi-miR156e	TGACAGAGGAGAGTGAGCAC	Provided by the MiRcute miRNA qPCR Detection Kit
osa-miR167h-3p	AGGTCATGCTGTAGTTTCATC	Provided by the MiRcute miRNA qPCR Detection Kit
zma-miR167g-3p	GGTCATGCTGTAGTTTCATC	Provided by the MiRcute miRNA qPCR Detection Kit
atr-miR396a	TCCACAGGCTTTCTTGAACAT	Provided by the MiRcute miRNA qPCR Detection Kit
mtr-miR395a	ATGAAGTGTTTGGGGGAACTC	Provided by the MiRcute miRNA qPCR Detection Kit
hbr-miR6173	AGCCGTAAACGATGGATACT	Provided by the MiRcute miRNA qPCR Detection Kit
U6	ATTTGGACCATTTCTCGATTTGT	Provided by the MiRcute miRNA qPCR Detection Kit
XPB2	GAAATTCCGTGGAATGGCCG	GCAAGCCCCACTCCCTATTT
RAD23	GCTGCTGGGGGAAACATACT	CCAAAACGAGCTCACGGTTG
MRE11	AAACTGGACGGAAAAGGGCA	CCCGAGGTGGAGGTTTCTTC
XPC	TCGGTAGGGATGGCTCTGAA	GCCTCCGAGCAGTCTTCTTT
REX1	AGCCGATCGGATTCTCACAG	GCGGAGGAGAATGCTCACAA
RPA1B	AGATATGGGCGCATCAAGGG	TTGCAAGCTCGGTACCACAT
Hhh-Gpd	ACGAAAATGCAGTCCAGTCG	CTTTTCCTCGTCGGCACTTG
MSH3	ATACTCGCTTGCCACTCTCG	GTGTCCGTGGCACAGTAGAA
AlkA	CTGTGTGAGCGGTGGAGG	CAACTCGATGGCAAAGTGGC
Msh-Like	AGCTTGGCCATGTGTTCAGA	AGCAGTGCCTGGTATTGGTC
RAD51B	CCAGTGGGCTCATGCTGTAA	TGGCACATCAATGCCCTCAT
UBQ	CAAGATGATCTGCCGCAAATGC	TTAACCAGTCCATGAACCCG
RAD51A2	TTCATTGACATTGCTCTTG	ATTCTGGCTCGTCTAACAT
E2	TCCAGTCCCTGCTCTGTGAT	GACTTTGCGGTTGTACTCGC
